# Supplementary material for: RAX2: a genome-wide detection method of condition-associated transcription variation
Source: Nucleic Acids Res. 2015 May 7;43(15):e96. doi: 10.1093/nar/gkv411 (PMC4551904; doi:10.1093/nar/gkv411)
Supplement: SUPPLEMENTARY DATA [file supp_gkv411_nar-00147-met-n-2015-File005.xls]

## Sheet: RX2_new_tcell_1PA
Supplemental Table S1: Normalized and filtered count data within 3p-seq libraries derived from resting and antigen receptor-stimulated human primary CD4+ T lymphocytes. Predicted transcription unit structure is derived from a comparison of the tags observed to gene structure using UCSC Gene Definitions. SG = single tag gene. TU = tandem UTR. ME = mutually exclusive terminal exons. CE = Composite …
Tagid	Geneid	Gene name	ChrID	Strand	Pos	Annot.	ST1.R	ST3.R	ST4.R	ST5.R	ST2.R	ST1.S	ST2.S	ST3.S	ST4.S	ST5.S
70498	53093	A-328A3.5	chr16	+	29816705	sg	44.4	22.9	4.8	3	52.3	101.4	23.8	41.7	104.4	117.9
137024	57744	A1BG	chr19	-	58858227	sg	3.7	13.4	4	1	12.9	1.6	1.7	2.3	1.8	2.5
1143074	50172	A2LD1	chr13	-	101183824	tu	1	1	6	2.5	2.1	5.1	2.5	1.5	1.8	3.9
2090139	48937	AAAS	chr12	-	53701245	sg	10	18.2	20.7	9.8	5.4	83	65.4	113.5	122.8	79.2
1155729	49666	AACS	chr12	+	125627868	sg	4.6	28.7	6.4	9.1	6.5	12	16.4	9.1	23.6	11.6
615075	33508	AAK1	chr2	-	69685134	sg	172.4	125.7	98.9	129.6	83	49.2	43.2	22.5	42.7	43.7
835688	34559	AAMP	chr2	-	219128851	sg	11.8	15.3	14.4	11.4	6.5	26.3	32.5	27.1	26	30.9
238168	53495	AARS	chr16	-	70286196	tu	2.8	1	1.8	1	2.1	38.7	69.5	31.5	42.7	25.8
146988	53495	AARS	chr16	-	70286293	tu	10	13.4	7.2	3.8	6.5	110.4	130.7	90.4	114.4	79.2
231542	39647	AARS2	chr6	-	44267300	tu	1.9	5.8	1	1	1	3.7	1	2.9	2.7	3.2
737091	39647	AARS2	chr6	-	44266463	tu	9.1	1	11.3	9.2	5.4	15.3	8.6	13.1	16.9	16.7
4451248	39647	AARS2	chr6	-	44267718	tu	1	1	1.8	1	2.1	2.8	4	4.1	6.9	4.5
54562	39647	AARS2	chr6	-	44267425	tu	2.9	1	1	1.8	1	4.2	6.4	2.7	6.9	6.8
1108043	54686	AARSD1	chr17	-	41102533	sg	62.4	62.9	13.4	14.2	58.9	97.3	27.7	100.7	145.3	112.1
575057	36808	AASDH	chr4	-	57204460	tu	8.2	21	8	7.6	9.8	15.9	23.4	9.8	19.4	11.6
42762	47938	AASDHPPT	chr11	+	105967716	tu	1.8	7.6	29.5	11.4	16.3	29.6	33.3	33	24.3	20.8
637704	47938	AASDHPPT	chr11	+	105969424	tu	19	14.3	47.5	35.3	6.5	46.5	69.3	64.9	53.5	55.8
645550	54469	AATF	chr17	+	35414173	sg	50.7	29.6	23.7	9.7	31.6	195.9	32.3	117.2	144.4	147
1118526	52828	ABAT	chr16	+	8878427	tu	1	1.9	14	4.7	2.1	10.3	3.2	6.7	6	8.2
1191596	43607	ABCA1	chr9	-	107543291	tu	1	2	1	2.5	4.2	2.9	9.8	3.5	1	2.3
855132	43607	ABCA1	chr9	-	107543401	tu	1.9	2.9	9	7	3.2	2.9	4.9	2.8	6.1	1
1174849	36445	ABCA11P	chr4	-	420804	tu-ce	1	1	2.7	1	1	1	7.4	2.2	3.5	2.3
892541	55120	ABCA5	chr17	-	67243266	tu	1	2.9	1	2.5	3.2	1	5.1	1	2.7	1
1122188	55120	ABCA5	chr17	-	67243484	tu	8.2	13.4	15.1	21.3	3.3	2.1	13.6	2.1	3.4	7.5
858749	55899	ABCA7	chr19	+	1065561	sg	4.6	2.9	1.6	5.3	42.2	2.4	1.8	1	1	2.5
876646	41125	ABCB1	chr7	-	87133178	tu	6.5	1.9	3.3	4	1	3.7	1.7	5.1	1.8	2.4
612923	32849	ABCB10	chr1	-	229652333	tu	8.2	5.7	12.1	11.5	4.3	13.9	10.9	23.5	28.6	12.3
1173932	32849	ABCB10	chr1	-	229652575	tu	1	1	1.8	2.5	3.2	2.8	2.4	4.8	6.9	6.8
937408	34597	ABCB6	chr2	-	220074491	sg	2.8	1	3.3	7.2	2.1	21.2	17.9	20.9	15.1	13
291661	44672	ABCB7	chrX	-	74273113	sg	26.2	36.2	20.5	28.5	44.7	36.7	37	45.1	51.1	41.6
1147842	41822	ABCB8	chr7	+	150744866	me	5.6	2.9	3.3	3.2	1	7.6	8.8	4.7	6	2.3
106237	41822	ABCB8	chr7	+	150734669	me	1.9	2.9	1	1.7	1	2.9	1.7	7.2	1.8	2.3
1118548	52902	ABCC1	chr16	+	16236912	tu	34.5	16.2	15.8	17.3	19.6	9.4	15.7	7.3	6.8	12.4
128711	39613	ABCC10	chr6	+	43418158	sg	18.1	15.3	29.3	31.6	10.9	22	16.3	15.7	12.6	14.5
494280	48717	ABCD2	chr12	-	39945628	tu	6.5	1	1.7	6.4	3.2	1	1	1	1	1
1082794	31398	ABCD3	chr1	+	94984220	tu-me	1	2.9	2.6	2.5	1	12	19.5	10.5	18.6	5.1
453321	31398	ABCD3	chr1	+	94944650	tu-me	1	1	2.5	7.4	1	8.9	6.4	6.8	2.6	6.7
111372	31398	ABCD3	chr1	+	94984077	tu-me	3.7	1.9	4.9	8.7	1	27.7	29.4	29.1	32.7	17.2
111363	31398	ABCD3	chr1	+	94944275	tu-me	4.6	9.6	6.4	10.7	9.7	8.8	3.2	7.3	17.9	5.1
1166116	50849	ABCD4	chr14	-	74752681	sg	19.9	48.6	29.2	31.4	38.2	15.8	22.4	26.5	32.7	39.6
423169	37314	ABCE1	chr4	+	146050316	tu	50.6	50.5	57.4	59	21.8	177.4	183.6	142.7	155.2	147.6
227788	37314	ABCE1	chr4	+	146050103	tu	11.9	1	9.6	15.4	3.2	65.5	51.6	41.1	51.8	58
729956	37314	ABCE1	chr4	+	146050427	tu	1.9	2	2.6	1.7	1	12.1	11	12.5	7.6	13.1
307494	37314	ABCE1	chr4	+	146050671	tu	2.8	3.9	2.5	4.8	2.1	23	43.3	24.6	23.5	25.9
472684	39175	ABCF1	chr6	+	30559210	tu	5.5	5.8	10.5	3.9	9.7	20.5	22.5	13.6	22.7	19.5
51879	39175	ABCF1	chr6	+	30559104	tu	17.2	16.2	35.5	51	26.2	71.3	53.9	75.7	84.4	86.5
107725	41835	ABCF2	chr7	-	150910592	tu	4.6	7.7	6.5	4.7	4.3	55.1	25.4	41.8	45.2	50.2
107720	41835	ABCF2	chr7	-	150909575	tu	4.6	3.9	7.4	3.2	1	28.3	21.6	33	31	33.8
1110295	36264	ABCF3	chr3	+	183911793	tu	9.1	3.8	7.2	3.1	14	6.9	2.4	8.8	2.6	8.2
3427163	58795	ABCG1	chr21	+	43717356	sg	13.6	14.3	34	28.5	31.6	11.3	34.4	3.3	14.3	7.3
118625	47943	ABH8	chr11	-	107373455	sg	1.9	3.9	6.6	3.9	6.4	5.4	12.6	9.3	7.6	9.5
687458	35672	ABHD10	chr3	+	111710817	tu	21.7	20	13.4	36.9	18.5	58.3	77.1	32.8	57.7	50.1
1092850	35672	ABHD10	chr3	+	111712210	tu	7.3	33.4	14.3	17.4	9.8	61.4	107.7	95.6	114.4	72.1
1386104	41022	ABHD11	chr7	-	73150425	sg	14.6	10.5	4.8	8.4	3.2	18.5	13.2	28	21.9	15.9
73280	58025	ABHD12	chr20	-	25275384	me	5.6	1	1.7	1.6	7.5	1.6	1.7	1.6	2.7	1.7
1119111	58025	ABHD12	chr20	-	25280845	me	11	4.8	12.9	6.9	5.4	12.1	14.1	9.2	11.8	8
674119	50202	ABHD13	chr13	+	108882711	tu	2.8	3.8	8.9	9.2	11.9	4.2	2.4	4.2	3.5	7.6
592673	50202	ABHD13	chr13	+	108883259	tu	1.9	5.8	8.9	7.8	5.4	4.7	6.3	6.7	12.8	11.1
216310	50202	ABHD13	chr13	+	108882648	tu	1.9	13.5	3.3	1.6	2.1	4.6	1	1	1.8	1.7
273367	50202	ABHD13	chr13	+	108886534	tu	2.8	2.9	5.7	11.7	3.2	3.1	1.7	1	1	2.5
758114	50202	ABHD13	chr13	+	108886597	tu	15.4	24.8	38.1	15	5.4	4.2	7.3	3.5	2.6	3.1
1001998	50202	ABHD13	chr13	+	108884334	tu	29	33.4	31.6	19.5	19.6	1.5	5.6	1	8.7	6.1
1046313	35383	ABHD14A	chr3	+	52015208	sg	10.1	5.8	6.5	1.6	7.6	2.1	3.2	7.6	6.9	3.8
16750	35382	ABHD14B	chr3	-	52002532	sg	245.5	317	203	110.9	330.1	295.3	198.9	289.8	251.1	251.6
765831	54337	ABHD15	chr17	-	27888313	tu	1	1	5.1	2.5	3.2	3.5	8	5.4	7.7	3
269137	54337	ABHD15	chr17	-	27888282	tu	4.6	3.8	14.6	6.2	2.1	4.8	10.4	6.8	1.7	6.7
560775	52303	ABHD2	chr15	+	89745589	sg	73.1	123.8	77	70.8	63.4	66.7	60.8	45.6	76.1	68.6
408356	55574	ABHD3	chr18	-	19230863	sg	2.7	3.8	16	17.6	8.7	4.9	7.2	6.2	2.6	3
1206640	50401	ABHD4	chr14	+	23081261	sg	4.6	5.8	6.6	4.7	1	2.3	2.6	1	2.7	1.7
464806	35179	ABHD5	chr3	+	43761363	tu	1	1	5.2	1.7	1	2.8	7.1	11.5	5.1	6.7
19090	35179	ABHD5	chr3	+	43760291	tu	1	2.9	5	4.8	1	28.4	27.9	22	17.6	23
19100	35179	ABHD5	chr3	+	43764225	tu	3.7	3.8	7.4	4.7	3.2	3.5	8.9	4.2	1.8	2.3
1222502	35468	ABHD6	chr3	+	58280456	sg	1	1	2.6	1.7	3.2	7.4	17.3	7.2	14.4	7.3
925672	45523	ABI1	chr10	-	27036006	tu	19.9	20	15.8	24.1	13.1	9.4	10.2	7.2	13.5	16.1
749597	45523	ABI1	chr10	-	27035809	tu	48.8	47.6	65.3	49.3	28.4	23	37.9	28.5	30.2	20.8
276852	45523	ABI1	chr10	-	27037112	tu	8.3	8.6	4.9	3.9	1	3.4	8	6.8	6	6.7
1101491	45523	ABI1	chr10	-	27036743	tu	61.4	111.4	80.9	81.3	84.1	28.8	54.8	39.2	63.6	40.1
635458	45523	ABI1	chr10	-	27036814	tu	2.7	6.7	18.5	13	2.2	12.7	12.5	17.7	15.2	11.6
614393	34463	ABI2B	chr2	+	204292325	tu	1	1	4.2	4.9	2.1	10.6	31.2	11.7	15.2	10.1
330607	34463	ABI2B	chr2	+	204296888	tu	10.9	9.6	19.1	18.2	13	13.3	15.6	12.4	11	21.1
1161758	34463	ABI2B	chr2	+	204292247	tu	1	1.9	1	5.8	1	8.8	13.4	3.3	9.3	10.3
92950	54863	ABI3	chr17	+	47300584	tu	10	5.7	8	12.3	7.6	61.4	80.8	90.5	82.7	59.3
92940	54863	ABI3	chr17	+	47300403	tu	5.5	3.8	4.1	6.3	5.4	40.6	35.5	58	51	43
263244	43929	ABL1	chr9	+	133763061	sg	6.4	17.2	16.8	12.9	6.5	12.8	7.8	8.6	10.2	12.4
567652	32363	ABL2	chr1	-	179068463	tu-ce	13.7	9.6	5.6	7.6	8.7	6.8	8.7	4	9.4	7.4
542712	32363	ABL2	chr1	-	179068532	tu-ce	2.7	22	8	12.2	3.2	10.7	3.2	2.1	1.8	2.3
488457	46318	ABLIM1	chr10	-	116190870	tu	84	123.8	37.7	20.1	59	42.6	25.4	69.5	86.2	31.5
695771	46318	ABLIM1	chr10	-	116191477	tu	2.7	20.1	15.2	6.1	4.3	7.4	16.6	7.3	7.6	5.1
1491016	46318	ABLIM1	chr10	-	116191534	tu	14.5	12.4	12.7	22	9.8	8.8	7.9	7.3	13.6	4.4
1141153	53764	ABR	chr17	-	906766	sg	15.4	31.5	11.1	9.8	26.1	17.3	8.6	15	21.1	14.5
873289	39050	ABT1	chr6	+	26600278	tu	10.9	13.4	6.4	11.4	7.6	4.3	4.9	1.5	6.1	1.6
315155	39050	ABT1	chr6	+	26599370	tu	18.1	37.2	45.7	56.9	30.6	27.6	45.6	29	51.1	22.2
248302	35841	ABTB1	chr3	+	127399761	sg	21.8	15.3	11.9	6.1	7.6	2.5	1.8	1	1	1
917402	35106	ACAA1	chr3	-	38164204	sg	59.6	62.9	120.3	71.6	39.3	85	70	73.8	82.7	45.7
972840	55709	ACAA2	chr18	-	47309873	sg	28.9	39.1	48.8	43.4	31.6	89.4	99.9	135.8	160.3	129.9
1382089	54470	ACACA	chr17	-	35441927	sg	3.7	1	4.9	8.7	4.3	14	14.8	9.2	16	9.4
311970	49443	ACACB	chr12	+	109706026	sg	12	1	5.7	3.1	3.2	1	1	1	1	1
188317	49484	ACAD10	chr12	+	112194901	me-ce	3.7	7.7	3.3	2.4	6.4	3.6	1	2.8	1.8	7.8
279830	35915	ACAD11	chr3	-	132276985	sg	10	11.5	13.5	21.3	7.6	4.8	5.6	4	8.5	9.7
120755	48287	ACAD8	chr11	+	134135640	tu-me	2.8	1	1	2.6	1	3.7	5	1.5	1.8	1
1153678	48287	ACAD8	chr11	+	134135735	tu-me	7.3	16.3	7.2	15.3	4.3	11.4	8.6	9.9	12.7	14.6
305801	48287	ACAD8	chr11	+	134132998	tu-me	1.9	1	5.2	1.7	1	1.5	2.5	2.2	2.7	4.7
1125044	35865	ACAD9	chr3	+	128631851	tu	1.9	1	1.8	1.8	1	3.5	6.4	8.9	4.3	5.2
282400	35865	ACAD9	chr3	+	128631947	tu	4.6	12.5	1.7	6.2	5.4	17.3	10.1	18.9	17.7	18.8
375500	31264	ACADM	chr1	+	76229072	tu	1	1	1	2.6	1	10.2	13.4	6.7	3.4	7.4
111158	31264	ACADM	chr1	+	76229180	tu	5.5	4.8	17.8	10	1	67.4	108.6	73.8	51.8	44.3
1264290	31264	ACADM	chr1	+	76228901	tu	1	1	2.7	1	1	8.7	12.6	10.6	10.2	9.5
48838	49578	ACADS	chr12	+	121177811	sg	3.7	1	1	1	6.4	10.8	3.3	1	1	3.1
1143674	46389	ACADSB	chr10	+	124813400	tu	3.8	1	1	1	2.1	4.1	7.2	9.5	4.3	3.7
276311	46389	ACADSB	chr10	+	124814650	tu	11	4.8	11.3	7.7	5.4	6.8	10.3	7.4	4.3	4.5
810717	46389	ACADSB	chr10	+	124817808	tu	15.5	7.6	12	19.8	4.3	6	8.6	11.9	13.6	10.2
1122305	53931	ACADVL	chr17	+	7128585	sg	217.5	316.1	152.1	160	224	359.8	149	278.9	214.4	311.4
1124577	36372	ACAP2	chr3	-	194999522	tu	3.7	1.9	6.7	2.4	3.2	2.8	7.2	4.8	4.3	6.8
1145137	36372	ACAP2	chr3	-	194995477	tu	19.9	18.1	26.1	24.8	19.6	22.6	11.7	17	24.4	7.2
753558	47951	ACAT1	chr11	+	108018316	sg	15.4	25.7	37.9	24.8	21.8	194.2	385.6	154.8	241.9	223.1
1157306	40324	ACAT2	chr6	+	160200084	tu	37.1	17.2	39.4	40.4	42.5	228.7	336.3	247.5	298.7	235.2
53457	40324	ACAT2	chr6	+	160199927	tu	9.1	1.9	16.1	9.9	8.7	83.6	100.8	89.8	96.9	95.7
1152120	32801	ACBD3	chr1	-	226332638	tu	10	29.6	19	22.6	9.8	15.9	18.7	17	15.2	14.5
915748	32801	ACBD3	chr1	-	226332383	tu	19.9	19.1	21.4	24.8	17.4	12	21.1	8.5	8.4	13.8
1123690	45529	ACBD5	chr10	-	27484147	tu	19.9	9.5	35.6	27.1	19.6	18.6	19.4	14.3	15.1	15.9
1209228	45529	ACBD5	chr10	-	27485927	tu	1.9	1	1.8	2.6	1	1	6.6	2.8	1.8	5.4
300523	32392	ACBD6	chr1	-	180257363	sg	51.5	53.3	58.2	70.2	63.3	139.6	117.5	161.3	207.8	142.6
1214652	48842	ACCN2	chr12	+	50477396	sg	3.7	4.8	5	1	1	2.9	5.7	2.8	4.4	1.6
365781	46998	ACCS	chr11	+	44105791	tu	11	1.9	6.4	3.1	15.1	1.7	1	1	1	1
999122	46998	ACCS	chr11	+	44105569	tu	13.8	1.9	4.1	1.6	4.3	3.1	1.7	1.6	1	1.7
336600	53422	ACD	chr16	-	67691427	sg	13.6	20.1	16.7	6	16.3	73.3	48.5	98.3	71	59.3
2883638	56086	ACER1	chr19	-	6306038	sg	5.6	1.9	5	2.4	3.2	1.7	1	1	1	1
263322	50420	ACIN1	chr14	-	23527784	sg	56.9	65.7	71.6	47	44.8	47.9	39.4	29	36	41.6
90853	54632	ACLY	chr17	-	40023176	sg	31.6	44.8	81	70.2	30.6	355.7	364.7	358.1	462.9	344.1
288090	41193	ACN9	chr7	+	96811075	tu	9.1	5.7	18.3	25.1	8.7	43.9	78.6	55.3	29.3	72.3
1249570	41193	ACN9	chr7	+	96810620	tu	1	1	1.8	1	4.2	11.7	6.3	5.4	4.3	5.2
394055	43019	ACO1	chr9	+	32450835	tu	2.8	5.8	1.7	2.4	1	11.4	8.6	7.9	15.3	8.8
924011	43019	ACO1	chr9	+	32450730	tu	1.9	1	2.7	1	1	1.5	6.5	2.1	3.5	5.4
512844	59462	ACO2	chr22	+	41924895	tu	20	13.4	14.3	20.4	18.5	33.5	23.1	36.1	39.4	45.2
1257289	59462	ACO2	chr22	+	41924983	tu	21.7	25.7	34.7	41.2	34.9	91.5	46.9	77	69.3	97.2
1003530	50829	ACOT1	chr14	+	74042355	sg	34.4	32.4	43.4	31.4	29.5	14	14.8	13.1	14.3	18.1
1115270	38988	ACOT13	chr6	+	24701932	sg	13.6	12.4	12.7	27.3	2.2	195	226.6	204.1	168.5	193.2
1120426	50831	ACOT4	chr14	+	74062471	sg	1	2.9	7.6	1	3.2	11.4	8.6	9.2	17.8	12.4
179404	30326	ACOT7	chr1	-	6324332	sg	1.9	3.8	9	7	5.4	61.5	33.1	68.8	56	71.5
1137509	58300	ACOT8	chr20	-	44470362	sg	5.5	6.7	11.2	9.1	19.5	25.2	3.9	14.3	14.3	34.8
4310518	44291	ACOT9	chrX	-	23721788	sg	22.7	11.5	20.6	12.8	13.1	47.7	80.1	57.8	72.7	55
244914	55220	ACOX1	chr17	-	73941659	tu	1.9	2	1.8	2.5	1	12.1	11	15.2	5.1	10.9
4457250	55220	ACOX1	chr17	-	73942667	tu	1	1	1	1	1	5	5.7	2.8	1.8	3.1
7711	55220	ACOX1	chr17	-	73938959	tu	5.6	2.9	5	1.6	3.2	3	2.5	2.9	2.7	1.6
1267469	36569	ACOX3	chr4	-	8368336	tu	1	4.9	1.7	1.7	1	8.1	1.6	6.6	15.3	14.7
467869	36569	ACOX3	chr4	-	8368083	tu	1	1	3.4	2.5	3.2	15.4	18	6.6	9.3	8
984974	36569	ACOX3	chr4	-	8368443	tu	4.7	3.9	1	2.5	1	10.5	4.8	2.1	4.3	5.2
574854	36569	ACOX3	chr4	-	8368173	tu	1	1	1	1	1	14.8	10.2	9.2	7.6	9.5
416785	33022	ACP1	chr2	+	277507	tu	15.4	10.5	40.4	20.3	30.5	131.8	124.5	151.2	136.1	137.7
63919	33022	ACP1	chr2	+	278274	tu	127.3	112.4	142.8	158.7	114.7	137.7	182.1	108.8	151.1	152.6
1113309	47121	ACP2	chr11	-	47260859	sg	16.4	11.5	18.3	9.8	6.5	7.5	4.7	9.4	4.3	13.3
415850	31731	ACP6	chr1	-	147119172	sg	12.7	30.5	26.9	15.8	26.1	23.9	24.1	14.9	13.4	17.3
573509	35998	ACPL2	chr3	+	141013162	tu	4.6	8.6	4.9	3.9	4.3	4.2	5.6	6.2	5.2	1.6
282659	35998	ACPL2	chr3	+	141013480	tu	1.9	9.6	4.9	3.1	5.4	7	4	2.1	6	5.3
790419	44638	ACRC	chrX	+	70833434	sg	7.3	5.8	1	5.4	8.6	2.1	7.2	3.4	12.9	4.5
371282	54894	ACSF2	chr17	+	48552196	sg	8.2	4.8	7.3	4.6	11.9	6	10.2	6.6	16.1	15.4
621324	37515	ACSL1	chr4	-	185676752	sg	3.7	6.7	13.7	10.8	1	34.9	31.7	22	30.2	21.6
330892	34634	ACSL3	chr2	+	223806540	tu	7.3	4.8	5.6	13.8	9.7	25	36.4	16.2	27.7	26.6
199755	34634	ACSL3	chr2	+	223806943	tu	20.8	57.2	21.3	12	17.4	30.9	61.9	16.8	33.5	18.6
175985	44839	ACSL4	chrX	-	108884565	sg	36.2	41	48.9	40.4	19.6	90.1	86.1	75.6	103.6	110.7
1230587	46297	ACSL5	chr10	+	114187318	tu	1	1	5.8	5.6	3.2	9.4	12.5	11.2	14.4	9.5
435899	46297	ACSL5	chr10	+	114187191	tu	3.7	9.6	3.2	10.8	8.6	16.5	16.3	22.1	28.6	16.6
364479	46297	ACSL5	chr10	+	114188133	tu	28.9	35.3	71.7	53.8	26.2	46.5	59.4	43.1	52.7	45.8
902587	38210	ACSL6	chr5	-	131289597	sg	19	11.4	26.1	30.9	15.3	4.9	4	3.4	2.6	9.8
144865	52950	ACSM3	chr16	+	20808478	me-ce	14.6	3.8	19.2	10.6	9.8	12	28.1	3.3	10.1	16
204010	58017	ACSS1	chr20	-	24986872	sg	33.5	42.9	60.7	39.6	19.6	27.2	17.9	18.2	16	14.4
1106354	58117	ACSS2	chr20	+	33515762	sg	8.3	5.8	4.1	7	4.3	10.7	17.2	8.5	11	9.5
436461	46016	ACTA2	chr10	-	90694835	sg	1	1	2.7	1	1	4.9	3.2	2.8	4.3	6.1
627826	40490	ACTG1	chr7	-	5566784	sg	798.4	906.2	2161.6	1737.1	459.2	3767.4	4754.2	3576.6	3045.8	2925.4
766809	55350	ACTG1	chr17	-	79476997	sg	1584.1	1461.1	2359.6	2490.2	1666.2	3846.1	5450.8	4175.2	4349	3732.8
1171131	36220	ACTL6A	chr3	+	179306196	tu	4.6	5.7	6.4	15.4	6.5	100.5	150.7	91.6	136.1	105.6
805285	36220	ACTL6A	chr3	+	179306076	tu	1	1	3.5	1.7	1	20.1	7	7.9	13.5	17.5
152380	50782	ACTN1	chr14	-	69341032	tu	46.1	92.4	95.1	59	25.1	77.3	60.1	56.5	67.7	45.7
699107	50782	ACTN1	chr14	-	69340842	tu	3.7	6.7	4	7.7	14	10.6	16.3	19.5	26.9	19.5
1236240	56920	ACTN4	chr19	+	39220893	tu	2.8	1	1.8	2.5	1	4.5	1	4.5	1	1
373113	56920	ACTN4	chr19	+	39221170	tu	41.7	20	19.7	19.5	33.8	115.8	26.2	44.2	85.2	110.8
1060803	50685	ACTR10	chr14	+	58701512	sg	27.1	41	39.4	45	16.4	61.4	89.3	74.4	92.7	83.6
1109419	46235	ACTR1A	chr10	-	104240562	tu	6.4	12.4	15.1	15.9	18.5	41.3	50.9	46.4	34.3	41.5
217756	46235	ACTR1A	chr10	-	104238991	tu	18.1	21	7.9	4.5	34.8	65.4	27.7	68	100.3	85.8
2877067	33770	ACTR1B	chr2	-	98272430	sg	184.1	193.3	239.2	207.7	138.8	180.1	116.8	147.3	133.5	166.9
1105519	33475	ACTR2	chr2	+	65498382	sg	340.2	458.8	550.2	499.9	259.1	446.2	777.6	365.7	391.1	424.5
1227260	33941	ACTR3	chr2	+	114716169	tu	14.5	22.9	50.6	33.8	13.1	133.8	176	108.8	136.9	139.8
1244702	33941	ACTR3	chr2	+	114715719	tu	17.2	13.4	53	22.5	13.1	259.4	346.3	214.3	295.3	252.3
65510	33941	ACTR3	chr2	+	114715835	tu	33.5	21	41.8	42.7	24	142.9	195.2	99.9	175.3	126.2
25915	41797	ACTR3B	chr7	+	152552460	tu	3.8	1	1	1	1	5.5	3.2	11.7	2.6	3.8
1172293	41797	ACTR3B	chr7	+	149944302	tu	1	6.8	1	1.7	1	1	1.7	4.3	3.5	4.7
1231964	41797	ACTR3B	chr7	+	152552061	tu	1	1	1	1	1	4.3	2.5	3.5	1	7.7
2512331	58205	ACTR5	chr20	+	37400833	sg	8.2	24.8	10.3	31.7	14.2	11.4	13.3	9.2	11	16
125113	49356	ACTR6	chr12	+	100618204	sg	27.2	19.1	24.5	29.3	10.9	34.1	42.5	40.6	36.8	30.8
1109648	35439	ACTR8	chr3	-	53902520	tu	3.7	7.7	2.5	1.6	2.1	4.1	7.9	6	11.1	5.9
16874	35439	ACTR8	chr3	-	53902687	tu	8.2	6.7	10.4	11.5	8.7	8	16.4	11.1	16.9	21.1
98620	35439	ACTR8	chr3	-	53902614	tu	1.9	1	1	1.8	1	4.2	4.1	4.9	1.8	5.3
1162699	34154	ACVR1	chr2	-	158592958	sg	10	15.3	25.4	24.1	16.3	19.2	27.2	22.1	16	14.4
310972	48879	ACVR1B	chr12	+	52390861	tu	16.3	18.1	19	22.6	13.1	10.7	12.5	10.5	21.1	10.2
1058425	48879	ACVR1B	chr12	+	52390802	tu	1.9	1	1.7	3.3	5.3	2.2	4.2	2.2	2.7	1.6
779259	34112	ACVR2A	chr2	+	148685512	tu	2.8	2.9	3.3	8	2.1	1.7	1	1	1.9	1.7
260254	34112	ACVR2A	chr2	+	148688394	tu	6.5	1.9	3.3	2.4	2.1	2.5	1	1.6	1	1
1145557	35384	ACY1	chr3	+	52023203	sg	4.6	8.6	7.3	3.9	5.4	45.2	21.6	57.3	41.8	58.8
4464662	50870	ACYP1	chr14	-	75519937	sg	14.5	7.6	34.1	26.3	20.7	114.2	167.6	79.4	154.4	114.9
613478	33400	ACYP2	chr2	+	54532282	tu	5.5	5.7	25.6	7.6	10.9	4.8	8	4.7	4.3	7.5
337505	58251	ADA	chr20	-	43248164	sg	40.7	39.1	119.6	53.7	44.8	36.1	34.7	30.3	49.4	40.9
500737	51632	ADAL	chr15	+	43644386	tu-me-ce	1	1	1.8	1	1	3.6	3.3	2.2	4.4	3.1
242158	51632	ADAL	chr15	+	43646099	tu-me-ce	1	1	1.8	1.8	1	6.3	8.8	3.4	3.4	3.8
1061242	51820	ADAM10	chr15	-	58889391	tu-me-ce	1	3.9	2.6	2.5	1	1.6	1	2.3	1	4.1
1192435	51820	ADAM10	chr15	-	58889167	tu-me-ce	3.7	7.7	9.7	5.4	11.9	1	1.7	3.9	1	1.7
67273	33079	ADAM17	chr2	-	9629413	sg	38	33.4	37	25.4	38.2	32.8	44	47.1	35.2	30.8
873009	38581	ADAM19	chr5	-	156904320	sg	36.2	16.2	51.2	83.9	17.5	21.8	22.5	18.2	24.4	18.7
436708	46466	ADAM8	chr10	-	135075929	sg	39.8	39.1	37	50.1	34.9	28.2	44	31	31.8	38.8
361668	42224	ADAM9	chr8	+	38962514	sg	6.5	9.6	1.7	2.4	1	16.6	31.2	7.8	6.7	11.6
890275	52442	ADAMTS17	chr15	-	100511642	sg	1	10.6	4.1	3.9	1	1.7	1	1	1	1
717603	31952	ADAR	chr1	-	154554544	sg	70.4	102.9	117.8	111.8	39.3	66	55.4	79	78.5	78.6
349363	58877	ADARB1	chr21	+	46646474	tu-ce	13.6	13.4	22.9	45.9	25.1	14	11.7	19	13.5	10.2
1180913	58877	ADARB1	chr21	+	46644160	tu-ce	1	1	1	1	1	5.1	1	1.5	2.6	6.2
72751	53573	ADAT1	chr16	-	75632998	tu	5.5	5.8	2.5	4.7	4.3	7.5	8.7	8	10.2	4.4
903617	40196	ADAT2	chr6	-	143748357	tu	4.6	1.9	1.7	1	9.6	4.1	2.4	5.4	10.3	8.2
1133218	40196	ADAT2	chr6	-	143743971	tu	1	1	1.7	5.7	3.2	2.2	5.7	4.2	1.8	3.8
55336	40196	ADAT2	chr6	-	143747073	tu	1	1	1	5.1	1	1	2.5	3	1.8	4
475434	40196	ADAT2	chr6	-	143748654	tu	3.7	2.9	11.3	12.3	5.4	5.5	8.8	6.8	1.7	4.5
1216025	40196	ADAT2	chr6	-	143749488	tu	2.8	1	1.7	5.7	3.2	8.1	7.1	10	8.5	5.9
4259717	40196	ADAT2	chr6	-	143748957	tu	1.9	2.9	4.2	2.5	2.1	2.3	1.7	1.6	2.7	2.4
1226357	40196	ADAT2	chr6	-	143748125	tu	5.5	11.5	8	14.5	5.4	5.4	16.5	13.8	11.8	9.5
760785	50918	ADCK1	chr14	+	78400295	sg	1	2.9	2.6	4.1	2.1	4.3	4.1	5.6	2.6	3.1
991197	41641	ADCK2	chr7	+	140394913	sg	15.4	13.4	10.3	16.6	17.4	24.6	17.1	13.7	13.4	22.4
380284	33163	ADCY3	chr2	-	25042042	sg	40.7	36.2	48	56.8	36	68.1	31.6	41.1	40.1	90.2
3287349	50488	ADCY4	chr14	-	24787563	me-ce	6.4	6.7	7.3	5.4	4.3	1.7	1	1	1	1
764078	53251	ADCY7	chr16	+	50352041	sg	54.2	67.6	102.1	114.9	49.2	33.5	54	41.9	35.2	33
1242594	36503	ADD1	chr4	+	2931796	sg	26.2	33.3	67.7	72.5	60	53.9	23.9	38.7	31	47.3
332357	33533	ADD2	chr2	-	70889263	tu-ce	1	1	1	1	1	11.5	11.8	6.6	5.9	8.1
487223	46281	ADD3	chr10	+	111895323	sg	67.7	156.2	252.6	203.3	65.6	11.3	34.3	15	8.4	10.8
4660569	37075	ADH5	chr4	-	99993301	tu-ce	44.3	57.2	65.3	71.7	39.3	100.5	159.9	116.6	114.4	117
1047805	37075	ADH5	chr4	-	99992133	tu-ce	5.5	5.8	7.3	9.2	7.6	13.9	24.1	15.7	15.2	10.8
667022	42364	ADHFE1	chr8	+	67381043	sg	18.1	17.2	19	18.8	18.5	1	1	1	1	1
864817	33042	ADI1	chr2	-	3502221	tu	12.7	15.3	42.1	12	6.5	21.7	35.6	33	31	26.6
544200	33042	ADI1	chr2	-	3502037	tu	1.9	3.9	2.5	5.7	1	14.2	3.2	11.3	5.9	12.5
4461344	33042	ADI1	chr2	-	3501691	tu	26.2	25.7	33.2	43.5	10.9	33.5	27.8	34.2	44.4	38
718135	32544	ADIPOR1	chr1	-	202909966	sg	63.2	44.8	64.4	100.8	45.9	113.6	145.3	105.7	107.7	140.6
123579	48319	ADIPOR2	chr12	+	1897840	sg	7.3	21	15.9	22	3.3	53.6	63.9	58.4	78.6	66.5
12718	45861	ADK	chr10	+	76468303	tu	37.1	25.7	46.5	44.9	31.6	84.3	88.5	74.4	86.9	100
4423627	45861	ADK	chr10	+	76468460	tu	6.4	6.7	13.6	9.9	10.8	23.7	34	28.4	29.3	30.2
555280	45861	ADK	chr10	+	76469052	tu	2.8	1	4.2	5.7	1	21.3	24.2	9.1	7.6	16.7
748583	45861	ADK	chr10	+	76468794	tu	10.1	5.7	9.7	6.1	6.5	14.6	10.9	15.7	13.5	18.1
1119188	58373	ADNP	chr20	-	49506877	sg	23.6	21.9	10.3	34.6	16.3	22.5	24.8	25.3	20.2	13
1503610	55852	ADNP2	chr18	+	77898227	sg	41.6	62.9	37.8	63.6	17.5	32.2	34.8	25.8	39.4	28.7
1259260	45737	ADO	chr10	+	64567089	tu	10.9	3.8	11.2	16	15.2	29	18.5	27.8	34.4	30.9
634842	45737	ADO	chr10	+	64568237	tu	10	5.7	22.3	15.9	12	36.1	30.9	25.1	35.2	53.1
451350	59128	ADORA2A	chr22	+	24838317	sg	8.2	3.8	9.7	3.1	5.4	28.5	6.2	17.6	14.3	28.9
2472587	52073	ADPGK	chr15	-	73043711	sg	54.2	61.9	59	71.7	47	47.8	55.5	46.3	54.4	52.2
421949	35737	ADPRH	chr3	+	119308790	sg	3.7	1	5.1	1.7	1	5.6	7.3	2.8	4.3	2.3
413197	30860	ADPRHL2	chr1	+	36559530	sg	103.8	120	123.2	86.4	90.7	207.4	158.2	208.7	132.7	171.8
321526	38484	ADRB2	chr5	+	148208190	sg	14.5	21	9.5	22	6.5	1.6	1	3.1	1	2.5
1174408	47578	ADRBK1	chr11	+	67054026	sg	21.8	26.7	14.3	14.3	7.6	3.5	6.4	4.1	3.5	6
158845	59157	ADRBK2	chr22	+	26118636	tu	1.9	1	1	1	1	3.6	1.7	4.3	2.6	3.1
933724	58465	ADRM1	chr20	+	60883914	sg	68.7	79.1	37.7	17.9	78.6	180.3	30.7	121.7	83.5	158.5
213504	59436	ADSL	chr22	+	40762604	sg	40.6	41	103	70.9	73.2	271.8	268	313.4	271.1	278.6
1233437	32941	ADSS	chr1	-	244572140	tu	6.4	2.9	8.9	11.6	4.3	12	9.4	7.9	16.9	17.5
457738	32941	ADSS	chr1	-	244571799	tu	21.7	30.5	52.8	45	19.6	36.8	41.7	41.2	33.5	40.9
105074	40814	AEBP1	chr7	+	44154161	sg	12.7	21	4	9.1	11.9	21.1	14.7	27.9	32.7	23.8
1155111	48615	AEBP2	chr12	+	19672319	tu-ce	1	7.7	1	3.3	1	1.6	4.3	1	1	1.7
1268163	48615	AEBP2	chr12	+	19673159	tu-ce	21.7	29.6	27.6	42.1	12	31	24.8	22.6	23.5	25.9
2171846	48615	AEBP2	chr12	+	19673037	tu-ce	1.9	6.8	4.2	2.4	2.1	8.9	6.4	4.7	3.4	8.2
501337	52297	AEN	chr15	+	89175512	sg	43.4	23.8	38.6	48.7	18.6	101.9	73.8	115.4	127.8	106.3
168115	35519	AER61	chr3	-	69024370	tu	7.3	6.7	18.6	6.9	1	9.4	11	12.5	9.3	13.1
991244	41782	AF035281	chr7	+	148994391	sg	25.4	33.4	27.7	17.3	15.3	4.1	6.4	4.1	3.4	12
619900	36562	AFAP1	chr4	-	7760605	tu	1	2.9	4.2	8	1	2.9	4.9	4.9	1.8	3.8
1047519	36562	AFAP1	chr4	-	7760441	tu	1.9	3.9	8.2	3.9	3.2	6.9	3.2	4.1	6	6.7
277891	46317	AFAP1L2	chr10	-	116054587	tu-ce	1	5.8	1.7	1	5.3	2.4	2.6	1	1	1
254777	37020	AFF1	chr4	+	88062201	sg	26.2	39.1	65.4	42.6	29.5	44	41.7	27.7	40.2	29.4
200926	33796	AFF3	chr2	-	100163731	tu	6.4	5.8	8.2	1.6	2.1	3.9	2.6	1	1	1.7
471605	38238	AFF4	chr5	-	132211089	tu-me-ce	28.9	43.8	45.7	41.9	22.9	3.4	7.9	10.1	6	6.7
605322	38238	AFF4	chr5	-	132211211	tu-me-ce	14.6	1	8.8	11.5	5.4	3.2	1	1	1.8	1.7
59177	38238	AFF4	chr5	-	132227509	tu-me-ce	24.5	9.5	23	17.3	10.9	2.4	2.6	1	1	1.7
848003	53732	AFG3L1	chr16	+	90051107	sg	18.2	10.5	21.5	11.3	8.7	22.6	18.7	9.1	14.3	13.8
562315	55535	AFG3L2	chr18	-	12328950	tu	8.2	18.1	17.5	15.1	18.5	91.5	62.3	77	94.4	97.1
1064439	55535	AFG3L2	chr18	-	12329114	tu	9.1	11.5	4	3.8	9.7	45.8	27	52.1	76.1	60.1
215921	55282	AFMID	chr17	+	76203780	sg	1	1	1.8	1.8	1	13.5	3.9	10.6	3.4	16.9
719443	33468	AFTPH	chr2	+	64820137	sg	27.1	41.9	50.4	38.1	45.8	30.3	50.3	21.3	32.7	23
605140	37486	AGA	chr4	-	178352719	tu	16.3	21.9	23.7	34.6	16.3	21	45.6	26.5	25.1	31.6
1214498	37486	AGA	chr4	-	178351929	tu	3.6	9.6	4.8	19	19.5	17.3	28.8	9.8	9.3	17.4
418297	34749	AGAP1	chr2	+	237033898	sg	8.2	13.4	7.2	12.2	3.2	1	1.8	1.6	1	1.7
313516	49104	AGAP2	chr12	-	58118980	sg	2.8	2	1	2.5	2.1	4.3	4.1	3.5	2.6	2.3
2847718	41830	AGAP3	chr7	+	150841523	sg	39.8	38.1	27.6	37.4	46.9	41.3	52.4	48.9	36.8	41.5
1170145	45848	AGAP5	chr10	-	75434044	sg	1	1	1.8	2.6	2.1	1.5	5.7	4.2	5.2	4.6
3566910	45692	AGAP6	chr10	+	51770262	sg	17.2	12.4	17.4	21.1	20.7	30.2	38.6	25.8	41.1	29.4
64176	33195	AGBL5	chr2	+	27282402	me-ce	10.1	1	3.3	4.7	7.5	10.1	7.9	8.6	10.2	9.5
328007	33195	AGBL5	chr2	+	27293484	me-ce	5.5	3.9	4.9	4.7	2.1	4.9	4	4.8	4.3	3.8
903316	39297	AGER	chr6	-	32148748	sg	25.3	68.6	48	26.2	36	9.4	8.6	11.2	17.8	11.7
1273222	34657	AGFG1	chr2	+	228419837	tu	10	3.8	21.8	5.4	2.2	41.9	84	42.4	49.3	55.8
544096	34657	AGFG1	chr2	+	228425932	tu	24.4	46.7	48	57.6	31.7	12.7	17.2	12.4	10.1	17.4
721346	34657	AGFG1	chr2	+	228421381	tu	10.9	16.2	15.9	22	8.7	19.8	22.5	20.1	25.2	13
429452	41272	AGFG2	chr7	+	100163296	tu	1	4.9	1	1	1	4.9	2.4	2.8	6.1	5.3
840607	41272	AGFG2	chr7	+	100163618	tu	1	1	1.8	2.6	1	4.1	2.4	6.8	5.1	12
56531	37969	AGGF1	chr5	+	76359488	tu	1	1	3.4	2.5	3.2	9.5	13.4	6.7	6.8	3.7
1133470	37969	AGGF1	chr5	+	76359277	tu	1.9	3.9	1	1	5.3	13.3	17.1	9.8	23.6	13.8
1473593	37969	AGGF1	chr5	+	76361037	tu	13.6	18.1	20.6	33.1	21.8	26.4	47.3	17.5	19.3	18
621782	37969	AGGF1	chr5	+	76359917	tu	1.9	1	7.6	2.4	2.1	13.9	21	17.5	26.9	18
1223133	41648	AGK	chr7	+	141353795	tu	2.8	7.7	1	1.7	1	4.1	8	6.8	5.1	6.7
1241007	41648	AGK	chr7	+	141354059	tu	1.9	1	4.3	1	3.2	2.1	8.1	5.5	5.2	3
1231941	41648	AGK	chr7	+	141353707	tu	10	3.8	19.9	24.3	4.3	57.6	65.5	38.5	55.2	52.2
251603	31423	AGL	chr1	+	100389573	sg	10	9.5	23	28	6.5	46.1	27.8	27.1	21.8	29.4
2507936	30467	AGMAT	chr1	-	15899924	tu	1.9	1	1	1.8	1	3.4	6.3	3.3	18.8	9.6
3329700	30467	AGMAT	chr1	-	15900043	tu	9.1	5.8	8.1	6.9	5.4	19.8	18.6	34.5	20.2	16.6
1173365	30467	AGMAT	chr1	-	15899802	tu	6.5	1	1.7	1.7	3.2	13.3	23.3	12.4	20.2	15.2
359659	39295	AGPAT1	chr6	-	32135989	sg	48.8	64.8	85.7	68.7	50.2	95.4	103.9	78.9	74.3	82.1
608422	58827	AGPAT3	chr21	+	45406417	tu	14.5	32.5	20.6	18.1	8.7	21.9	20.2	9.1	23.5	20.9
83387	58827	AGPAT3	chr21	+	45404554	tu	51.5	36.2	44.1	51.6	33.8	92.9	94.7	81.5	66	49.3
1246587	58827	AGPAT3	chr21	+	45402437	tu	1.9	2	1	1.7	1	4.3	1	3.5	4.4	4.6
630115	41924	AGPAT5	chr8	+	6615532	tu	2.8	1	1	2.6	1	5.5	4	4.1	6	9
392661	41924	AGPAT5	chr8	+	6618970	tu	3.8	1	2.6	1	1	8.3	3.2	4.8	6.9	5.2
878044	41924	AGPAT5	chr8	+	6617182	tu	14.6	7.7	8	11.5	2.2	60.9	83.2	57.8	59.4	32.9
285222	41924	AGPAT5	chr8	+	6619020	tu	8.3	7.7	3.3	4.7	1	9	8	4.1	6.9	2.3
103561	41924	AGPAT5	chr8	+	6615032	tu	1.9	1	1	1	1	19.2	20.1	20.1	21	29.6
4463193	42242	AGPAT6	chr8	+	41479431	sg	179.7	106.6	88.7	140.1	88.5	73.3	63.1	63.6	52.6	80.1
1130503	37002	AGPAT9	chr4	+	84527025	sg	1.9	10.6	3.3	3.9	2.1	3.6	4.9	4.3	1.8	2.3
348386	52180	AGPHD1	chr15	+	78829713	sg	6.5	1	4.9	6.3	3.2	2.3	1	2.2	4.4	2.4
140745	34297	AGPS	chr2	+	178408566	tu	8.2	3.8	16	16.8	2.2	15.4	10.9	11.8	6.8	13.1
1236566	34297	AGPS	chr2	+	178403029	tu	1.9	2.9	3.4	3.3	1	13.3	17.9	9.8	21.1	18.1
260413	34297	AGPS	chr2	+	178404166	tu	5.5	1	31.3	12.2	1.1	29	49.5	19.4	23.5	27.3
140742	34297	AGPS	chr2	+	178406770	tu	1	2	3.5	2.5	1	4.1	6.4	8.8	3.4	7.5
2196694	34297	AGPS	chr2	+	178403716	tu	5.6	1	5	2.4	4.3	4.2	2.4	6.9	5.2	3
1255805	43375	AGTPBP1	chr9	-	88161459	tu	13.6	30.5	31.6	27.8	10.9	14.6	23.3	12.4	14.3	19.5
824476	43375	AGTPBP1	chr9	-	88161859	tu	9.1	10.5	14.4	13.7	10.9	6.3	3.2	4.8	7.8	2.3
4662103	43375	AGTPBP1	chr9	-	88161858	tu	9.1	11.5	14.4	13.7	10.9	6.2	8	4.7	8.6	2.3
176991	30405	AGTRAP	chr1	+	11810826	sg	6.4	10.5	4.8	5.4	13	8.1	3.2	10.7	11.9	8.8
2415516	58106	AHCY	chr20	-	32868073	sg	55.1	24.8	88.8	72.4	87.3	426.1	353.1	369.6	333.6	393.3
223722	31504	AHCYL1	chr1	+	110566360	sg	6.4	11.5	20.7	17.4	15.2	88.2	108.4	85.3	120.3	66.4
961163	41539	AHCYL2	chr7	+	129070052	tu	1	2.9	12.4	2.4	4.3	3	2.5	2.2	1.8	3.9
737773	40145	AHI1	chr6	-	135605120	tu-me	4.6	2.9	2.5	4.8	1	8.1	3.2	10.6	12.7	13.9
4462747	40145	AHI1	chr6	-	135606430	tu-me	1.9	1	1.7	5	1	6.7	2.4	5.3	21.3	12.5
2509553	40145	AHI1	chr6	-	135708922	tu-me	1	1	1	1	1	18.5	2.4	6	5.1	5.2
302623	47358	AHNAK	chr11	-	62283377	sg	142.6	146.6	237.6	364.8	129	34.3	27.9	14.2	24.3	27.3
104813	40567	AHR	chr7	+	17385771	tu-ce	29.9	28.6	35.6	27	6.5	4.1	15.8	9.3	11	3
1147248	40567	AHR	chr7	+	17385393	tu-ce	10	8.6	21.5	15.9	6.5	12.8	14.9	7.9	7.6	8.8
731702	37562	AHRR	chr5	+	438397	tu	2.9	1	1	1	1	22	16.3	9.8	11.8	17.4
594601	50911	AHSA1	chr14	+	77935812	sg	5.5	10.5	15.3	6.9	5.4	269.3	136.7	231	161.9	235.2
198365	33441	AHSA2	chr2	+	61414047	tu	6.4	26.7	27	23.4	7.6	11.3	14.8	18.3	12.6	19.6
458506	33441	AHSA2	chr2	+	61414282	tu	1	1	1	3.5	1	2.2	4.9	1	5.2	3.9
778897	33441	AHSA2	chr2	+	61413956	tu	2.8	9.6	4.8	9.2	11.9	4.9	4.8	4.8	2.6	6
1152102	32759	AIDA	chr1	-	222841500	tu	3.7	3.9	3.4	2.4	1	2.3	1.7	2.2	1.8	3.2
128347	39231	AIF1	chr6	+	31584795	sg	108.3	139	123.2	115.5	132.2	66.6	110.8	101.4	79.4	65
669301	44939	AIFM1	chrX	-	129263343	sg	10	16.2	30.2	15.8	8.7	148.7	248.9	148.5	178.6	149
1239979	45790	AIFM2	chr10	-	71873741	tu	1	2	2.6	2.5	1	21.8	6.2	25.4	22.7	23.8
436329	45790	AIFM2	chr10	-	71872029	tu	1	2	1	1.8	1	2.9	3.3	3.6	3.5	1.6
191366	40195	AIG1	chr6	+	143661164	tu-me	4.6	6.7	3.3	1.6	3.2	5.1	3.3	2.9	2.6	1
389137	40195	AIG1	chr6	+	143511730	tu-me	1.9	7.7	3.3	3.2	2.1	2.3	3.4	4.4	1	1
191370	40195	AIG1	chr6	+	143661442	tu-me	12.7	10.5	14.3	9.1	19.5	4.8	4.8	6.1	5.1	6.7
161270	54010	aik2	chr17	-	8108053	sg	1	1	2.7	1	2.1	148.8	23.8	73	215.4	205.5
129066	39932	AIM1	chr6	+	107016645	tu	13.7	3.8	6.4	12.3	3.2	4.3	6.5	1.5	3.5	2.3
316262	39932	AIM1	chr6	+	107018326	tu	170.6	93.3	102	288.3	45.9	36.9	22.4	30.4	32.7	25.1
1129062	32107	AIM2	chr1	-	159032275	sg	1	5.8	8.3	2.4	2.1	524.9	683.1	568.9	721.4	490.7
121553	37130	AIMP1	chr4	+	107268933	tu	21.7	10.5	33.1	56.3	22.9	64.8	43.1	55.9	88.6	58.6
306992	37130	AIMP1	chr4	+	107270380	tu	9.1	5.7	15.3	12.2	3.2	11.3	16.3	28.7	10.1	21
306987	37130	AIMP1	chr4	+	107269652	tu	19	41	33.9	33.8	8.7	9.3	21.9	8.5	8.4	14.6
467213	37130	AIMP1	chr4	+	107269570	tu	3.7	6.7	4.9	6.2	5.4	12.6	16.4	11.8	16.9	16
1196554	40502	AIMP2	chr7	+	6063462	sg	6.4	8.6	13.6	15.2	9.8	148.1	111.4	123.6	140.2	159.1
119966	47601	AIP	chr11	+	67258573	sg	66.9	41.9	9.5	4.5	65.4	27.7	9.3	13.6	16.8	50.5
64366	33297	AK001814	chr2	+	37429923	tu	4.7	1	3.4	4	1	2.2	3.3	1.5	2.7	3.2
1120777	51651	AK022435	chr15	+	44094067	sg	60.5	59.1	46.4	48.5	87.3	360.3	264.1	420.8	309.5	438.9
147846	58310	AK054694	chr20	-	44595522	sg	3.7	6.7	4.9	3.9	2.1	1.7	1.8	1	1	1
842126	43115	AK057610	chr9	-	35736862	sg	10	22.9	11.1	18.1	22.8	36.1	37	48.9	55.2	42.3
744289	44033	AK094914	chr9	-	138898385	sg	8.3	6.7	1.7	3.9	2.1	12.6	21.1	9.8	17.7	10.1
912166	55987	AK095154	chr19	-	3052907	sg	1447	1592.5	1586.4	1632.9	1201.5	117.4	189.1	133.2	139.4	123.4
19040	35154	AK095242	chr3	+	41278937	tu	51.5	37.2	41.7	43.4	30.6	3.6	2.5	2.8	3.5	5.4
3251411	49602	AK095700	chr12	-	122233178	sg	39.8	52.4	26.8	13.5	45.8	6.8	4	4	10.3	8.2
4465027	53019	AK097891	chr16	+	25044094	sg	2.9	1	1	1	2.1	4.5	2.5	1	3.6	1
1275622	43835	AK1	chr9	-	130628769	tu	11.9	7.7	12	6.1	8.7	2.9	2.5	3.5	7	3.1
370793	55274	AK123771	chr17	-	76103483	sg	70.4	59.1	101.3	103.7	41.5	2.2	3.3	2.2	2.6	3.9
18487	34920	AK125558	chr3	+	10046928	sg	2.8	2.9	1.8	1	1	5.1	2.5	3.6	2.6	2.3
10117	55278	AK125672	chr17	+	76135809	sg	109.3	120.9	79.3	70	91.8	12.8	18.9	4	10.2	7.3
995588	44585	AK127207	chrX	-	64732464	sg	26.3	39.1	15.8	15.7	31.6	65.4	41.6	78.4	64.4	70.1
129862	38934	AK127555	chr6	-	13358067	tu	1	1	1	1	3.1	2.2	1	2.1	5.2	8.5
1215727	38934	AK127555	chr6	-	13358357	tu	1	1	1	1	1	5.7	3.3	1.5	4.4	3.8
902768	38704	AK127673	chr5	-	175954279	tu	1.9	11.5	2.5	9.4	2.1	1	1	2.3	1	4.1
426281	38704	AK127673	chr5	-	175953953	tu	19.1	11.5	14.4	5.3	3.3	2.8	14.5	4.8	2.6	3.7
591295	49556	AK130486	chr12	+	120556799	tu	2.8	2.9	1.7	4.1	1	3	1	1.5	2.7	4
493492	49556	AK130486	chr12	+	120556164	tu	6.4	6.7	2.5	2.4	9.7	2.8	4.9	3.5	5.2	3.8
1083054	30822	AK2	chr1	-	33478645	tu-me-ce	4.6	2.9	5.7	6.3	4.3	54.3	68.5	75.2	69.4	54.3
1265137	30822	AK2	chr1	-	33474481	tu-me-ce	10	11.5	16.7	31.1	5.4	54.9	80	95.6	91.1	74.3
716218	30822	AK2	chr1	-	33475675	tu-me-ce	1.9	1	4.3	1.7	1	29	21.6	27.8	31	34.5
179990	30822	AK2	chr1	-	33475521	tu-me-ce	9.1	6.7	17.5	15.1	20.6	118	190.5	155.5	211.1	196.8
1157695	39597	AK307208	chr6	-	43021971	cx	9.2	6.7	1	1	8.6	48.3	8.5	16.8	30.2	20.9
317992	39597	AK307208	chr6	-	43025675	cx	5.5	4.8	8.1	5.4	5.4	2.2	4.1	2.9	3.5	1.6
860063	31277	AK5	chr1	+	78024417	me	22.6	66.7	43.3	17.9	34.9	3.5	4.8	5.5	8.6	2.3
893097	54948	AKAP1	chr17	+	55198607	tu	19	16.2	38.1	15.8	9.8	52.7	27	27.7	29.3	31.6
1208456	54948	AKAP1	chr17	+	55198703	tu	7.3	11.5	16	15.2	5.4	20.4	27.8	27.8	25.2	33.8
163888	49936	AKAP11	chr13	+	42893438	tu	2.9	1	1	1	1	3.5	4.8	1.5	5.2	6.8
673923	49936	AKAP11	chr13	+	42897401	tu	14.5	17.2	15.9	19.7	3.3	31	23.2	18.7	23.5	38.9
1120883	52284	AKAP13	chr15	+	86288616	tu	14.6	8.6	16	6.8	13	7.4	12.6	7.9	7.6	11.7
242465	52284	AKAP13	chr15	+	86292588	tu	28	40	39.4	65.9	27.3	10.2	15.8	4	5.9	7.3
211235	52284	AKAP13	chr15	+	86288656	tu	4.6	1	8.2	5.4	7.5	6.3	6.4	2.1	4.3	4.5
1256051	43639	AKAP2	chr9	+	112934777	sg	20.9	18.1	18.2	18.9	5.4	51.8	37	21.9	53.6	49.4
359421	40096	AKAP7	chr6	+	131604675	sg	10	27.7	7.1	15.1	12	2.8	6.5	4.1	1.8	7.6
739078	41146	AKAP9	chr7	+	91739986	tu	14.5	23.9	17.4	19.6	10.9	8.1	12.6	6.6	9.3	5.9
903865	41146	AKAP9	chr7	+	91739742	tu	5.6	3.9	1.7	3.2	2.1	1	1	1	2.8	1.7
24889	41146	AKAP9	chr7	+	91719935	tu	10.9	9.6	7.2	13	3.2	1.7	1.8	1	1	1.7
564754	30898	AKIRIN1	chr1	+	39471565	tu	103.8	101.9	137.3	124.4	100.5	68.6	101.6	60.3	70.2	67.2
452728	30898	AKIRIN1	chr1	+	39471735	tu	6.4	3.8	8.1	5.4	4.3	7.5	16.6	2.7	4.3	9.6
550629	39867	AKIRIN2	chr6	-	88384644	tu	45.2	41	64.5	63.5	38.2	23.1	30.2	20.1	24.3	22.3
2376274	39867	AKIRIN2	chr6	-	88384971	tu	5.5	6.7	12.9	12.3	5.4	13.3	11.7	15.7	21.9	14.5
389795	39867	AKIRIN2	chr6	-	88384580	tu	3.7	8.7	5.7	3.9	2.1	4.1	13.4	5.3	12.8	6.6
905400	43697	AKNA	chr9	-	117098413	sg	25.4	14.3	6.3	21.1	19.6	7.7	4.8	2.1	1.8	9.1
294307	31032	AKR1A1	chr1	+	46035720	sg	28.1	12.4	33.1	44.3	28.3	109	89.9	176.3	126.1	90.6
808449	41584	AKR1B1	chr7	-	134127105	sg	26.2	23.8	46.5	47.9	36	115.6	74.6	103.8	166.2	105.6
396081	45366	AKR1C3	chr10	+	5149878	sg	1	7.7	3.3	6.3	1	3.2	1	2.4	1	1
455156	30537	AKR7A2	chr1	-	19630469	sg	21.7	14.3	26.1	25.6	17.4	44.6	50.1	43.1	39.3	51.6
343419	51214	AKT1	chr14	-	105235689	sg	1.9	2.9	1.7	1	21.5	12.2	1	3.3	5.9	22.2
259139	56980	AKT2	chr19	-	40737006	tu	41.6	30.5	33.9	33	22.9	7.5	7.1	9.4	9.4	5.2
1254067	56980	AKT2	chr19	-	40738238	tu	3.7	5.8	3.3	3.9	5.4	4.3	4.9	3.5	2.6	3.1
765106	53268	AKTIP	chr16	-	53525608	tu-ce	12.7	42	25.3	17.3	25.1	12	22.7	9.8	15.2	7.3
1062809	53268	AKTIP	chr16	-	53526220	tu-ce	3.7	1	5	6.4	2.1	3.5	2.4	8.3	1.8	7.6
1089177	52271	AL357213	chr15	+	85190712	tu	2.8	3.9	4.2	1.6	4.3	1.7	1	1	1	2.6
75936	43685	ALAD	chr9	-	116150489	tu	1	2	1	2.6	2.1	2.1	8.7	10	9.4	8.1
340000	43685	ALAD	chr9	-	116148597	tu	12.7	23.8	22.9	35.4	20.7	21.1	17	23.4	26	19.5
2218936	35389	ALAS1	chr3	+	52248323	sg	3.7	12.5	12.1	7.7	2.2	42.6	41.6	38	40.2	55.9
727476	35638	ALCAM	chr3	+	105295749	sg	23.6	4.8	13.5	21.2	5.4	40	70.2	43.1	50.2	30.8
648120	57342	ALDH16A1	chr19	+	49974305	tu	4.6	6.7	11.3	6.1	13	24.5	15.5	22.1	22.7	24.5
63471	57342	ALDH16A1	chr19	+	49973843	tu	2.8	3.9	4.1	2.4	8.6	4.4	2.5	2.2	1.8	2.4
488217	46091	ALDH18A1	chr10	-	97365698	sg	13.6	9.5	30.9	25.6	10.9	157.2	204.4	102.4	151.9	131.2
1165484	43159	ALDH1B1	chr9	+	38398655	tu	1.9	1	1	1	1	4.3	4.1	5.6	1.8	2.3
855262	43159	ALDH1B1	chr9	+	38397449	tu	1.9	2	1.8	1.7	1	10.7	10.2	17.1	14.4	7.3
1138351	43159	ALDH1B1	chr9	+	38397951	tu	1	1	1	2.6	1	6.9	5.6	6.8	3.4	3.8
433302	43159	ALDH1B1	chr9	+	38398272	tu	1	1	1	1	1	7	4.8	2.8	5.2	2.3
4470639	54196	ALDH3A2	chr17	+	19580902	tu	1	1	13.1	10.1	3.2	2.9	1.7	2.9	5.3	1.6
92188	54196	ALDH3A2	chr17	+	19579061	tu	6.4	1.9	18.5	12.3	4.3	28.9	48.7	22.6	35.2	20.1
767037	54196	ALDH3A2	chr17	+	19580713	tu	6.4	8.7	3.3	3.9	3.2	3.6	3.3	2.8	4.4	3.8
1201625	38985	ALDH5A1	chr6	+	24534038	tu	3.8	1	1	1.7	3.2	8.7	8.6	12.6	12.7	8.8
735063	38985	ALDH5A1	chr6	+	24537424	tu	4.6	10.6	9.7	3.1	4.3	10	9.3	17.7	18.6	14.5
208093	50846	ALDH6A1	chr14	-	74527079	tu-ce	1	1	2.6	2.5	2.1	2.3	4.2	2.2	1.8	1
1157970	40141	ALDH8A1	chr6	-	135238534	sg	2.8	3.9	1.7	3.3	1	1.5	4.2	3.7	1	1.6
1005518	53118	ALDOA	chr16	+	30081736	sg	40.7	21	4	6	109	264.1	27.7	87	302.1	393.6
1229809	54299	ALDOC	chr17	-	26900139	sg	50.6	31.4	46.4	50.1	49.1	25.5	66.3	50.2	51.9	35.1
334737	52821	ALG1	chr16	+	5135593	tu	1	1.9	1.7	4.9	3.2	16.8	7.8	13.8	11	9.5
334741	52821	ALG1	chr16	+	5137373	tu	1	1	5.1	1.7	3.2	2.9	3.3	7.9	1	1.6
796878	52821	ALG1	chr16	+	5135041	tu	3.7	3.9	5.8	3.2	1	7.6	2.4	8.8	2.6	7.5
1307710	52821	ALG1	chr16	+	5135389	tu	3.7	1	3.3	8	2.1	14.1	7	9.2	14.4	14.6
697267	48711	ALG10	chr12	+	38723523	tu	1	1	2.7	1.8	1	6.8	11.1	10.7	3.4	7.4
124189	48711	ALG10	chr12	+	38723478	tu	1.9	1.9	6	1.7	1	3.1	1.7	1.6	1	2.5
401522	50028	ALG11	chr13	+	52602776	tu	19.9	23.8	31.6	24.8	26.2	4.1	15	8.7	8.5	3.7
794641	50028	ALG11	chr13	+	52607718	tu	2.8	4.8	1.7	3.3	1	2.9	4.1	2.1	4.4	4.6
1141036	59592	ALG12	chr22	-	50296857	sg	4.6	2.9	1.7	3.2	9.6	6.3	1	3.4	3.5	9.1
1211875	44852	ALG13	chrX	+	110931358	tu-me	6.4	1.9	9.8	4.7	2.1	4.8	8.7	8.1	2.6	10.4
3712349	44852	ALG13	chrX	+	110932026	tu-me	36.2	51.5	36.2	68.8	33.8	39.4	40.9	31.6	34.3	25.8
747632	44852	ALG13	chrX	+	111003873	tu-me	12.7	17.2	15.1	24.2	8.7	16.6	25.7	15.7	10.1	10.9
1250993	31403	ALG14	chr1	-	95448365	tu	10.2	1	3.3	4.7	3.2	27.1	26.3	17.5	11.7	34.6
1212845	31403	ALG14	chr1	-	95448298	tu	1	1	1	1	1	2.9	3.3	2.2	1.8	5.5
75787	43538	ALG2	chr9	-	101978728	tu	1.9	2.9	7.4	2.4	6.4	8.3	1.6	6.1	8.6	4.5
481718	43538	ALG2	chr9	-	101979646	tu	8.2	23.9	20.6	22.6	9.8	17.8	27.1	18.8	24.4	22.3
1231105	36266	ALG3	chr3	-	183960119	tu	1	1	1	1.8	1	4.1	4	10.1	6.8	8.9
4472241	36266	ALG3	chr3	-	183960204	tu	4.6	12.4	8	6.9	10.8	60.9	22.3	88.1	58.5	57.2
1258841	49899	ALG5	chr13	-	37523978	sg	31.6	59.1	69.2	45.5	58.9	107	100.7	120.4	117.7	144.9
294553	31192	ALG6	chr1	+	63902875	sg	10.9	4.8	12.9	6.9	7.6	28.3	14.7	36.3	24.3	29.5
636654	47782	ALG8	chr11	-	77811990	sg	5.5	8.6	17.6	23.6	2.2	66.7	73.9	50.1	93.6	60
636866	47983	ALG9	chr11	-	111657005	tu	12.7	7.6	11.9	17.5	10.9	36.8	35.5	30.9	46.1	33
589291	47983	ALG9	chr11	-	111652914	tu	2.8	3.9	5.9	2.4	1	1.5	2.5	3.6	3.5	3.1
1166142	50914	ALKBH1	chr14	-	78139379	tu	1	2.9	7.6	2.4	1	10.7	7.8	11.8	16.9	10.9
4424471	49441	ALKBH2	chr12	-	109525996	sg	12.7	19.1	10.4	6.8	11.9	57	52.4	61.1	53.5	52.9
1421207	46991	ALKBH3	chr11	+	43941819	sg	14.5	15.3	23	21.9	8.7	51.1	43.1	45	64.4	68
581521	41338	ALKBH4	chr7	-	102096972	tu	13.7	6.7	4	3.8	10.8	7.1	5.7	2.8	1.8	3.1
107188	41338	ALKBH4	chr7	-	102097266	tu	1.9	1	7.5	2.4	3.2	5.5	2.4	8.2	6.9	3.8
250210	41338	ALKBH4	chr7	-	102096684	tu	4.6	3.9	5.8	2.4	3.2	2.8	4	8.9	6	4.5
1122364	54142	ALKBH5	chr17	+	18113264	sg	118.3	127.6	120.1	87.9	65.6	113	187.7	58.3	80.2	68.5
372675	56088	ALKBH7	chr19	+	6375265	tu	6.4	5.8	2.4	4.6	15.1	2.2	3.3	1.5	2.6	5.5
409859	56088	ALKBH7	chr19	+	6375041	tu	18.1	3.8	1.6	3	215.9	18.8	3.9	2	12.7	18.3
863634	33566	ALMS1	chr2	+	73837044	tu	1.9	3.9	1.7	3.3	1	3.6	1.7	1.5	4.4	3.9
1343559	33566	ALMS1	chr2	+	73836849	tu	5.5	1	2.5	11	3.2	5.6	8	5.5	5.2	1.6
165585	45618	ALOX5	chr10	+	45941566	sg	6.4	4.8	9	6.2	1	1.7	1	1.7	1	1
163772	49852	ALOX5AP	chr13	+	31338560	sg	56.9	38.1	117.1	100.7	53.5	23.1	30.2	24.6	15.9	19.4
503895	54002	ALOXE3	chr17	-	7999220	sg	1.9	1.9	2.5	4.8	4.3	1	1.8	1	1	1
1114064	37165	ALPK1	chr4	+	113362760	tu	2.8	5.8	2.5	4	3.2	4.4	3.3	2.2	1.8	3.1
236897	34441	ALS2	chr2	-	202565277	me-ce	1	4.8	5.1	1	1	3	3.4	3	1	1.6
780990	35225	ALS2CL	chr3	-	46712076	tu	9.1	26.8	13.5	15.1	4.3	1	1	5.3	2.7	1
1018153	35225	ALS2CL	chr3	-	46710498	tu	4.6	10.5	10.5	6.2	3.2	1	1	1	1	1
1045411	35225	ALS2CL	chr3	-	46710681	tu	9.1	14.4	9.6	5.3	7.6	1	1.8	1.7	1	1
866215	34437	ALS2CR4	chr2	-	202488533	tu	1	1	1	1	4.2	29.2	17.8	19.5	17.6	15.1
571150	34437	ALS2CR4	chr2	-	202488422	tu	1	1	1	1.8	1	8.9	6.3	6.7	5.1	8.1
1116352	37697	AMACR	chr5	-	33988395	tu-ce	1	1	3.5	1	2.1	6.9	2.4	7.5	7.7	4.5
322180	37697	AMACR	chr5	-	33988767	tu-ce	1	2.9	2.6	1	1	10.8	7.9	10	5.1	11.8
117741	47100	AMBRA1	chr11	-	46417964	sg	7.4	6.7	4.1	3.9	2.1	4.9	3.2	4.9	3.5	4.6
4462549	39980	AMD1	chr6	+	111216909	tu	52.4	35.2	69.9	115.8	49.1	148.7	168.2	184.4	196.1	171.8
230918	39980	AMD1	chr6	+	111215378	tu	12.7	9.6	28	5.3	7.6	36.1	44.7	44.4	46	47.3
2255978	49323	AMDHD1	chr12	+	96362368	tu	1	1	1	1.8	1	5	4.1	1.5	2.6	6.1
597262	53289	AMFR	chr16	-	56395361	tu	37.1	37.2	33.9	41.2	29.5	10.7	17.2	8.5	11	19.7
1118963	53289	AMFR	chr16	-	56395895	tu	9.1	16.3	8.8	14.4	9.8	9.6	4.8	12.9	3.4	1.5
2503770	48072	AMICA1	chr11	-	118064670	sg	95.8	83.8	66	20.1	69.9	370.7	257.9	409.2	436.2	418.9
115215	31491	AMIGO1	chr1	-	110049448	sg	1	1	2.6	3.4	1	2.3	5	1	1.8	2.4
1114914	48756	AMIGO2	chr12	-	47471132	tu	8.3	1.9	4.1	3.9	2.1	8.8	7.1	6.6	15.3	8.8
1030550	48756	AMIGO2	chr12	-	47470364	tu	4.6	10.5	14.4	9.9	11.9	11.9	19.5	18.3	12.6	18.8
4474355	48756	AMIGO2	chr12	-	47470289	tu	1	2	1.8	2.6	1	2.1	16.8	4.1	3.4	5.2
126212	48756	AMIGO2	chr12	-	47470233	tu	2.8	1	7.6	3.2	1	12.8	10.2	6.6	11.9	10.2
694319	44843	AMMECR1	chrX	-	109437415	tu	1.8	8.6	15.2	16.1	4.3	8	10.1	19.1	14.4	10.2
484773	44843	AMMECR1	chrX	-	109437539	tu	1	1	2.5	5.7	4.3	1	3.4	3	2.7	1
1273747	34001	AMMECR1L	chr2	-	128619507	tu	1	1	6	1	2.1	2.9	4.1	3.5	1	6.2
1245068	34001	AMMECR1L	chr2	-	128619667	tu	1.9	1	1	5.6	7.5	2.1	12.8	3.4	6.8	6
723033	34001	AMMECR1L	chr2	-	128619208	tu	13.7	1.9	6.4	18.4	5.4	18.5	17.1	23.4	19.3	18.8
367012	48701	AMN1	chr12	-	31824082	tu	5.5	1	8.1	7	9.7	1.5	7.5	2.2	1	1.6
1439228	48701	AMN1	chr12	-	31825029	tu	1.9	2.9	1.7	4.1	3.2	1.5	5.7	5.6	4.3	3.1
756198	48701	AMN1	chr12	-	31824976	tu	1	1	1	1	1	1.5	5.8	2.8	2.6	3.9
776621	31496	AMPD2	chr1	+	110174673	sg	61.5	49.5	40.1	43.3	52.4	36.9	17.8	28.4	25.1	43.9
303861	46796	AMPD3	chr11	+	10528670	sg	3.6	13.4	15.9	19	8.7	16.6	28.8	12.3	24.4	10.8
982141	35311	AMT	chr3	-	49454213	sg	26.2	55.3	45.7	34.4	18.6	4.3	4.1	2.2	2.6	3.1
897483	31448	AMY2B	chr1	+	104122149	sg	8.2	13.4	8	13.7	14.1	4.5	3.3	1	3.5	1
645849	55106	AMZ2	chr17	+	66253220	tu	20	1.9	20.7	19.7	9.8	21.7	33.3	18.8	25.2	28.8
1258417	55106	AMZ2	chr17	+	66253297	tu	89.5	21.9	63.7	58.3	30.6	73.9	100.8	61.6	66.8	74.3
1136279	33682	ANAPC1	chr2	-	112526648	sg	5.5	6.7	5.6	6.9	9.7	23.1	12.4	25.9	26.9	28.8
1214461	37313	ANAPC10	chr4	-	145916312	sg	15.4	22.9	10.3	30.2	13.1	36.8	54.8	29	23.4	43
4475251	55375	ANAPC11	chr17	+	79858230	tu	1.9	1	1	5.8	1	13.4	3.9	11.2	10.2	14.6
1008427	55375	ANAPC11	chr17	+	79858132	tu	29.9	32.4	11.8	8.2	83.9	112.4	16.9	71.8	83.5	180.8
867334	35941	ANAPC13	chr3	-	134196556	tu	21.7	22.9	20.5	38.3	28.3	48.5	61.7	48.9	46	53
382442	35941	ANAPC13	chr3	-	134197321	tu	1	2	1	3.4	2.1	11.6	5.5	8	4.3	8.1
1252756	49589	ANAPC5	chr12	-	121746151	sg	71.3	68.6	114.7	83.5	74.3	169.6	136.7	179.9	148.5	164.7
127234	49464	ANAPC7	chr12	-	110813279	me-ce	1.9	1.9	1.7	3.3	2.1	3.5	1	6.9	10.4	1.6
1225840	49464	ANAPC7	chr12	-	110811252	me-ce	5.5	21	19.9	16.7	5.4	75.2	83.9	82.1	77.7	69.3
208136	50894	ANGEL1	chr14	-	77253590	sg	3.7	1.9	9.8	10.1	4.3	19.9	24.1	22.1	14.3	17.3
612795	32708	ANGEL2	chr1	-	213180195	tu-me-ce	12.8	5.7	13.6	8.4	4.3	2.9	1.7	4.3	4.4	2.3
181684	32708	ANGEL2	chr1	-	213179885	tu-me-ce	1	1	9	11.8	3.2	3	3.4	2.3	1	1.6
612793	32708	ANGEL2	chr1	-	213168097	tu-me-ce	1.9	1	11.6	4.7	1	5.1	2.5	2.9	1.8	2.4
705716	32708	ANGEL2	chr1	-	213165804	tu-me-ce	9.1	26.7	14.3	19.6	8.7	4.1	15	6	11	11.7
1265898	32708	ANGEL2	chr1	-	213165525	tu-me-ce	11.8	24.8	15.9	13.6	10.9	8.1	14.1	7.3	13.6	8
448404	56208	ANGPTL6	chr19	-	10203016	sg	1	1	14.9	1.6	2.1	6.1	4.8	6	13.7	4.4
170950	42244	ANK1	chr8	-	41512220	tu	1.9	1	4.1	11.9	3.2	6.1	5.5	3.4	10.2	9.6
524006	42244	ANK1	chr8	-	41510744	tu	2.8	1	6.6	5.6	2.1	4.3	3.3	4.3	1.8	2.3
1109304	45724	ANK3	chr10	-	61788162	tu	16.4	11.5	13.5	8.3	13	8.1	7.9	10	9.4	5.2
1167497	51967	ANKDD1A	chr15	+	65251031	tu-me-ce	5.5	14.4	1	2.4	2.1	1	1	1.7	1.9	1
1141184	53838	ANKFY1	chr17	-	4067116	tu	18.1	25.8	30	24.8	18.5	17.3	25.7	11.7	12.6	8
1006695	53838	ANKFY1	chr17	-	4067194	tu	10	10.5	13.6	8.4	11.9	8.1	8.6	9.3	16.1	6.6
1085219	37645	ANKH	chr5	-	14709862	tu	3.7	7.7	13.8	5.4	1	3.8	1.7	1	1	4
1216518	37645	ANKH	chr5	-	14709923	tu	6.4	17.2	15.9	22	8.7	13.9	24.1	22.1	10.9	25.3
872074	37645	ANKH	chr5	-	14704914	tu	1	1.9	4.2	6.4	2.1	1	7.4	2.8	1.8	5.4
1116337	37645	ANKH	chr5	-	14711174	tu	5.6	1	4.1	6.4	1	6	11.8	11.9	8.5	12.4
232449	38348	ANKHD1	chr5	+	139852059	me	40.7	12.4	33.9	25.5	28.3	37.3	51.6	56	48.5	53
2872644	38348	ANKHD1	chr5	+	139919436	me	35.2	49.5	73.1	73.9	49.1	21.1	35.7	17.5	27.7	16.5
321396	38350	ANKHD1-EIF4EBP3	chr5	+	139929162	sg	44.3	53.4	43.3	36.6	24	28.9	36.3	40.7	31	24.4
288006	41152	ANKIB1	chr7	+	92030696	tu	15.5	5.7	14.4	14.4	8.7	12.7	18.8	15.1	10.1	7.3
476502	41152	ANKIB1	chr7	+	92028546	tu	1	2	4.4	1	1	2.2	5.8	2.2	2.6	2.4
197073	56495	ANKLE1	chr19	+	17398457	sg	1.9	1	1.8	2.5	2.1	16.9	8.6	5.9	6.8	13.2
1456338	49726	ANKLE2	chr12	-	133302256	tu	16.3	28.6	42.6	46.5	29.5	77.8	69.3	79.6	60.2	67.9
51394	49726	ANKLE2	chr12	-	133302967	tu	10	22.9	17.4	15.8	17.4	20.5	20.1	18.2	25.2	24.5
381602	34796	ANKMY1	chr2	-	241418844	me-ce	17.2	27.7	19	13.6	7.6	1.5	1	5.6	7	4.6
780762	34796	ANKMY1	chr2	-	241461357	me-ce	1.9	10.6	2.5	8.5	6.5	5.6	6.5	2.1	2.6	5.3
961319	40560	ANKMY2	chr7	-	16639406	sg	5.5	7.7	11.3	7.7	5.4	14	17.2	11.8	16.9	10.2
733683	37944	ANKRA2	chr5	-	72848160	sg	12.7	35.3	45.8	38.2	16.4	6.2	7.1	9.4	5.1	5.9
1137359	53701	ANKRD11	chr16	-	89334033	me-ce	30.8	37.2	35.5	29.2	41.4	6.7	9.4	9.9	15.3	7.3
891825	53701	ANKRD11	chr16	-	89353071	me-ce	56	25.7	79.5	72.5	31.7	26.4	29.4	16.2	27.7	18
562573	55478	ANKRD12	chr18	+	9283761	tu	63.2	51.4	60.5	82.9	34.9	10	19.6	7.2	11	11.7
646320	55478	ANKRD12	chr18	+	9282191	tu	9.1	5.7	10.4	7.6	11.9	3.7	1	3.6	1.8	3.2
886084	49457	ANKRD13	chr12	+	110477229	sg	46.1	61.9	95.1	105.2	50.2	47.8	49.3	50.1	56	59.4
162739	54340	ANKRD13B	chr17	+	27941778	sg	1	1	1	1.8	2.1	12.5	1.6	1.4	2.6	11.2
1185818	31241	ANKRD13C	chr1	-	70727783	tu-me-ce	2.8	3.8	11.4	6.2	2.1	4.9	1	7	2.6	6.1
298769	31241	ANKRD13C	chr1	-	70724678	tu-me-ce	1	1	1.8	1	1	5.8	1.7	2.2	1.8	3.9
861745	31241	ANKRD13C	chr1	-	70726913	tu-me-ce	17.3	27.7	4	10.6	14.1	18.5	15.5	20.1	26.9	20.2
861751	31241	ANKRD13C	chr1	-	70818491	tu-me-ce	8.2	6.7	19.1	25	10.9	7.6	8	6.1	2.6	3
898240	31241	ANKRD13C	chr1	-	70726276	tu-me-ce	6.4	10.5	4.8	4.6	9.7	12.6	19.5	7.8	14.3	18.9
1173511	31241	ANKRD13C	chr1	-	70727103	tu-me-ce	3.7	1	1.7	3.3	3.2	1	5.2	1	1	1
1199826	47580	ANKRD13D	chr11	+	67069953	sg	80.4	136.2	61.2	34.3	127.8	58.7	10	18.7	15.9	53.9
13931	45378	ANKRD16	chr10	-	5920053	sg	1.9	1	8.3	7.1	1	12.6	18.7	18.3	16	18.8
620198	36890	ANKRD17	chr4	-	73940877	tu	5.7	1	1	1.7	1	4.3	2.5	2.1	4.4	5.4
1071442	36890	ANKRD17	chr4	-	73940591	tu	1	2.9	4.9	7.9	3.2	8.2	7.1	6.1	4.3	7.4
2374111	36890	ANKRD17	chr4	-	73940504	tu	12.8	5.7	10.4	12.2	9.8	21.2	20.2	23.4	16.8	20.2
1174963	36890	ANKRD17	chr4	-	73941406	tu	6.4	6.7	8.1	10	4.3	11.3	17.2	9.2	13.5	15.3
646801	56705	ANKRD27	chr19	-	33087912	sg	7.3	7.7	15.3	6.1	5.4	15.8	28.7	29.8	23.5	20.2
462428	35002	ANKRD28	chr3	-	15710111	tu-ce	22.7	12.4	18.2	29.4	8.7	15.4	11.7	12.5	13.5	10.9
656201	35002	ANKRD28	chr3	-	15708747	tu-ce	7.3	5.7	8	12.3	4.3	3.4	13.5	6.7	4.3	7.4
469825	38064	ANKRD32	chr5	+	94031355	tu	1.9	4.9	1	1.7	1	1.5	2.5	2.8	6.1	5.4
1216264	38064	ANKRD32	chr5	+	94031571	tu	2.8	10.6	5.7	3.9	6.5	4.2	6.5	5.5	1.8	4.5
1212285	31696	ANKRD34A	chr1	+	145475648	sg	1	1	1	4.3	1	5.4	9.4	10.6	11.9	11
1212287	31705	ANKRD35	chr1	+	145568522	sg	1	1	1	1.8	1	6.3	3.2	3.4	4.3	6
261007	33735	ANKRD36B	chr2	-	98109136	me-ce	4.6	3.9	2.5	4.8	2.1	1	3.5	1	1	1
307913	37527	ANKRD37	chr4	+	186321393	sg	16.3	14.3	18.2	28.7	17.4	13.2	35	17.5	10.1	23.8
1204740	33761	ANKRD39	chr2	-	97513752	sg	25.4	18.1	21.4	13.5	24	65.4	33.9	64.9	68.5	75.8
3408089	54908	ANKRD40	chr17	-	48770558	tu	31.7	44.8	48.9	21.7	14.2	35.5	18.5	31.6	32.7	37.4
533496	54908	ANKRD40	chr17	-	48772703	tu	2.8	1.9	1	4.1	1	1.5	2.5	5	7	1.6
236858	34390	ANKRD44	chr2	-	197859250	tu-me-ce	11	3.8	6.5	3.9	4.3	1.6	2.6	1.6	1	3.3
284538	42558	ANKRD46	chr8	-	101534073	tu	2.8	1	5.2	1	1	8.7	7.1	10.6	13.6	11
3389733	42558	ANKRD46	chr8	-	101533000	tu	1	1	5.1	4.1	1	7.6	4	5.4	5.1	6.7
305153	47869	ANKRD49	chr11	+	94232746	sg	78.6	70.5	110	114.9	32.8	31	27.1	28.5	24.3	26.6
337987	57913	ANKRD5	chr20	+	10037409	sg	3.7	1	4.2	3.2	4.3	1	1.7	3.8	1.8	1.7
400763	49040	ANKRD52	chr12	-	56632000	tu	1.9	3.9	4.2	1.7	2.1	10.4	3.2	5.4	6.9	3
1131931	49040	ANKRD52	chr12	-	56631590	tu	10.9	12.4	8.8	5.3	7.6	5.4	7.1	6	9.4	10.3
913814	59378	ANKRD54	chr22	-	38226863	sg	19.9	19.1	24.6	12.8	18.5	60.3	35.4	65.6	39.3	70.1
549065	37823	ANKRD55	chr5	-	55395509	tu	6.4	26.7	14.3	25	7.6	4.5	3.3	2.2	1	1.6
4413934	37823	ANKRD55	chr5	-	55395832	tu	5.5	1	6.5	5.4	11.8	1	3.5	2.3	1	1
4428670	37823	ANKRD55	chr5	-	55395601	tu	7.3	3.8	18.6	3.8	3.2	4.6	1.7	1.6	1	1
140124	33868	ANKRD57	chr2	+	110376568	tu	1.9	1	2.6	1.7	1	3.6	1	1.5	3.5	5.5
853761	39881	ANKRD6	chr6	+	90341218	tu	1	1.9	6.6	7.2	2.1	5.2	3.3	2.9	1	1.6
230592	39461	ANKS1A	chr6	+	35059182	sg	1.9	4.8	5.8	4	2.1	10.1	14.2	9.9	9.3	5.1
1269040	49346	ANKS1B	chr12	-	99138482	tu	2.9	1	1.8	1	1	2.2	2.5	1	2.7	4.8
879269	43533	ANKS6	chr9	-	101494298	tu-ce	9.1	11.5	10.5	4.6	4.3	8.2	10.3	8	6	5.2
1161838	34600	ANKZF1	chr2	+	220101377	sg	115.6	141.9	92.6	120	102.7	53	66.2	50.1	85.3	81.5
1171798	40746	ANLN	chr7	+	36493394	tu	1.9	1	2.7	1	1	21.9	15.5	9.1	16	23.2
1249497	40746	ANLN	chr7	+	36493265	tu	1	1	4.4	1	1	18.5	21	20.2	12.6	24.6
1171797	40746	ANLN	chr7	+	36493031	tu	1	1	1	1	1	10.9	11.1	4.7	10.2	3.7
1045393	35178	ANO10	chr3	-	43407838	sg	4.6	1.9	7.4	3.2	4.3	2.9	4.1	2.8	5.2	3.1
47219	48746	ANO6	chr12	+	45826130	sg	28.9	56.2	43.4	29.2	13.1	20.6	26.4	8.5	20.2	13.7
60848	56500	ANO8	chr19	-	17434036	sg	3.7	7.7	10.5	5.4	8.6	1	2.6	2.4	1	1
4455972	46506	ANO9	chr11	-	417933	sg	53.4	46.7	10.2	7.5	74.1	20.9	3.2	4	16.1	13.9
1277158	52024	ANP32A	chr15	-	69070871	tu	36.1	79.1	72.3	100.8	56.8	75.1	76.2	92.4	63.5	105
1207055	52024	ANP32A	chr15	-	69071244	tu	11.8	28.6	37.1	51.8	20.7	116.8	177.5	144.1	110.2	132.7
151065	43527	ANP32B	chr9	+	100778225	tu	57	29.5	56.7	68.1	15.3	26.3	33.3	26.5	31	27.3
905704	43527	ANP32B	chr9	+	100778097	tu	52.4	56.2	94.3	106.8	27.3	71.2	113.1	87.9	61.8	59.3
353797	31779	ANP32E	chr1	-	150192677	tu-me-ce	35.3	16.2	30.8	12	37	152	162.9	100.5	166.9	163.3
1251057	31779	ANP32E	chr1	-	150190721	tu-me-ce	6.3	22.9	37.3	24.9	7.6	101.9	130	71.8	76	82.1
299813	31779	ANP32E	chr1	-	150190851	tu-me-ce	24.4	33.4	41.8	56.2	18.6	106.4	129.9	105.1	136.1	122.7
45846	36972	ANTXR2	chr4	-	80825363	tu	6.4	1	9	5.5	3.2	1.7	1.8	1	1	1
45847	36972	ANTXR2	chr4	-	80826726	tu	17.2	2.9	18.2	32.5	19.6	8.2	11.1	6	5.1	6.6
166671	45621	ANUBL1	chr10	-	46111492	tu	9.3	1.9	2.5	1	1	3.6	5.7	3.5	1.8	4.6
217504	45621	ANUBL1	chr10	-	46111676	tu	53.4	60.1	14.2	15.7	6.5	1	1	1.6	1.8	2.5
1239950	45621	ANUBL1	chr10	-	46111040	tu	5.6	2.9	1.7	2.4	6.4	2.2	5.8	2.2	2.6	2.4
879731	43297	ANXA1	chr9	+	75785306	sg	223.8	197.1	503.9	738	377.1	34.7	35.5	43.1	31.8	74.6
97346	45947	ANXA11	chr10	-	81915303	sg	320.3	331.3	506.3	540.1	419.8	587.4	812	607.2	678	605.4
81156	51837	ANXA2	chr15	-	60639531	sg	28.9	27.6	112.6	80.7	13.1	86.9	88.4	78.2	97.7	131.4
719545	33512	ANXA4	chr2	+	70052913	tu	2.8	1.9	5.8	4.8	1	6.8	7.9	3.3	12.8	11.1
139568	33512	ANXA4	chr2	+	70053596	tu	2.8	2.9	8.1	7	9.7	6.8	5.5	5.4	4.3	11.9
417288	33512	ANXA4	chr2	+	70052775	tu	1	1	1	2.6	1	8.2	11.9	5.4	4.3	5.9
620689	37219	ANXA5	chr4	-	122589151	sg	41.5	64.8	102.2	79.9	44.8	86.8	78.4	127.6	116.1	109.2
4661337	38527	ANXA6	chr5	-	150480274	tu	7.4	3.8	6.6	2.4	3.2	10.1	7.9	6	8.5	14.7
2477066	38527	ANXA6	chr5	-	150480671	tu	26.3	20	34	24.8	28.3	40.9	24.8	25.9	15.1	25.2
1259798	45840	ANXA7	chr10	-	75135195	tu	74.1	54.3	97.5	73.1	33.9	92.1	110	78.9	80.2	71.4
364806	45840	ANXA7	chr10	-	75135534	tu	116.5	119	136.5	111	102.7	216.4	297.2	145.9	253.6	202.4
2290959	40747	AOAH	chr7	-	36552605	sg	2.8	5.8	1.7	2.3	24.8	16.5	21.7	20.8	17.6	28.9
1142169	54680	AOC3	chr17	+	41010142	sg	1	1	1	1	2.1	3.5	5.6	3.4	5.2	8.3
185348	37163	AP1AR	chr4	+	113191207	sg	7.3	1.9	10.6	7	3.2	16.6	17.9	16.3	13.5	12.3
597376	53527	AP1G1	chr16	-	71762908	tu	58.7	52.4	57.4	76.9	30.6	20.4	17	25.9	25.2	30.3
1228066	53527	AP1G1	chr16	-	71765784	tu	15.5	1	7.2	5.4	13	8.9	5.5	5.4	6.8	8.9
4465705	56466	AP1M1	chr19	+	16346153	sg	14.6	20.1	9.6	4.6	11.9	14.3	4.7	7.3	5.9	9.6
1418507	44246	AP1S2	chrX	-	15844194	tu	19.1	5.7	14.3	15.9	15.2	25.8	9.3	19.5	34.5	15.9
394955	44246	AP1S2	chrX	-	15843931	tu	4.6	6.7	18.5	6.9	6.5	12.2	11.8	7.3	8.5	7.3
489946	46550	AP2A2	chr11	+	1010922	sg	10.2	1	2.5	1.6	3.2	10.9	2.4	5.3	10.2	9.6
533826	54421	AP2B1	chr17	+	34051396	tu	1	1	1	1	1	1.5	2.4	3.5	7.8	6.8
931658	54421	AP2B1	chr17	+	34051105	tu	1	1	9.3	1	3.2	13.3	21.8	15	21.1	11.6
1195930	36263	AP2M1	chr3	+	183901878	sg	116.5	73.3	72.2	58.1	105.9	208.7	116	239.4	201.1	223.1
1036165	57218	AP2S1	chr19	-	47341423	sg	8.3	8.7	3.3	2.4	3.2	14.9	7.1	9.3	3.4	11
520702	37979	AP3B1	chr5	-	77298155	sg	31.6	118.2	29.9	70.2	24	51.6	55.4	89.9	86.9	90.8
448263	55953	AP3D1	chr19	-	2101052	tu	1.9	1	5.8	4.8	5.4	10.8	3.2	7.9	10.2	19.1
195860	55953	AP3D1	chr19	-	2100990	tu	22.6	30.5	30	29.3	21.8	64.2	23.1	46.3	65.2	83
277424	45860	AP3M1	chr10	-	75882714	tu	2.8	1.9	4.2	7.2	1	17.3	10.9	13.7	17.7	12.3
1144073	45860	AP3M1	chr10	-	75881527	tu	6.4	1	16	22.9	9.8	31.5	37.1	25.1	34.3	38.8
246904	45860	AP3M1	chr10	-	75880013	tu	2.8	5.8	1	4.7	12.9	8.1	15	9.3	7.6	7.3
22835	42246	AP3M2	chr8	+	42028701	tu-me-ce	84.9	114.3	102	136.4	47	85.7	45.4	56.5	66	72.2
1183969	42246	AP3M2	chr8	+	42023304	tu-me-ce	27.2	19.1	26	31.5	29.4	8.1	7.8	11.2	13.6	9.5
103912	42246	AP3M2	chr8	+	42026664	tu-me-ce	4.7	1	1	1.7	1	23.8	26.3	16.2	25.2	25.2
1188945	38154	AP3S1	chr5	+	115249678	tu	13.6	13.4	28.5	36.2	10.9	30.9	41.7	31.6	41.9	38.7
1270689	38154	AP3S1	chr5	+	115249777	tu	19.9	26.7	30	30	21.8	29.5	49.4	30.9	30.1	39.5
81780	52323	AP3S2	chr15	-	90377537	tu	4.6	23	11.2	7.6	9.8	7.6	4	4.7	6	7.5
1220280	52323	AP3S2	chr15	-	90376786	tu	1	6.8	1.7	1	1	1.6	1	2.3	1.8	2.5
1224331	31571	AP4B1	chr1	-	114437680	sg	16.3	20	26.9	36.1	15.3	31.5	32.4	45.8	46	41.6
242227	51720	AP4E1	chr15	+	51298093	sg	3.7	9.6	8.8	15.4	3.2	16.5	27.1	21.4	27.7	25.2
664529	41245	AP4M1	chr7	+	99704781	sg	1.9	1.9	4.2	4	2.1	11.5	4.7	12.6	4.2	11.8
1106769	50521	AP4S1	chr14	+	31562452	tu	2.8	1	2.5	5.6	4.3	6.3	5.6	3.4	3.5	4.5
1106770	50521	AP4S1	chr14	+	31562635	tu	1.9	1.9	2.6	3.3	3.2	6.2	8.8	4	7.7	5.2
229191	49345	APAF1	chr12	+	99129207	sg	6.4	8.6	7.2	12.3	2.2	3.4	19	4	8.5	4.4
347347	51430	APBA2	chr15	+	29410516	tu	10.9	10.5	11.2	7.6	14.1	1.7	1	1.7	1	1
907198	46710	APBB1	chr11	-	6416347	sg	190.4	364.7	139.6	78.1	160.7	85.7	76.2	64.2	47.6	70.8
538923	45519	APBB1IP	chr10	+	26856736	sg	45.2	48.6	105.4	89.6	27.3	75.2	96.2	57.7	72.7	59.3
193732	38135	APC	chr5	+	112180680	tu	4.6	1.9	5.7	7.8	4.3	9.7	3.2	4.1	5.1	7.5
869194	36658	APC4	chr4	+	25420117	sg	29.8	21	37.8	48	31.6	53.7	48.5	56.6	44.3	48.7
383342	35318	APEH	chr3	+	49720937	sg	42.5	47.6	72.4	18.7	43.7	198.9	104.5	218.9	180.3	177.5
1166345	50304	APEX1	chr14	+	20925929	sg	108.3	97.1	149.1	172.9	69.9	258.1	261.8	307.6	362.9	280
250893	44554	APEX2	chrX	+	55034208	sg	6.5	2.9	1.7	2.4	6.4	38	30.1	53.5	55.2	37.2
115577	31782	APH1A	chr1	-	150237801	sg	19	35.3	29.2	20.3	22.9	25	44.1	21.3	20.1	25.9
762980	51944	APH1B	chr15	+	63601320	tu	9.1	14.3	13.6	14.5	1.1	5.6	4	2.8	5.2	3.8
4416093	51944	APH1B	chr15	+	63598104	tu	9.1	12.4	13.6	12.2	6.5	4.9	5.6	4.1	6	6
1057886	47762	APHC	chr11	+	76731616	tu	1	4.8	1.7	2.5	3.2	5	4.1	4.2	4.3	2.3
1113792	47762	APHC	chr11	+	76734693	tu	5.6	1.9	1.7	1	6.4	6.2	8.8	5.4	6	4.5
304988	47762	APHC	chr11	+	76732589	tu	5.6	1.9	1.7	1	1	3.1	1.7	1	1	2.5
304265	46984	API5	chr11	+	43366078	tu-ce	21.7	42	48.9	35.2	6.5	107.1	116.9	91	96	110.6
826646	46984	API5	chr11	+	43364983	tu-ce	1.9	1	1	1	2.1	5.5	4.7	6	8.5	11.1
1028567	46963	APIP	chr11	-	34903914	sg	5.5	25.8	9.6	8.4	2.2	36.7	60.2	37.3	50.2	42.2
712986	30380	APITD1	chr1	+	10502777	tu	1	2.9	5.8	7.2	2.1	25.8	27.9	15.6	20.2	18.7
176964	30380	APITD1	chr1	+	10502868	tu	1	1	2.7	1.8	1	17.9	16.3	14.3	15.2	16.7
328485	33497	APLF	chr2	+	68805463	tu-ce	1	1	1.8	1	2.1	3.5	5.7	2.1	7.8	3
305772	48264	APLP2	chr11	+	130013701	tu	1.9	1	1	5.5	10.7	8.8	3.9	4	15.3	14
753874	48264	APLP2	chr11	+	130014702	tu	44.3	21.9	51.2	82.3	21.8	48.5	56.3	54	43.5	45.8
4659947	32045	APOA1BP	chr1	+	156563952	tu-ce	73.2	60	66.8	76.9	54.6	212.5	246.5	319.9	272	179.6
1112316	32045	APOA1BP	chr1	+	156564087	tu-ce	16.3	12.4	21.4	15	30.5	59.5	43.9	76.5	76.9	55.8
237362	53059	APOB48R	chr16	+	28510275	sg	5.5	9.6	1.7	2.3	11.8	3.5	1.7	4.9	4.3	6.1
850754	59412	APOBEC3A	chr22	+	39388773	sg	1.9	1	1.8	1	2.1	16.5	40.3	14.9	22.6	37.4
775210	59416	APOBEC3C	chr22	+	39415032	tu	2.8	1	4.2	3.3	1	17.5	13.3	7.2	6.8	11.7
559	59416	APOBEC3C	chr22	+	39414823	tu	10	16.2	13.5	6.1	15.2	45.1	36.9	71.3	125.4	67.2
1121429	59414	APOBEC3D	chr22	+	39429262	sg	3.7	5.8	4.1	10.1	4.3	11.5	9.4	7.3	7.6	9.5
1140754	59417	APOBEC3F	chr22	+	39449916	tu-me	1.9	1	3.5	1.7	1	2.1	3.2	4.8	8.7	3
86010	59417	APOBEC3F	chr22	+	39451974	tu-me	1	11.5	2.5	7.8	2.1	6.2	12	4.7	3.4	3.7
4460479	59418	APOBEC3G	chr22	+	39483741	sg	33.4	34.3	44.1	49.4	52.4	104.4	202.2	85.8	118.5	156.2
1121443	59419	APOBEC3H	chr22	+	39500071	tu-ce	4.6	1	4.1	9.4	4.3	1	1	2.2	2.7	4.8
3064382	59299	APOL1	chr22	+	36663571	sg	19.9	23.8	28.5	21.8	16.3	107.8	100	78.9	73.5	99.3
1140926	59297	APOL2	chr22	-	36622254	tu	4.6	3.8	4.1	10.9	5.4	10.6	16.4	13.1	18.6	13.1
1257401	59297	APOL2	chr22	-	36622663	tu	20.8	30.5	21.4	20.3	8.7	65.7	20.8	34.8	20.9	55.9
451807	59294	APOL3	chr22	-	36536376	sg	190.4	159	163.1	184.7	144.3	51	70.8	39.1	121.2	43.6
412259	59291	APOL6	chr22	+	36062224	tu	8.2	16.2	12.7	17.4	15.2	11	6.4	3.4	8.6	3
1121407	59291	APOL6	chr22	+	36058759	tu	4.6	1.9	4.1	10.1	6.5	1.5	5.6	6.2	3.5	6.1
1257253	59291	APOL6	chr22	+	36063167	tu	9.2	1.9	3.2	9.3	7.6	2.9	4.1	5.7	1.8	3.1
512657	59291	APOL6	chr22	+	36060061	tu	21.9	8.6	9.6	5.3	9.8	1	1	1.6	1.9	1.7
896690	59291	APOL6	chr22	+	36064453	tu	16.3	10.5	21.4	14.3	19.6	1.5	2.5	4.3	6.1	2.3
793279	48570	APOLD1	chr12	+	12944398	tu	1	1	1	1	1	5	4.1	1	5.2	2.3
51980	39237	APOM	chr6	+	31625985	sg	3.7	13.4	8	9.2	6.5	8.7	10.2	11.2	11.9	9.5
291270	44294	APOO	chrX	-	23851477	sg	5.5	1.9	11.3	10.8	6.5	34.2	47.9	21.3	27.6	40.9
634125	44712	APOOL	chrX	+	84342778	tu	1	1	2.7	1.8	1	2.2	4.9	5.6	4.3	3.8
29909	44712	APOOL	chrX	+	84344972	tu	1	2.9	5	8.7	2.1	4.9	3.2	5.5	5.2	6
649615	58608	APP	chr21	-	27252859	sg	34.4	53.4	41.7	30.7	33.8	21.8	29.5	21.4	16.8	20.2
407076	55016	APPBP2	chr17	-	58520516	tu	5.5	6.7	4.9	10.9	1	6.2	2.4	6.1	6.9	6
1193591	55016	APPBP2	chr17	-	58524598	tu	1.9	1	1	1.8	1	5.6	3.2	4.8	4.3	6
892429	55016	APPBP2	chr17	-	58522826	tu	11.8	14.3	19	23.4	13.1	8.7	15.7	9.9	11	10.2
1110106	35456	APPL1	chr3	+	57303871	tu	1	6.8	3.4	1.7	1	10.6	26.4	9.8	23.6	18.1
19483	35456	APPL1	chr3	+	57307492	tu	5.5	2.9	5.7	7.1	2.1	17.2	36.5	16.2	18.5	22.3
19481	35456	APPL1	chr3	+	57306635	tu	1	1	3.5	3.3	1	1.6	1	1	5.4	2.4
2866485	35456	APPL1	chr3	+	57304001	tu	1.9	1	1	1	1	9.2	1.7	3.5	4.3	3
100879	35456	APPL1	chr3	+	57305404	tu	1	10.6	2.5	7.1	2.1	8.2	11.9	4.7	8.5	4.4
401006	49411	APPL2	chr12	-	105567082	sg	14.5	14.3	30.1	18.8	19.6	14	21.9	15.7	11	6.5
336918	53685	APRT	chr16	-	88875884	sg	401.6	283.7	222.6	120.5	432.8	751.6	316.2	772.1	848.1	842.5
2169070	43028	APTX	chr9	-	32973376	tu-ce	19	29.6	30.8	27	24	86.9	106.1	106.4	103.6	74.2
942314	43028	APTX	chr9	-	32972615	tu-ce	3.7	11.5	10.5	8.5	3.2	72.6	82.4	64.8	66.8	69.3
393381	43044	AQP3	chr9	-	33441159	sg	259	313.2	365.3	202.4	162.9	1.5	4	2.8	2.6	10.7
813467	51521	AQR	chr15	-	35148703	tu	9.1	19.1	22.2	24.9	9.8	13.9	28	10.4	27.8	15.9
560088	51521	AQR	chr15	-	35148824	tu	1	1	1	1.8	1	4.4	4.1	1	3.5	2.4
1102810	44409	ARAF	chrX	+	47431302	sg	40.7	65.7	59.7	69.4	56.8	42.1	22.4	40	26	35.2
437214	47694	ARAP1	chr11	-	72396119	sg	14.6	18.2	9.6	7.6	7.6	9.4	18.1	6.6	10.2	8.8
730452	36675	ARAP2	chr4	-	36067629	tu-me-ce	22.6	33.4	39.4	35.2	20.7	8.2	11.1	6.7	6.8	5.9
385360	36675	ARAP2	chr4	-	36161734	tu-me-ce	21.8	7.6	21.4	21.1	9.8	1	2.7	1.6	1	1
901590	36675	ARAP2	chr4	-	36067847	tu-me-ce	5.5	9.6	8	10.8	4.3	1	2.7	1	1	1.7
734276	38440	ARAP3	chr5	-	141032971	tu	1.9	1	3.4	2.5	2.1	4.5	1	1	1.8	4
1213778	48089	ARCN1	chr11	+	118473644	sg	80.4	102.9	94.2	89.5	71	123.9	179.1	118.4	143.6	164.8
1111606	45136	ARD1A	chrX	-	153195376	sg	63.3	66.7	16.5	9	45.8	238.7	67.6	227.2	213.6	194.6
547139	36913	AREG	chr4	+	75320721	cx	37.1	18.1	17.4	38.3	26.2	1	4.3	1	1	3.3
4413601	36913	AREG	chr4	+	75480630	cx	16.4	4.8	10.4	7.7	2.2	1	1	1	1	1
547140	36913	AREG	chr4	+	75490480	cx	31.7	15.3	23.7	43.6	24	1	2.6	1.6	1	1.7
514754	32823	ARF1	chr1	+	228286827	tu	114.8	45.7	49.5	37.3	78.6	100.1	46.2	51.3	59.3	77.9
3018722	32823	ARF1	chr1	+	228286907	tu	250.9	264.7	243.8	264.2	130.1	221.1	167.4	174.1	140.2	227.4
411458	58499	ARF1GAP	chr20	+	61921147	sg	10.9	1	1	1.6	38.9	22	1.6	7.2	10.1	34.9
558059	48799	ARF3	chr12	-	49329989	tu	55.1	47.6	83.3	78.4	60.1	80.3	110.7	89.7	124.4	80.7
494465	48799	ARF3	chr12	-	49332483	tu	1.9	1.9	4.2	2.5	2.1	4.1	11.9	6.7	6	5.9
1365058	35460	ARF4	chr3	-	57557819	tu	5.5	1	4.9	7.8	6.5	60.3	41.6	48.9	61.9	46.5
356122	35460	ARF4	chr3	-	57557096	tu	93.9	119	92.6	127.5	73.2	165	253.5	165.1	194.4	186.8
1086053	41503	ARF5	chr7	+	127231689	tu	2.8	1	1.7	2.5	3.2	1.6	1	2.2	3.6	3.2
903964	41503	ARF5	chr7	+	127231754	tu	6.5	4.8	1	1.6	6.4	10.2	7.1	8.7	5.1	5.2
1238196	50612	ARF6	chr14	+	50361487	tu	301.4	312.2	411.5	425.6	310.4	277.7	228.1	312.9	141	280.8
760327	50612	ARF6	chr14	+	50363772	tu	169.7	170.4	214.9	116.9	157.4	355.6	974.1	320.9	550.4	381.1
436998	47115	ARFGAP2	chr11	-	47185861	sg	51.5	68.6	25.9	32.1	70.9	86.3	23.1	50	111.2	105.1
1257452	59507	ARFGAP3	chr22	-	43192527	tu	31.6	33.4	55.9	55.4	21.8	53	114	39.8	68.5	52.2
2512501	59507	ARFGAP3	chr22	-	43192617	tu	1.9	2	1	1	1	3.4	13.4	6	12.8	5.9
808654	42379	ARFGEF1	chr8	-	68109900	tu-me	14.5	11.5	28.6	24.2	3.3	18.5	33.4	16.2	11.8	16.6
1249132	42379	ARFGEF1	chr8	-	68110593	tu-me	6.4	4.8	2.5	10.2	2.1	2.9	4.9	2.8	3.5	5.4
1146374	42379	ARFGEF1	chr8	-	68085748	tu-me	2.8	10.6	8.1	6.9	4.3	2.3	1.7	2.2	2.7	3.2
205125	58344	ARFGEF2	chr20	+	47650164	tu	1	9.6	7.3	7.7	5.4	7	7.2	4.1	2.6	3.8
148726	58344	ARFGEF2	chr20	+	47653227	tu	20.9	9.5	23.8	12.1	18.5	13.3	24.2	11.1	10.1	12.3
1214089	37362	ARFIP1	chr4	+	153833061	sg	1.9	1	10.8	1	4.3	15.3	17.1	14.3	19.4	15.2
39004	46714	ARFIP2	chr11	-	6497752	tu	1.9	1	1.8	2.5	2.1	4.3	4.1	3.5	3.5	3.8
510849	58518	ARFRP1	chr20	-	62330834	sg	5.5	1	3.3	1.6	15	36.3	3.9	12.3	28.5	51.2
607325	50772	ARG2	chr14	+	68117901	tu	1	1	4.4	1	1	10	18.7	11.8	18.5	16
153688	50772	ARG2	chr14	+	68118429	tu	1	1	2.6	2.6	1	3.6	8.2	3.5	1.8	2.3
1221706	50198	ARGLU1	chr13	-	107195682	sg	259.9	387.5	456.2	439.7	223	187.8	230.5	190.1	181.1	149.7
696022	47103	ARHGAP1	chr11	-	46698631	sg	13.6	10.5	17.5	15.1	10.9	19.8	17	16.9	27.7	27.4
711046	51498	ARHGAP11A	chr15	+	32932143	tu-me-ce	1	1	1.8	1	1	2.9	5.7	4.9	3.5	2.3
81903	51498	ARHGAP11A	chr15	+	32931185	tu-me-ce	1	1	2.7	1	1	10.8	5.5	7.9	8.5	14
1229123	51498	ARHGAP11A	chr15	+	32931243	tu-me-ce	1	1	9.3	1.7	1	36.1	35.5	27.7	43.6	40.2
347386	51498	ARHGAP11A	chr15	+	32928383	tu-me-ce	1	1	2.6	1	4.2	8	12.5	15.8	9.3	10.9
210408	51498	ARHGAP11A	chr15	+	32930100	tu-me-ce	1	2	4.4	1	1	12.1	11	8.6	8.5	16.1
587883	45560	ARHGAP12	chr10	-	32095228	sg	23.5	51.5	30.7	36	14.2	4.1	11.2	5.4	1.7	5.2
199102	34103	ARHGAP15	chr2	+	144525920	sg	116.4	168.5	168.6	175.7	149.7	50.4	101.7	48.8	69.4	47.9
607700	53016	ARHGAP17	chr16	-	24960296	me-ce	3.7	5.8	3.3	3.2	1	1.6	1.7	1.6	1.8	2.5
445137	53016	ARHGAP17	chr16	-	24930712	me-ce	10.9	17.2	7.1	18.2	17.4	19.8	24.8	26.6	33.6	18.7
1253320	40087	ARHGAP18	chr6	-	129898242	tu	1.9	1	1	1	1	10.9	7.9	3.4	6.8	8.1
247008	46116	ARHGAP19	chr10	-	98981934	sg	4.6	10.5	15.2	17.5	6.5	61.5	76.2	68.1	77.7	50
4658955	45510	ARHGAP21	chr10	-	24872544	sg	11.8	10.5	13.5	34.1	4.3	31.1	17.1	15.6	17.6	21.6
979134	33500	ARHGAP25	chr2	+	69053957	sg	89.4	92.4	117	64.1	41.5	79.7	90	105.8	123.6	99.2
806393	38450	ARHGAP26	chr5	+	142608252	tu	6.4	5.8	4.1	6.3	1	3.7	2.5	2.9	1.8	1.6
1158640	38450	ARHGAP26	chr5	+	142603722	tu	7.3	9.6	4.8	8.5	4.3	6.3	6.4	2.1	6	3.8
2332993	54770	ARHGAP27	chr17	-	43471272	sg	19	24.8	11.9	6	26.1	33	4.7	29.8	45.3	25.9
181227	32164	ARHGAP30	chr1	-	161016736	sg	70.4	91.4	160.2	143.9	50.3	93.4	99.2	102.6	126.9	80.6
995871	45135	ARHGAP4	chrX	-	153172833	sg	228.3	150.4	31.4	26.1	585.7	123.8	5.4	25.7	30.9	131
641553	50529	ARHGAP5	chr14	+	32628931	tu	2.8	1	2.5	4.8	5.3	1	1.7	3.8	1	3.2
241078	50529	ARHGAP5	chr14	+	32625220	tu	1	1	4.1	10.4	2.1	1.5	3.3	1.5	7	3.9
343822	50529	ARHGAP5	chr14	+	32626426	tu	5.5	5.8	3.2	12.4	5.4	5	4.1	3.5	2.6	2.3
889046	50529	ARHGAP5	chr14	+	32626669	tu	2.8	4.8	1	6.3	6.4	1	1	1.6	2.7	2.5
153162	50529	ARHGAP5	chr14	+	32625576	tu	3.7	4.8	5.7	8.6	3.2	1.6	1	1.6	2.7	1
699271	50529	ARHGAP5	chr14	+	32627211	tu	15.5	8.6	11.2	8.4	1	2.2	10.7	1	2.6	1.6
2090197	49088	ARHGAP9	chr12	-	57866043	sg	121.8	115.2	215.7	154.1	173.7	143.6	153.7	121.7	126.9	135.5
3374343	55372	ARHGDIA	chr17	-	79825594	sg	109.4	41.9	25.9	8.2	88.4	40.1	12.4	16.8	19.3	75.5
439809	48599	ARHGDIB	chr12	-	15094957	sg	842.6	842.4	1776.1	1850.9	1065.9	568.5	603.2	834.8	761.4	660.9
2093703	57037	ARHGEF1	chr19	+	42411600	me	54.3	24.8	17.3	8.2	55.6	11.6	2.4	3.4	4.3	14.1
410404	57037	ARHGEF1	chr19	+	42434293	me	17.2	40.1	19	12	10.9	1.6	1	2.4	1.8	1.7
249005	41912	ARHGEF10	chr8	+	1906805	me-ce	1	1	6.4	23.9	9.7	2.9	3.3	4.9	5.2	3.1
637834	48137	ARHGEF12	chr11	+	120357350	tu	1	1	1.8	1	3.1	5.7	1	3.5	4.4	3.1
43043	48137	ARHGEF12	chr11	+	120359738	tu	4.6	1	14.6	7.7	5.4	6.1	13.4	5.3	13.6	8.1
540275	56117	ARHGEF18	chr19	+	7537367	sg	46.1	31.4	50.3	66.5	49.1	8.1	1	6	4.3	21.5
113736	30488	ARHGEF19	chr1	-	16524598	sg	5.5	1	5.8	6.3	3.2	7.5	4.8	17	1.7	2.3
1144645	35452	ARHGEF3	chr3	-	56761450	sg	80.4	81	109.2	103.7	36.1	47.8	57	41.8	60.2	37.9
477095	41764	ARHGEF5	chr7	+	144077723	sg	4.6	5.8	1.7	9.4	2.1	6.1	9.4	6	12.7	13.9
1148941	45013	ARHGEF6	chrX	-	135747710	tu	23.5	43.8	102.3	87.4	18.6	32.9	45.6	16.8	24.3	32.3
1148944	45013	ARHGEF6	chrX	-	135749163	tu	1.9	1	8.5	1.7	1	1.5	5.7	6.3	6.1	1.6
1142784	50221	ARHGEF7	chr13	+	111958078	sg	71.4	59.1	67.6	76.1	44.8	43.2	50.9	61.1	46.8	49.4
110317	30686	ARID1A	chr1	+	27108597	sg	28	26.7	45.7	65.9	16.4	62.9	34.7	37.9	61.9	49.4
191481	40296	ARID1B	chr6	+	157530397	sg	41.6	36.2	69.2	69.5	31.7	13.3	20.3	15.7	11.8	15.2
754489	48749	ARID2	chr12	+	46301649	tu-me-ce	7.4	1	2.5	4	1	1.7	1	1	1.9	1
124221	48749	ARID2	chr12	+	46300325	tu-me-ce	4.6	1	2.5	16.5	2.1	3.6	2.5	2.2	4.4	3.9
492120	48749	ARID2	chr12	+	46301819	tu-me-ce	2.7	16.3	13.6	9.1	10.8	3	4.2	3.6	1.8	1
501152	52106	ARID3B	chr15	+	74890470	sg	8.2	17.2	7.1	9.8	32.6	23.3	3.9	11.7	21.1	21
79953	50692	ARID4A	chr14	+	58839644	tu	2.8	11.5	12.2	3.1	1	2.3	2.5	3	1	3.2
208927	50692	ARID4A	chr14	+	58840347	tu	13.6	14.3	29.3	29.4	17.4	7.1	5.7	2.8	4.3	1
1139140	50692	ARID4A	chr14	+	58840449	tu	1	6.7	6.5	10.9	5.4	1.6	2.6	1.6	2.7	1
1251243	32894	ARID4B	chr1	-	235330601	tu	23.6	8.6	12.7	13.6	14.1	6.2	1.6	8.9	4.3	5.2
181876	32894	ARID4B	chr1	-	235330213	tu	31.6	43.8	58.2	57.6	34.9	16.1	18.8	7.9	12.7	8.7
4426918	32895	ARID4B variant protein	chr1	-	235391618	sg	18.2	4.8	17.5	20.5	7.6	4	1	1	1	1.7
354658	33752	ARID5A	chr2	+	97218371	sg	827.5	421.7	142.6	142.1	307.2	105.3	42.3	93.7	66.8	78.6
882080	45732	ARID5B	chr10	+	63856699	tu	11.8	20	13.5	24.1	22.9	23.9	14	16.3	20.2	10.8
996790	45732	ARID5B	chr10	+	63853306	tu	22.7	22.9	14.2	19.6	14.2	2.2	6.6	2.8	2.6	3.1
676737	52063	ARIH1	chr15	+	72878900	tu	15.4	32.5	8.7	21.1	16.3	10.3	7.1	2.7	1.7	14.1
560699	52063	ARIH1	chr15	+	72876345	tu	48.9	31.5	22.1	39	13.1	13.2	4	2.7	6	4.5
2413767	52063	ARIH1	chr15	+	72875817	tu	2.7	15.3	17.6	11.4	13	11.4	16.4	13.8	7.6	10.2
573020	35285	ARIH2	chr3	+	49022970	tu	31.7	15.3	33.1	45	27.3	34.2	28.6	25.1	47.8	35.2
617644	35285	ARIH2	chr3	+	49021605	tu	2.8	3.9	5	1.6	4.3	19.8	18.6	28.6	23.5	20.9
2179825	35285	ARIH2	chr3	+	49021103	tu	1	1	1	1	1	8.1	8.6	4.6	14.4	13.2
1077556	49368	ARL1	chr12	-	101788541	tu	1.9	1	2.5	6.5	1	21.1	17.8	14.3	26.9	28.9
1156320	49368	ARL1	chr12	-	101786906	tu	10	15.3	24.6	27.2	9.8	19.2	23.3	29.3	15.1	17.3
1156321	49368	ARL1	chr12	-	101789105	tu	8.2	1	6.4	19.9	9.8	53.6	67	55.8	97.8	65
868305	35575	ARL13B	chr3	+	93774121	sg	6.5	5.8	2.5	4	1	7.5	11.1	7.4	6.8	2.3
661065	37797	ARL15	chr5	-	53180603	tu	1	7.8	1	1	1	3.1	1	1.6	1.8	1.7
215224	55363	ARL16	chr17	-	79648204	sg	11.8	23.9	30.9	18.8	15.3	25	41.8	15.5	30.2	25.2
438113	47474	ARL2	chr11	+	64789656	sg	3.7	2.9	1.7	1.6	23.7	36.3	3.9	9.1	21.8	62.7
1178968	53320	ARL2BP	chr16	+	57287526	sg	49.7	68.6	86.4	114.2	50.2	53.1	36.2	38	38.5	53.7
1209383	46239	ARL3	chr10	-	104436413	sg	5.5	5.7	12.9	6.9	9.7	43.1	71.6	68	90.3	75
1262301	40551	ARL4A	chr7	+	12728802	tu-ce	113.8	48.6	137.4	150.6	88.5	37.4	47.1	34.2	41	27.2
551092	40551	ARL4A	chr7	+	12728614	tu-ce	4.6	1	8.9	10.9	3.2	5.7	2.5	2.8	4.4	2.3
990393	40551	ARL4A	chr7	+	12730344	tu-ce	19	5.7	26.1	38.5	10.9	2.9	1.7	4.3	4.4	1.6
900116	34745	ARL4C	chr2	-	235401686	tu-ce	844.4	812.9	1156.4	1560.9	916.1	39.4	44	32.2	52.8	27.2
866394	34745	ARL4C	chr2	-	235403229	tu-ce	342.9	258	359	456.8	369.5	53.9	38.6	25.8	36.8	36.6
900123	34745	ARL4C	chr2	-	235403788	tu-ce	494.5	193.2	116.8	105.6	692.9	18.2	2.4	2	17	12.4
1208424	54701	ARL4D	chr17	+	41478301	sg	6.5	5.8	2.5	1	2.1	12.8	13.4	1.4	6.8	12.5
723176	34133	ARL5A	chr2	-	152657549	tu	2.8	1	4.2	6.4	1	13.3	21	13.7	17.7	13.8
333372	34133	ARL5A	chr2	-	152657497	tu	5.5	2.9	16	13.7	15.2	39.3	54.8	38.6	41.8	46.6
4427437	34133	ARL5A	chr2	-	152658037	tu	1.9	4.8	8.9	9.3	7.6	7.4	15.7	9.9	14.4	11.7
615573	34133	ARL5A	chr2	-	152657950	tu	10	11.5	11.2	13.7	5.4	9.4	14.9	10.5	9.3	11.7
865698	34133	ARL5A	chr2	-	152659103	tu	5.5	1	10.6	8.5	4.3	31.5	35.5	32.9	36	31.6
95352	45477	ARL5B	chr10	+	18966944	tu	2.8	3.9	1	1	1	1.6	1	1	5.4	1.7
281952	35584	ARL6	chr3	+	97517377	sg	1	1	1.8	1	1	3.6	4.9	4.9	1.8	3.8
1255360	52919	ARL6IP1	chr16	-	18802989	sg	111.9	123.8	143.6	153.5	76.5	148.8	135.2	116.5	151.1	149.1
938044	35524	ARL6IP5	chr3	+	69154946	tu	18.1	25.8	19	16.6	12	10.7	20.3	6.6	11	14.6
465093	35524	ARL6IP5	chr3	+	69154538	tu	56.9	63.8	65.2	38.8	78.6	91.5	110	41	132	77.1
2249536	35524	ARL6IP5	chr3	+	69155224	tu	68.6	75.2	164.8	157.3	81.9	57.6	87.1	38.5	49.3	52.9
1105642	34139	ARL6IP6	chr2	+	153617282	tu	10.9	5.7	23.9	18.2	8.7	23.1	42.6	23.3	18.5	14.4
329629	34139	ARL6IP6	chr2	+	153617683	tu	1	2	2.6	3.3	1	3.7	3.3	4.3	1	2.4
1204226	34139	ARL6IP6	chr2	+	153617757	tu	1	1.9	3.4	3.3	1	6.5	2.5	1	1	6.2
978200	32529	ARL8A	chr1	-	202102540	sg	57.9	55.3	32.3	43.4	14.2	14.9	4.7	4.6	11	10.3
100086	34870	ARL8B	chr3	+	5222438	tu	36.2	37.2	27.6	32.2	28.4	36.7	53.2	47	49.4	37.2
100077	34870	ARL8B	chr3	+	5221268	tu	23.6	27.7	16.6	18	19.6	32.1	70.9	43.1	46	51.5
1084300	34870	ARL8B	chr3	+	5222594	tu	37.1	29.6	17.3	37.5	16.4	27.6	45.5	29.6	39.4	44.5
877464	42354	ARMC1	chr8	-	66514937	tu	1	1	6.8	2.5	1	9.4	15.7	5.9	11	16.8
102702	42354	ARMC1	chr8	-	66515537	tu	1.9	1.9	1	5.8	1	21.4	10.1	11.1	11.8	13.1
284055	42354	ARMC1	chr8	-	66514701	tu	12.7	25.8	23.8	22.6	8.7	60.2	97.8	46.8	75.2	64.3
173893	41353	ARMC10	chr7	+	102740211	tu	4.6	1	5.7	3.9	14	23.7	60.4	16.1	31.8	23
1184309	41353	ARMC10	chr7	+	102739122	tu	5.5	5.8	4.9	3.2	1	36.8	7	36.1	37.7	59.6
522920	41353	ARMC10	chr7	+	102739364	tu	2.8	7.7	2.5	2.4	1	7.5	6.3	8.1	5.1	8.1
25215	41353	ARMC10	chr7	+	102739199	tu	1	3.9	4.3	1.7	1	10.7	10.9	9.9	12.7	13.1
261613	53193	ARMC5	chr16	+	31478488	sg	32.6	29.6	17.4	11.3	34.9	24.5	15.5	23.4	22.7	24.5
1117103	56568	ARMC6	chr19	+	19168982	sg	2.8	1	4.9	1	17.2	109.2	10.8	32.1	94.4	135.1
711879	55184	ARMC7	chr17	+	73110920	me	1	4.8	3.4	2.4	3.2	3.7	1.7	2.2	4.4	1.6
163433	55184	ARMC7	chr17	+	73126323	me	1.9	4.8	3.4	1	2.1	8.1	3.9	10	10.2	10.3
3231781	35966	ARMC8	chr3	+	137965724	tu-me-ce	8.2	6.7	20.9	3.8	4.3	1.5	1	1.5	3.5	5.6
1248967	35966	ARMC8	chr3	+	138015300	tu-me-ce	1.8	18.2	16.7	18.2	13	30.6	10.1	17.6	12.6	18.1
901093	35966	ARMC8	chr3	+	137965561	tu-me-ce	25.4	11.5	11.1	17.4	7.6	2.9	1.7	2.9	5.3	1.6
836874	35966	ARMC8	chr3	+	137964522	tu-me-ce	22.6	33.4	15.8	30.1	16.4	17.9	22.5	13	26.1	19.5
199815	34683	ARMC9	chr2	+	232209910	sg	1	1	1	1	1	5.5	5.5	6	2.6	14.2
825448	44756	ARMCX1	chrX	+	100809677	sg	2.8	9.6	7.4	3.9	1	4.8	10.3	4	11.1	5.2
2525429	44759	ARMCX2	chrX	-	100910272	tu	1	1	2.6	2.6	1	6.2	5.6	9.5	4.3	5.9
293007	44758	ARMCX3	chrX	+	100882825	tu	13.6	14.3	21.5	11.3	10.9	38.6	70.9	39.9	51.9	55.8
1197695	44758	ARMCX3	chrX	+	100881477	tu	19.1	18.1	25.4	8.3	9.8	66.7	73.1	43	112.8	58.6
109340	44758	ARMCX3	chrX	+	100881303	tu	9.2	3.8	2.5	2.4	10.8	39.4	49.4	20	46	45.2
109355	44770	ARMCX5	chrX	+	101859080	sg	10.9	21.9	22.9	44.4	24	19.9	16.3	13.7	9.3	24.6
1112922	31801	ARNT	chr1	-	150784291	tu	1	1	6.1	1	1	1	3.3	7.9	1.8	3.1
1112921	31801	ARNT	chr1	-	150784228	tu	1	1	3.5	2.5	1	3.5	4	3.5	5.2	6.8
515509	31801	ARNT	chr1	-	150782576	tu	21.8	12.4	11.1	7.6	20.6	15.2	34.2	15.6	16.8	11.5
1174301	46829	ARNTL	chr11	+	13408810	sg	23.5	36.2	52	77.1	26.2	5.5	9.6	2.7	7.7	4.5
360369	41211	ARPC1A	chr7	+	98963886	sg	32.6	32.4	35.4	49.4	33.8	74.5	71.6	77	81	70
1262526	41212	ARPC1B	chr7	+	98992429	sg	144.4	69.5	229.1	189.1	160.6	364.9	531.3	276.9	236.9	368.3
330838	34557	ARPC2	chr2	+	219119071	tu	148	210.4	333.2	268.7	210.9	389.6	516.7	329.9	383.7	391.8
916496	34557	ARPC2	chr2	+	219118844	tu	146.2	152.3	148.2	165.3	134.4	329.8	291.8	252.6	224.4	357
230064	49465	ARPC3	chr12	-	110872711	sg	286	362.7	561.2	389.1	370.6	456.6	779.9	473	503.7	467.2
464551	34905	ARPC4	chr3	+	9848782	sg	55.1	32.4	22.8	18.7	179	368.3	45.3	121.5	281.2	410.6
457060	32425	ARPC5	chr1	-	183595336	sg	21.7	39.1	103.9	67.2	26.2	187.1	221.2	126	248.7	169
433653	43793	ARPC5L	chr9	+	127640011	tu-ce	39.8	20	13.4	4.5	67.5	68.9	8.5	32.1	62.7	73.8
4473582	43793	ARPC5L	chr9	+	127639690	tu-ce	77.7	64.8	60.5	79.8	79.7	297.2	304.1	312.1	268.6	314.2
1209793	36168	ARPM1	chr3	-	169485010	tu	1	1	1.8	1	1	4.4	1	3.6	3.5	3.1
1106910	51782	ARPP19	chr15	-	52843403	tu	21.8	18.1	15.8	30.1	17.4	53	54.7	52.7	68.6	45.1
4456846	51782	ARPP19	chr15	-	52839425	tu	99.3	117.1	152.2	181	83	163.8	123	133.9	115.2	119.8
40273	47740	ARRB1	chr11	-	74976495	tu	1	2.9	3.5	1.7	1	3.6	3.3	1.5	5.3	1.6
3193576	47740	ARRB1	chr11	-	74976567	tu	1	2.9	1	1	1	2.9	1.7	4.3	5.3	2.3
972220	53850	ARRB2	chr17	+	4624789	sg	536.8	567.4	493.7	376.4	353.1	232.7	328.7	223.3	226.9	223.1
372924	56530	ARRDC2	chr19	+	18124910	sg	997	908.1	297	151.7	752.1	40.2	21.6	27.8	30.2	26.6
902518	38053	ARRDC3	chr5	-	90665444	tu	3.7	7.7	4.1	7	2.1	1	1	1	1	1.8
549236	38053	ARRDC3	chr5	-	90664548	tu	17.2	21.9	52.8	57	20.7	2.8	6.4	6.9	2.6	5.3
3721661	37983	ARSB	chr5	-	78075598	tu-me	4.7	1	1.8	1	1	3.5	4	4.9	6.9	1.6
387678	37983	ARSB	chr5	-	78073047	tu-me	4.6	2.9	3.3	5.6	2.1	5.6	4	2.8	3.5	5.3
660384	38070	ARSK	chr5	+	94940763	tu	3.8	1	1	1.7	1	1.5	3.3	2.9	1.8	6.2
1212519	32861	ARV1	chr1	+	231136336	sg	10	1	8	13.1	7.6	70	53.1	65.5	53.5	67.2
628842	42038	ASAH1	chr8	-	17913951	sg	19	34.3	40.2	50.9	31.6	32.9	37.9	29.7	21.8	28.7
103374	42707	ASAP1	chr8	-	131064998	tu	13.6	10.5	28.5	33.2	7.6	10.2	7.1	12.7	7.6	5.9
1024847	42707	ASAP1	chr8	-	131064351	tu	22.6	86.7	55.9	56.8	27.3	24.3	40.2	26.5	26	30.9
331147	34778	ASB1	chr2	+	239360887	tu	2.7	12.4	6.4	16.8	13	19.3	15.6	17	16.8	10.9
1204455	34778	ASB1	chr2	+	239355582	tu	1.9	1.9	9.8	8.6	6.5	20.6	15.5	16.9	15.1	17.4
1083708	34778	ASB1	chr2	+	239355373	tu	17.2	8.6	16.7	21.2	13.1	23.1	23.2	20.1	17.6	27.4
166375	45375	ASB13	chr10	-	5680827	sg	1	4.8	8.2	3.9	5.4	2.8	1	6.8	9.5	6
1120198	51018	ASB2	chr14	-	94400506	sg	2.8	2.9	2.5	3.2	4.3	62.2	100.9	44.3	32.6	59.4
2522093	33393	ASB3	chr2	-	53897116	tu	6.4	8.6	20	16.7	8.7	12.5	47.3	12.9	26.9	15.8
142430	33393	ASB3	chr2	-	53897294	tu	13.6	11.5	24.6	24.2	10.9	12.2	11	8.6	3.4	7.3
262861	43906	ASB6	chr9	-	132399176	sg	28.1	13.4	26.1	28.6	21.8	21.2	9.3	21.5	17.7	21.7
348850	52448	ASB7	chr15	+	101191904	me-ce	8.2	12.4	12.8	9.1	9.8	10.8	13.4	7.3	5.9	9.5
348846	52448	ASB7	chr15	+	101170415	me-ce	6.4	1	10.6	4.7	4.3	4.2	5.6	3.4	10.3	3
494440	48773	ASB8	chr12	-	48541575	sg	19	51.5	33.9	36.7	37.1	26.4	32.5	12.3	28.5	26.6
97210	45816	ASCC1	chr10	-	73856659	tu	5.6	1	1.7	4	2.1	13.9	27.3	18.3	9.3	15.2
883081	45816	ASCC1	chr10	-	73856277	tu	2.8	5.8	5.7	11.7	1	18.6	14.8	15	19.4	17.4
1123800	45816	ASCC1	chr10	-	73856808	tu	4.7	1.9	2.5	2.4	3.2	10.8	7.1	15.2	9.3	8.8
4426225	59210	ASCC2	chr22	-	30184600	sg	22.7	15.3	10.3	7.5	34.8	36.9	4.7	19.4	24.3	54
1115868	39918	ASCC3	chr6	-	100956608	tu-me	15.4	11.5	27	21.9	10.9	34.8	34.7	31.6	42.7	26.5
626205	39918	ASCC3	chr6	-	101304179	tu-me	3.7	5.8	4.2	2.4	1	7.5	9.5	6.7	6.8	8.1
1157827	39918	ASCC3	chr6	-	101306785	tu-me	11	5.8	8.9	6.9	1	2.2	6.6	1.5	3.5	2.3
959679	40041	ASF1A	chr6	+	119230326	tu	19	44.8	42.6	33	20.7	24.4	35.6	23.3	28.5	23.7
578676	40041	ASF1A	chr6	+	119228966	tu	10.9	17.2	28.5	21.1	19.6	43.9	56.3	49.5	39.3	49.4
448470	56366	ASF1B	chr19	-	14230336	sg	1	1	1.8	1	1	19.2	16.3	24.7	19.3	23.8
1265668	31993	ASH1L	chr1	-	155305055	sg	20.8	20	39.5	27	19.6	4.8	4.8	8.1	11.1	5.2
1222878	42205	ASH2L	chr8	+	37997219	sg	5.5	4.8	5.7	5.5	3.2	23.7	26.3	25.3	25.2	21.6
429258	40962	ASL	chr7	+	65558331	tu	1.9	1	1	1	1	2.8	6.4	8.3	2.6	4.5
1168589	45211	ASMTL	chrY	-	1472033	sg	1	1	1	1	3.1	4.3	1.7	1.5	7	3.8
234251	56317	ASNA1	chr19	+	12859137	sg	10.1	5.8	3.3	2.4	4.3	16.7	3.9	11.8	14.4	18.2
478016	41195	ASNS	chr7	-	97481442	sg	33.4	47.6	57.4	70.3	33.8	100.4	239	156.9	163.6	102
1236584	34354	ASNSD1	chr2	+	190535526	sg	86.7	107.6	102.9	118.6	22.9	65.3	150.8	76.3	75.2	82.8
171074	42337	ASPH	chr8	-	62537102	tu-me	7.3	4.8	6.5	5.4	6.5	2.9	5.7	3.5	4.3	3.1
629220	42337	ASPH	chr8	-	62413788	tu-me	1	2	1.8	3.4	1	4.2	8.1	3.5	1.8	3.1
512530	59162	ASPHD2	chr22	+	26839557	tu	1.9	7.7	3.3	1.6	1	8.2	7.2	5.4	4.3	6.7
240	59162	ASPHD2	chr22	+	26840977	tu	2.8	1	1	4.1	2.1	5.5	5.6	6.8	3.4	7.5
181484	32479	ASPM	chr1	-	197053258	tu	1	1	1	1	1	30.9	34.8	23.2	39.4	35.9
567727	32479	ASPM	chr1	-	197053391	tu	1	1	3.6	1	1	20.6	20.3	12.4	11.8	11.6
304559	47356	ASRGL1	chr11	+	62160881	sg	1	1	1.8	1.7	4.2	2.8	3.2	9.5	9.4	6.7
279814	35903	ASTE1	chr3	-	130732718	sg	10	12.4	4.8	11.5	4.3	13.6	7.1	8.6	5.9	9.5
842286	43709	ASTN2	chr9	-	119187509	tu-ce	1	1	4.4	1.7	1	4.5	1	3	1.8	1.6
148430	58071	ASXL1	chr20	+	31025162	tu	22.6	19.1	31.6	42.8	21.8	8.7	11.8	7.3	11	10.2
74331	58071	ASXL1	chr20	+	31027121	tu	23.5	34.3	56	50.9	22.9	47.8	46.2	48.9	55.2	47.2
1245582	58071	ASXL1	chr20	+	31026217	tu	23.5	29.6	28.4	42.8	21.8	17.8	26.4	19.4	27.7	20.9
1230759	45999	ATAD1	chr10	-	89512864	tu	4.6	8.6	4.9	4.7	4.3	9.4	11.8	16.6	3.4	5.9
1123869	45999	ATAD1	chr10	-	89514418	tu	10.1	1	4.1	5.5	5.4	6.2	4.8	8.8	6	5.9
217660	45999	ATAD1	chr10	-	89513172	tu	1	2.9	1.8	1.7	1	1.5	3.3	2.9	1	4
666373	42656	ATAD2	chr8	-	124333088	tu	2.8	6.8	1	2.4	1	11.9	14	15	25.3	17.4
171691	42656	ATAD2	chr8	-	124332098	tu	21.7	18.1	23.7	28.5	34.9	58.1	156.2	68	78.5	65.7
284810	42656	ATAD2	chr8	-	124332740	tu	1	2.9	12.4	3.9	1	12	8.6	17.1	17.7	11.6
980287	33146	ATAD2B	chr2	-	23971541	tu	12.7	8.6	12	16.8	4.3	4.2	4	6.2	5.2	5.3
380271	33146	ATAD2B	chr2	-	23974664	tu	4.7	1	1	1	2.1	1.6	2.5	3	3.6	1
352302	30242	ATAD3A	chr1	+	1470066	sg	3.8	1	2.6	1	3.2	6.3	1.7	6.9	1.8	7.6
371081	54359	ATAD5	chr17	+	29196733	tu-me-ce	1	1	2.7	1	1	2.1	5.6	2.1	7.8	6.8
750633	46371	ATE1	chr10	-	123502607	tu	1	1	1.8	3.4	1	5.8	1	5	2.6	3.1
1155242	48852	ATF1	chr12	+	51214331	tu	1	1	1	1	2.1	10.9	9.5	6.7	4.3	7.4
710072	48852	ATF1	chr12	+	51214925	tu	12.7	6.7	11.2	20.6	2.2	21.1	32.5	22.7	26.8	23.7
1058403	48852	ATF1	chr12	+	51214024	tu	1	4.8	7.4	3.2	4.3	12.1	18	4.6	12.7	8
686000	34271	ATF2	chr2	-	175939007	sg	13.8	2.9	8.9	4.6	2.1	2.9	5.7	1.5	7.8	1.6
252012	32698	ATF3	chr1	+	212794113	sg	2.8	1	1.7	3.2	6.4	11.4	14.9	9.2	9.3	8
603301	59429	ATF4	chr22	+	39918687	sg	1552.6	1417.3	1458.7	1112.4	1188.4	1440.9	2075	1322.1	1355	1461.8
33279	32198	ATF6	chr1	+	161928802	tu	5.5	1.9	9.7	14.6	6.5	27.2	26.4	11	16	18
651576	32198	ATF6	chr1	+	161928863	tu	13.6	5.7	12	19	6.5	50.5	29.3	34.8	46	46.6
1268865	48946	ATF7	chr12	-	53905843	me-ce	3.7	1.9	5.7	5.5	6.4	6.1	8.7	7.4	7.7	5.9
1156068	48946	ATF7	chr12	-	53936673	me-ce	2.8	1.9	11.3	8.5	8.6	8.6	24.2	13.1	13.5	15.2
46996	48585	ATF7IP	chr12	+	14651197	tu-me-ce	10	22.9	15.1	22.6	17.4	20.6	21	15	14.3	10.8
124012	48585	ATF7IP	chr12	+	14635509	tu-me-ce	19.1	7.7	12.8	9.9	2.2	1	1.8	1	1	1
676980	52837	ATF7IP2	chr16	+	10577495	sg	12.7	11.5	12.7	12.9	14.1	12.2	1.6	9.3	11.9	7.3
386594	38018	ATG10	chr5	+	81550238	tu	2.8	1	3.4	4.1	1	5.1	2.5	5	1	2.3
1133498	38018	ATG10	chr5	+	81550605	tu	6.4	2.9	7.2	15.4	9.7	19.4	13.2	7.2	10.1	19.6
872716	38152	ATG12	chr5	-	115167275	tu	17.2	40	41	31.4	50.2	51.8	47	55.3	51.9	41.5
387928	38152	ATG12	chr5	-	115166041	tu	6.4	11.5	25.6	10.6	8.7	6.4	4.1	1.5	1.8	4.6
2125778	38152	ATG12	chr5	-	115167151	tu	9.1	4.8	12.1	8.4	6.5	15.8	20.9	24.6	34.4	22.3
235991	34717	ATG16L1	chr2	+	234204313	sg	148	202.8	155.3	131	143.2	53.8	59.4	46.3	35.1	43
42453	47696	ATG16L2	chr11	+	72540683	sg	19.2	1	4	4.6	8.7	7.7	4	2.1	4.3	6
302721	47468	ATG2A	chr11	-	64662014	sg	50.7	29.5	16.5	15.7	58.9	17.1	3.2	9.4	2.6	5.9
1120205	51064	ATG2B	chr14	-	96751086	tu	3.7	8.6	9.7	3.9	4.3	9.4	11	7.9	7.6	16.8
795410	51064	ATG2B	chr14	-	96747598	tu	12.7	8.6	36.6	19.6	6.5	8.9	7.1	6.7	7.7	7.4
279416	35684	ATG3	chr3	-	112251374	sg	62.3	41.9	81	90.3	49.1	170.2	142.1	170.9	163.6	160.4
747611	44830	ATG4A	chrX	+	107397411	tu	5.5	16.3	14.4	9.1	3.2	29.8	20.9	28	16.8	7.9
1211870	44830	ATG4A	chrX	+	107397897	tu	3.7	12.5	13.7	6.1	4.3	13.3	13.3	13.1	12.6	16.7
141845	34831	ATG4B	chr2	+	242612044	tu-ce	7.3	7.7	2.5	1	11.8	8.9	1	4	4.3	14.2
141847	34831	ATG4B	chr2	+	242613269	tu-ce	10	10.5	6.4	6.1	7.6	18	8.6	12.4	11.8	16.7
294534	31189	ATG4C	chr1	+	63330035	sg	4.6	1	7.4	6.3	2.1	11.9	18.7	8.5	20.2	23.2
449160	56232	ATG4D	chr19	+	10664095	sg	14.5	5.7	1	1.6	89.2	37.1	2.4	2.7	11	7.3
1215918	39930	ATG5	chr6	-	106633904	tu	1	1	1.8	1	1	6.8	6.3	7.4	13.7	3
579674	39930	ATG5	chr6	-	106633799	tu	20.9	8.6	16.6	40	10.9	48.5	45.5	40.5	53.5	58
1424382	39930	ATG5	chr6	-	106632353	tu	3.7	3.9	8.2	5.5	1	1.6	3.4	1.6	1.8	1.7
100204	34941	ATG7	chr3	+	11599135	tu	1	2.9	4.2	1	7.5	8.4	6.4	2.8	3.4	3.8
4454110	34941	ATG7	chr3	+	11596553	tu	1	1	1.7	1	6.3	19.3	1.6	4.6	23.6	26.9
2441193	34599	ATG9A	chr2	-	220084104	sg	76.9	50.5	4	5.3	85.1	44.1	9.3	21.9	36	55.3
290963	41821	ATG9B	chr7	-	150709298	sg	7.4	2.9	3.3	3.9	3.2	2.3	1.7	3	2.7	1
365611	46497	ATHL1	chr11	+	295680	sg	256.3	273.2	80	53.6	403.2	70.2	13.9	24.4	69.5	45.1
199626	34530	ATIC	chr2	+	216214485	sg	28.9	41	47.2	61.3	43.7	269.1	373.9	365.8	333.7	284.3
1032040	50624	ATL1	chr14	+	51099390	tu	1.9	1	1	2.6	1	2.9	6.5	2.1	2.6	4.6
779893	33308	ATL2	chr2	-	38522029	tu-ce	15.4	21	22.2	18.8	10.9	21.9	16.3	13	16	18.1
537261	33308	ATL2	chr2	-	38523047	tu-ce	11.1	1.9	3.3	1.6	3.2	13	4	9.4	3.4	6.6
3193407	47417	ATL3	chr11	-	63396599	sg	1.9	2.9	3.3	8.7	3.2	34.8	47.1	29.6	37.7	33
884951	47953	ATM	chr11	+	108239824	me-ce	46.1	50.5	83.3	79.1	49.1	8.9	3.2	9.4	6	6.7
399153	47953	ATM	chr11	+	108100090	me-ce	3.7	5.8	9.7	7.7	5.4	2.2	4.1	1.5	1.8	5.5
237655	53593	ATMIN	chr16	+	81078773	tu	39.8	37.2	41	46.4	24	28.2	40.2	38.1	39.4	23.7
261767	53593	ATMIN	chr16	+	81080839	tu	3.6	26.8	14.3	10.6	7.6	6.2	2.4	6.8	7.7	4.5
187195	48420	ATN1	chr12	+	7051479	sg	5.6	3.9	3.3	3.2	2.1	2.8	6.5	3.5	1.8	5.3
59722	38541	ATOX1	chr5	-	151122386	sg	20.9	7.6	31.7	10.5	23.9	99.9	91.5	107.7	92.7	84.9
1166873	51398	ATP10A	chr15	-	25923859	tu	24.5	34.3	19	26.3	15.3	21.9	21	11.7	23.6	16.6
164336	50230	ATP11A	chr13	+	113541468	tu-ce	18.2	6.7	21.4	25	6.5	13.4	10.2	10.5	15.2	6.6
1108749	50230	ATP11A	chr13	+	113541317	tu-ce	3.7	1	8.1	12.5	4.3	2.8	6.4	4.8	6	8.2
496576	50230	ATP11A	chr13	+	113539022	tu-ce	1	3.9	1	2.5	1	1	1.7	2.3	1	4.9
1210292	36235	ATP11B	chr3	+	182632333	tu-me-ce	6.5	1.9	3.3	2.4	6.4	4.3	1	5.7	1.8	3.9
101937	36235	ATP11B	chr3	+	182639423	tu-me-ce	7.3	26.7	15.9	18.9	10.9	6.7	18.9	4.6	15.3	2.2
537596	36235	ATP11B	chr3	+	182636847	tu-me-ce	62.3	93.4	58.1	56	48.1	21.1	37.2	12.9	24.3	24.5
248507	36235	ATP11B	chr3	+	182636127	tu-me-ce	2.8	1	5.1	1.7	1	2.2	2.5	2.8	4.3	7.7
868883	36235	ATP11B	chr3	+	182632540	tu-me-ce	1	1	1	9.7	3.2	3.8	3.4	1.5	1	1.6
880829	45026	ATP11C	chrX	-	138810940	tu	3.7	6.7	11.3	8.5	4.3	3.5	8.9	3.5	3.5	2.3
363755	45026	ATP11C	chrX	-	138808513	tu	1.8	4.8	6.4	13.1	11.9	18.6	12.4	13	18.5	18.1
113756	30508	ATP13A2	chr1	-	17312456	me-ce	9.2	5.8	2.5	7	3.2	5.9	1.7	2.2	1.8	2.4
1240294	36363	ATP13A3	chr3	-	194123408	sg	17.2	38.1	48.2	29.2	13.1	120.8	135.3	98	105.2	87.1
1103029	31599	ATP1A1	chr1	+	116947392	sg	147.2	68.6	84	111.1	67.7	92	96.1	112.2	132.8	104.9
414226	32263	ATP1B1	chr1	+	169101965	tu	9.2	3.8	4.1	7.8	1	1	1	5.2	2.7	1.6
1261186	36005	ATP1B3	chr3	+	141645039	tu	52.4	36.2	78.6	81.4	54.6	419.5	353.1	462.3	462.9	442.4
170288	36005	ATP1B3	chr3	+	141645367	tu	22.7	18.1	21.4	15.8	15.2	38	52.4	43.8	36.8	62.3
1175524	49463	ATP2A2	chr12	+	110788896	tu-ce	11	12.5	3.2	4.6	2.2	9.4	11.8	11.3	8.5	7.3
1201051	49463	ATP2A2	chr12	+	110785120	tu-ce	12.7	10.5	19.1	13.7	5.4	21.3	13.2	11.1	10.1	24.7
4432303	53834	ATP2A3	chr17	-	3827165	sg	29.9	22.9	31.6	12.8	17.4	10.7	20.3	15.1	8.4	9.4
756777	49274	ATP2B1	chr12	-	89983807	tu	1	1.9	1	7.2	5.3	5	4.1	4.9	1.8	1.6
1030719	49274	ATP2B1	chr12	-	89983572	tu	10.9	17.2	45.1	43.6	6.5	11.5	12.6	5.3	9.3	11
1423317	49274	ATP2B1	chr12	-	89981829	tu	7.3	10.5	9.6	19.1	3.2	2.8	13.6	6.1	5.1	3.7
112806	32571	ATP2B4	chr1	+	203713207	sg	41.6	23.8	102.2	95.6	30.6	13.9	23.3	14.3	26.1	19.5
101504	35902	ATP2C1	chr3	+	130735221	tu-me-ce	4.6	1	2.5	8	1	9.5	7.1	9.3	6	8.1
248325	35902	ATP2C1	chr3	+	130735539	tu-me-ce	2.8	4.8	7.3	10.2	1	6.9	4	6.1	6.9	6
518778	35902	ATP2C1	chr3	+	130720836	tu-me-ce	4.6	2.9	6.5	11.7	1	16.6	17.1	20.9	13.5	20.3
1171029	35902	ATP2C1	chr3	+	130721993	tu-me-ce	1.9	1	3.3	9.4	8.6	4.3	1	4.3	5.2	2.3
383782	35902	ATP2C1	chr3	+	130721951	tu-me-ce	2.8	3.8	2.5	9.4	6.5	4.2	3.2	1.5	6.9	5.3
687551	35902	ATP2C1	chr3	+	130720474	tu-me-ce	1	1	3.4	2.5	4.2	5.8	1	3.5	5.2	1.6
248322	35902	ATP2C1	chr3	+	130721897	tu-me-ce	1	1	2.6	4.2	1	3.8	3.4	2.3	1	1
422093	35902	ATP2C1	chr3	+	130720619	tu-me-ce	18.2	18.2	8.8	7.6	9.8	7.4	18.1	7.9	3.4	9.5
768499	55678	ATP5A1	chr18	-	43664113	sg	445.7	416	888.6	609.2	426.3	1478	1508.6	1404.5	1492.6	1235.4
494722	49056	ATP5B	chr12	-	57031968	sg	203	140.9	253.2	338.7	262.3	941.6	1130.4	1150.9	1082.4	1113
274663	45395	ATP5C1	chr10	+	7849765	sg	26.2	36.2	34.7	24.7	31.6	21.8	24.8	18.8	15.1	38.9
61826	55908	ATP5D	chr19	+	1244824	sg	46.2	9.5	1.6	1.6	79.5	28.5	3.1	3.9	17.6	43.5
73743	58435	ATP5E	chr20	-	57603745	sg	517.9	475	865.1	866.5	604.5	720.9	720.7	795.1	671.3	840.4
251661	31533	ATP5F1	chr1	+	112003952	tu	110.1	113.3	153.8	165.4	95.1	431.2	532.7	470.5	541.3	392.5
3017773	31533	ATP5F1	chr1	+	112004036	tu	4.6	1	8.9	10	8.6	21	47.1	36.1	52.7	43.7
1230096	54856	ATP5G1	chr17	+	46973231	sg	32.5	30.5	59.8	61.3	63.3	496.3	499.7	701.3	530.4	418.8
49967	48948	ATP5G2	chr12	-	54058955	sg	687.5	685.4	843.1	826.3	539	530.8	605.6	611.1	441.2	570.5
1162802	34272	ATP5G3	chr2	-	176042872	sg	58.7	97.1	128.7	134.2	108.2	321.8	285.6	475.8	433.7	412.5
215120	55182	ATP5H	chr17	-	73034961	sg	252.7	187.5	382.5	396.6	266.7	253.5	387	289.1	194.4	339.9
4462031	36453	ATP5I	chr4	-	666240	sg	639.7	647.3	296.2	220.1	1152.2	1158.4	531	1049.3	1224.1	1132.2
451078	58606	ATP5J	chr21	-	27096829	sg	151.6	143.8	232.9	246.4	205.5	800.3	906.3	842.3	1016.5	969.2
360905	41217	ATP5J2	chr7	-	99055814	sg	15.4	10.5	14.3	12.1	15.2	79.7	100.8	102.6	65.1	85.7
4415420	48081	ATP5L	chr11	+	118279917	sg	581	653	831.3	952.7	747.8	1003.5	994.6	1089	865.6	967
859218	58709	ATP5O	chr21	-	35275752	sg	221.1	159	346.5	368.4	178.2	325.7	339.3	427.8	456.3	309.9
4464749	50621	ATP5S	chr14	+	50789618	tu-me-ce	1	1	1	1.8	2.1	5.6	7.3	1.5	1	6.1
760334	50621	ATP5S	chr14	+	50792609	tu-me-ce	3.8	1	2.6	1.7	1	6.9	8	3.4	7.7	4.5
153301	50621	ATP5S	chr14	+	50792466	tu-me-ce	1.8	2.9	10.5	10	15.1	8.2	4.8	8.1	8.5	3.7
325387	57021	ATP5SL	chr19	-	41937226	sg	10.9	9.6	7.2	9.1	22.8	75.4	17.7	43.1	71.1	61.5
222986	45157	ATP6AP1	chrX	+	153664861	sg	34.4	44.8	31.5	19.5	34.9	49.8	36.2	50.2	63.6	37.2
881009	44355	ATP6AP2	chrX	+	40465890	sg	125.4	171.4	181.9	261.4	146.4	129.2	147.6	131.3	141.1	117
1234606	49649	ATP6V0A2	chr12	+	124244441	tu	1.9	5.8	2.5	6.4	1	7.4	8.6	15.2	11.9	8.8
366862	49649	ATP6V0A2	chr12	+	124243759	tu	1	1	1.8	1	1	3.5	5.7	2.8	5.2	4.6
125621	49649	ATP6V0A2	chr12	+	124242796	tu	4.6	10.5	5.6	7.7	6.5	34.2	28.6	20	31	37.4
793806	49649	ATP6V0A2	chr12	+	124245244	tu	1	1	2.6	1	3.1	5.6	4	4.8	6.1	1.6
967794	49649	ATP6V0A2	chr12	+	124244341	tu	1.9	2.9	1	3.3	1	10.3	4	6	6	8.2
223453	30994	ATP6V0B	chr1	+	44443966	sg	58.8	49.6	14.9	6.8	82.9	175.6	33.8	153.1	136.9	152.7
1205425	53416	ATP6V0D1	chr16	-	67471923	sg	31.8	9.5	11.9	6.8	20.7	24.5	14.7	33.8	17.6	13.7
733051	38668	ATP6V0E1	chr5	+	172461894	sg	70.4	77.1	119.3	144.6	88.5	192.3	119	202.9	220.3	262.4
1023913	41794	ATP6V0E2	chr7	+	149577784	sg	103.8	143.8	109.8	71.5	169.3	133.2	54.6	121.1	94.3	127.1
170042	35702	ATP6V1A	chr3	+	113530902	sg	4.6	1	8.9	13.2	4.3	25.8	20.9	21.4	18.5	23.1
1231625	42050	ATP6V1B2	chr8	+	20079204	sg	41.6	71.5	55.8	53.8	29.5	139.5	235.1	149.1	179.4	168.3
286484	42579	ATP6V1C1	chr8	+	104081795	tu	1	1	1	1	1	4.3	4.1	2.8	4.3	3.8
1262123	42579	ATP6V1C1	chr8	+	104085282	tu	3.7	2.9	4.9	11.7	4.3	10	14.9	12.5	11.8	12.4
1102320	42579	ATP6V1C1	chr8	+	104081509	tu	1.9	1	10.1	1.6	1	16.6	17.1	22.9	8.4	13.8
172632	42579	ATP6V1C1	chr8	+	104084719	tu	1	1	6	1.7	3.2	5.2	1	2.2	1	3.9
759688	50763	ATP6V1D	chr14	-	67804589	tu	1	1	5.2	1.7	1	7.5	5.5	7.3	9.4	8.9
641113	50763	ATP6V1D	chr14	-	67804790	tu	9.1	3.8	31.4	3.8	1.1	25	22.4	27.8	46.1	35.2
641115	50763	ATP6V1D	chr14	-	67805282	tu	2.8	1	4.3	1	1	2.9	1.7	2.2	5.3	3.1
1193189	58947	ATP6V1E1	chr22	-	18074946	sg	159.8	189.5	144.3	168.3	133.3	262.6	274.1	277.6	272.8	285.8
380454	33362	ATP6V1E2	chr2	-	46738986	sg	7.3	3.8	4.9	7.8	5.4	1	1.7	2.2	5.3	3.9
476947	41531	ATP6V1F	chr7	+	128505898	sg	73.1	86.7	105.2	65.6	108.1	200.8	161.3	241.2	235.3	238.8
77387	43700	ATP6V1G1	chr9	+	117360662	sg	472.7	541.6	836.9	737.1	613.3	208.6	281.9	207.3	215.3	205.3
21224	42291	ATP6V1H	chr8	-	54628240	sg	21.8	5.7	22.2	17.3	20.7	40	24.7	34.8	51.1	43.7
29851	44687	ATP7A	chrX	+	77305890	tu-me-ce	2.8	1	4.2	3.2	5.3	2.4	1	1.6	1	2.5
434893	44687	ATP7A	chrX	+	77305444	tu-me-ce	1	3.9	4.2	2.5	1	4.3	9	2.1	1	3.1
730535	36733	ATP8A1	chr4	-	42410394	tu	5.5	17.2	21.5	18.2	1.1	4.9	7.2	4.8	6	3.8
10391	49810	ATP8A2	chr13	+	26594427	sg	1	3.9	1.7	2.5	4.2	1.5	3.3	2.2	2.7	3.2
1241698	31945	ATP8B2	chr1	+	154322044	tu	2.8	1.9	1.7	1	4.2	5.1	1	1.5	3.5	5.4
897625	31945	ATP8B2	chr1	+	154323778	tu	1.8	8.6	29.6	8.3	13	5.1	2.5	2.2	1.8	3.9
699745	51704	ATP8B4	chr15	-	50150438	tu	3.8	1	2.6	1.7	1	7.9	2.5	1.5	2.6	4.6
1220893	55839	ATP9B	chr18	+	77138144	tu-me-ce	1.9	2.9	4.1	4.7	6.4	2.3	1	1.5	4.4	3.2
298378	31061	ATPAF1	chr1	-	47100717	tu	16.3	5.7	23	26.4	16.3	36.7	37.8	39.9	46	45.9
1173462	31061	ATPAF1	chr1	-	47098415	tu	1	7.7	1	4.8	2.1	15.3	15.6	27.5	9.3	13.7
1221169	54134	ATPAF2	chr17	-	17921336	tu	1	1	1	1.8	1	2.1	2.4	7.6	6.9	3.8
1330607	54134	ATPAF2	chr17	-	17921578	tu	4.6	6.7	1.7	1	9.7	16.8	1.6	5.9	11	19.8
642378	51525	ATPBD4	chr15	-	35664303	tu	4.6	1.9	4.9	6.3	6.4	19.2	19.4	20.8	14.3	24.6
154528	51525	ATPBD4	chr15	-	35663085	tu	3.8	1	1	1	1	1.5	1	3.6	3.5	5.5
2328800	47592	ATPGD1	chr11	+	67193078	sg	9.1	8.6	10.4	9.1	13	2.2	1	2.2	7.1	2.4
413120	30730	ATPIF1	chr1	+	28564609	sg	257.2	226.6	369.9	325.9	517	487.3	495.1	489.7	364.5	525.7
382504	36012	ATR	chr3	-	142168162	tu-ce	11	2.9	11.3	7.7	3.2	12	10.9	11.8	22.8	15.2
99474	36012	ATR	chr3	-	142168078	tu-ce	2.8	16.3	7.2	12.3	2.2	15.4	19.5	10.5	7.6	12.4
1110054	35266	ATRIP	chr3	+	48507048	sg	9.1	21.1	4.8	3.1	9.8	29.1	8.5	23.4	21	30.3
1245551	57851	ATRN	chr20	+	3631764	me	4.6	1.9	3.3	7.2	1	11.7	4	4	3.4	8.9
291688	44683	ATRX	chrX	-	76761186	tu	12.7	10.5	27.8	24.9	14.2	7.3	17.2	13.2	13.5	8.7
1188369	38950	ATXN1	chr6	-	16299345	tu	9.1	4.8	22.3	27.3	4.3	8.7	19.6	5.9	15.2	7.3
4462633	38950	ATXN1	chr6	-	16305183	tu	3.7	1	1.7	8	3.2	6.4	3.2	2.8	4.3	4.6
1115669	38950	ATXN1	chr6	-	16304903	tu	1	2.9	1	1.7	1	3.6	2.5	1.5	2.6	4.7
550360	38950	ATXN1	chr6	-	16299584	tu	3.7	1	3.3	9.4	6.4	1	1	1	1	1
1229601	59551	ATXN10	chr22	+	46239856	sg	21.7	31.4	94.5	47.1	24	138.3	158.3	151.1	173.6	158.3
1136954	53529	ATXN1L	chr16	+	71891219	tu	22.6	19.1	34	40.6	18.5	1.5	14.4	4.1	6	4.5
4416199	53529	ATXN1L	chr16	+	71891040	tu	25.3	33.4	39.4	35.2	29.5	6	18.1	9.2	9.3	11
887015	49482	ATXN2	chr12	-	111890017	tu-ce	2.8	1	13.1	6.2	3.2	4.8	11.9	5.4	6.8	6.7
50985	49482	ATXN2	chr12	-	111890255	tu-ce	6.4	8.6	16.9	6.9	7.6	14.2	9.4	7.3	11	6.6
1163342	53066	ATXN2L	chr16	+	28848547	sg	24.4	30.5	30.8	42	10.9	6.9	10.4	6.8	2.6	3.7
208238	50993	ATXN3	chr14	-	92530436	tu	1	1.9	5.8	7.1	5.4	12.6	25.7	17.6	21	13
641335	50993	ATXN3	chr14	-	92527436	tu	1	1	1	1.8	1	2.9	3.3	4.3	4.4	1
498129	50993	ATXN3	chr14	-	92524898	tu	3.7	7.7	10.6	4.6	4.3	2.2	4.1	2.9	2.6	3.1
3295809	35498	ATXN7	chr3	+	63982287	tu-me-ce	26.3	8.6	25.3	33.1	16.3	2.9	1	1	6.2	3.9
617721	35498	ATXN7	chr3	+	63989230	tu-me-ce	28.1	29.6	39.5	29.2	16.4	3.5	8.1	2.8	1	4.6
100955	35498	ATXN7	chr3	+	63989131	tu-me-ce	10	21	20.7	14.4	2.2	1	1	1.7	1	1
876766	41383	ATXN7L1	chr7	-	105245223	tu-me-ce	6.4	2.9	8.1	9.3	1	1.6	2.6	3.8	1	1
360964	41383	ATXN7L1	chr7	-	105253922	tu-me-ce	2.8	4.8	3.3	7.9	3.2	4.4	5	2.9	1.8	1
4658581	54730	ATXN7L3	chr17	-	42269167	sg	12.8	6.7	4	2.3	7.6	6.9	5.6	5.4	6.9	5.2
4455445	43425	AUH	chr9	-	93976223	tu	2.8	2.9	2.5	7.2	3.2	21.8	17.8	18.1	30.2	30.3
693287	43425	AUH	chr9	-	93976105	tu	3.7	1	13.2	3.1	1	23.2	16.3	16.9	15.1	18.1
200732	33604	AUP1	chr2	-	74753780	sg	220.2	168.5	173.3	137	174.9	214.5	113.7	260.5	160.2	233.1
2438205	58394	AURKA	chr20	-	54944720	tu	1	1	1	1	1	34.8	43.2	45.1	37.7	50.2
510763	58394	AURKA	chr20	-	54944444	tu	2.8	7.7	4.2	1	2.1	129.2	186	131.9	136.1	113.4
4407272	30230	AURKAIP1	chr1	-	1309108	sg	171.6	142.8	29	15.7	191.2	572	115.1	419.4	472.1	538.6
921919	40979	AUTS2	chr7	+	70257858	tu-me	15.4	16.2	15.1	33.3	3.3	4.8	2.4	6.1	6	11.2
476323	40979	AUTS2	chr7	+	70256178	tu-me	13.7	10.5	9.6	6.1	2.2	1.7	1	1	1	1
4424820	50366	AV1S3A1T	chr14	+	22447694	sg	1	2	4.4	1	1	4.4	3.3	1.5	1.8	3.1
888894	50359	AV1S4A1N1T	chr14	+	22323754	tu	4.6	3.9	3.3	3.2	2.1	1	1.8	1	1	1.8
795482	50359	AV1S4A1N1T	chr14	+	22324298	tu	2.8	12.5	4.1	2.4	1	1	2.7	1	1	1.7
559511	50359	AV1S4A1N1T	chr14	+	22323511	tu	3.7	2.9	3.3	4	3.2	1	1	1	1	1
559533	50379	av27s1	chr14	+	22772857	sg	1	1	2.6	1.7	2.1	4.2	5.7	4.9	4.3	1.6
888915	50361	AV8S2	chr14	+	22387028	sg	1	9.6	10.4	13.7	21.7	18.5	29.5	16.2	23.5	15.9
699651	51505	AVEN	chr15	-	34158638	tu	7.4	2.9	5	1.6	2.1	16.7	9.3	17.7	14.3	10.9
761199	51505	AVEN	chr15	-	34158431	tu	11.8	19.1	17.4	22.7	13.1	69.3	60	93.1	82.7	64.3
1147312	40711	AVL9	chr7	+	32623981	tu	1	1	1	1	3.1	1	3.3	3.6	2.7	3.2
1147311	40711	AVL9	chr7	+	32623781	tu	1	2	2.6	2.5	2.1	4.8	7.1	6.1	6	8.2
15202	46138	AVPI1	chr10	-	99437183	sg	26.2	55.3	12.6	23.2	19.6	12.1	18.8	9.2	6.8	10.2
1005851	53640	AX721097	chr16	+	85943344	tu	2.9	2	1	1	1	3.7	5	2.2	1.8	1.6
1314653	42283	AX747167	chr8	+	52862447	tu	1	1	4.9	14.1	4.3	1	1.8	1.6	1.9	1
1245353	52578	AXIN1	chr16	-	337441	sg	12.7	14.3	8	3.8	17.4	20.9	4.7	7.2	11.8	12.4
561785	55086	AXIN2	chr17	-	63524684	sg	26.2	35.3	23.6	49.5	17.5	7.8	3.2	1.5	4.3	4.6
278563	35054	AZI2	chr3	-	28364464	tu-me-ce	1	1.9	5	7.2	2.1	2.1	12.8	2.7	3.4	7.5
98149	35054	AZI2	chr3	-	28363847	tu-me-ce	4.6	3.8	3.3	11.8	1	4.1	17.5	7.3	3.4	5.9
517909	35054	AZI2	chr3	-	28373181	tu-me-ce	1.9	5.8	10.7	3.1	3.2	15.2	33.4	16.8	30.2	16.6
835839	35054	AZI2	chr3	-	28365029	tu-me-ce	10.9	4.8	22.4	9.1	8.7	8.8	8.7	10.6	9.3	6.6
1249201	42578	AZIN1	chr8	-	103838587	tu	10.9	21.9	19.8	33.9	17.4	17.2	11.6	16.3	24.4	21
2394908	42578	AZIN1	chr8	-	103840232	tu	10.9	14.3	11.9	16.7	8.7	18.6	15.5	17.6	19.3	20.2
479563	42578	AZIN1	chr8	-	103838642	tu	20.8	24.8	43.4	41.2	37.1	54.5	40.9	42.5	47.7	35.8
4473315	42578	AZIN1	chr8	-	103839912	tu	1.9	5.8	4.9	7.9	1	29.9	22.5	11.7	13.5	10.8
248854	42578	AZIN1	chr8	-	103840289	tu	1.9	5.8	6.5	5.5	4.3	5.4	8.7	5.3	12.8	10.3
560564	51664	B2M	chr15	+	45010308	sg	24394.6	17373.9	18819.9	22255.2	23160	8630.6	12801.1	7391.1	11383.4	9230.9
457687	32898	B3GALNT2	chr1	-	235610523	sg	1	3.9	3.4	4	3.2	12	12.5	11.2	14.4	12.4
426789	39340	B3GALT4	chr6	+	33246603	sg	2.8	10.6	5.7	2.4	7.5	2.3	3.4	2.2	1.8	1.6
608629	30216	B3GALT6	chr1	+	1169105	tu	9.2	5.8	1.7	3.2	2.1	5.7	1.7	4.2	3.5	4.6
352287	30216	B3GALT6	chr1	+	1170423	tu	3.7	11.5	7.3	4.7	1	23.2	3.9	26.8	10.1	25.3
1059676	49858	B3GALTL	chr13	+	31906408	tu	1.9	1	1.7	13.5	3.2	7.6	11.2	6.8	2.6	3
163783	49858	B3GALTL	chr13	+	31905661	tu	3.7	2.9	6.6	4	1	4.8	1	8.1	11.1	7.4
496071	49858	B3GALTL	chr13	+	31904123	tu	2.8	6.8	4.2	2.4	1	4.3	5.7	2.1	3.5	3.8
1056910	47365	B3GAT3	chr11	-	62382769	sg	8.2	6.7	4	5.4	19.5	15.2	4.7	13	21	36.2
302765	47549	B3GNT1	chr11	-	66112846	sg	5.5	5.7	17.7	8.4	4.3	31.6	44.1	29	26.8	31.6
1204034	33452	B3GNT2	chr2	+	62451860	sg	20	11.5	24.6	16.6	9.8	14.8	8.6	11.8	13.5	9.5
1195919	36244	B3GNT5	chr3	+	182991172	sg	3.8	1	1	1	2.1	42.9	17	16.1	25.1	42.4
1164005	53391	B3GNT9	chr16	-	67182007	sg	6.4	1.9	5.7	6.3	4.3	4.2	7.2	4.1	1.8	7.5
1141820	55420	B3GNTL1	chr17	-	80901669	sg	1	2.9	2.6	1	1	12.9	2.4	4.7	15.3	7.3
788852	43032	B4GALT1	chr9	-	33110652	sg	307.7	215.2	229.7	262	173.8	69.3	73.9	60.3	69.4	67.9
1040959	30995	B4GALT2	chr1	+	44456839	sg	1	1	2.7	1	1	43.4	11.6	38.7	26	49.6
612361	32175	B4GALT3	chr1	-	161141098	sg	68.6	91.4	90.3	58.2	87.4	143.5	142.9	154.3	142.7	142.6
168366	35728	B4GALT4	chr3	-	118930600	sg	29.8	45.8	41	26.9	26.2	56.3	89.4	43.7	41.8	54.4
703975	58356	B4GALT5	chr20	-	48249487	sg	21.8	22.9	19	19.6	10.9	40	54.7	41.8	56.9	39.4
133781	38734	B4GALT7	chr5	+	177037332	tu	1	3.9	6.6	3.9	6.4	7.6	4.8	3.4	6	6
232669	38734	B4GALT7	chr5	+	177037273	tu	5.5	6.7	2.5	1	5.4	7.6	4	6.1	3.4	6.7
269022	54186	B9D1	chr17	-	19246488	me	1	2	1	1	1	7.7	2.4	2.1	7.8	4.5
948990	57016	B9D2	chr19	-	41860325	sg	9.1	21	11.1	9.1	19.6	12.1	6.3	7.9	8.5	16.1
649286	58626	BACH1	chr21	+	30718304	tu	10.9	7.6	15.1	22	9.8	4.9	4	2.1	7.8	5.3
1192729	58626	BACH1	chr21	+	30718464	tu	29.9	14.3	47.4	27.7	18.5	6.1	11.9	2.7	8.5	5.2
1215880	39887	BACH2	chr6	-	90636254	tu	29	14.3	23.8	19.6	9.8	14.6	10.9	11.8	16	20.3
538171	39887	BACH2	chr6	-	90639918	tu	6.4	7.7	7.2	13.1	5.4	2.2	8.2	2.9	1	2.3
1137941	43035	BAG1	chr9	-	33255032	sg	73.2	77.1	89.5	88	59	180	139	194.6	223.7	166.1
315862	39749	BAG2	chr6	+	57049724	tu	2.7	10.5	11.2	16.1	7.6	56.3	64.7	39.8	68.6	59.4
873506	39749	BAG2	chr6	+	57049625	tu	8.2	4.8	29.5	18.2	7.6	67.4	93.9	53.9	56	65.8
528032	46358	BAG3	chr10	+	121437325	sg	69.5	54.3	106.8	110.4	60.1	43.3	46.3	27.7	37.7	47.3
3109651	42209	BAG4	chr8	+	38068480	tu	4.6	1	4.1	5.4	11.8	1	1	5.1	3.5	3.2
524447	42209	BAG4	chr8	+	38068542	tu	10	12.4	19.2	5.3	5.4	3.5	3.3	4.2	4.3	4.6
946568	51192	BAG5	chr14	-	104023465	tu	49.7	47.6	61.4	77.7	16.4	32.2	32.4	45.2	36	30.8
888834	51192	BAG5	chr14	-	104022885	tu	1.8	5.7	12.1	13.1	5.4	8.9	6.3	7.4	8.5	6.6
1229136	51559	BAHD1	chr15	+	40760428	sg	10	45.8	19	23.3	12	31.6	27.8	23.3	31.9	23
645962	55335	BAIAP2	chr17	+	79084313	tu-ce	2.9	1	1	1	2.1	5.1	1	2.2	3.5	3.1
579283	39357	BAK1	chr6	-	33540329	sg	4.6	1	5	3.2	2.1	6.9	4.8	8.1	6	3.7
1199818	47532	BANF1	chr11	+	65771618	sg	1.9	4.8	3.4	1.7	2.1	23.7	28.6	42.7	27.6	33
405699	53663	BANP	chr16	+	88110924	sg	25.3	41	29.2	39	18.5	28.3	41	29.1	27.7	15.1
167948	35402	BAP1	chr3	-	52435031	sg	108.4	118.1	47.1	35	71	89.5	86.2	91.1	73.5	80
1176692	37653	BASP1	chr5	+	17276942	sg	8.2	11.5	10.5	5.4	2.2	3.6	4.1	2.9	2.6	2.3
1096836	39219	BAT1	chr6	-	31498010	sg	1.9	1.9	3.4	3.2	4.3	2.2	6.5	2.1	4.3	4.6
860710	32291	BAT2D1	chr1	+	171562646	sg	12.7	16.2	23	24.9	14.2	13.4	14.9	4.6	5.1	16.8
554016	43941	BAT2L	chr9	+	134373620	tu	10.9	9.6	8.8	16.1	2.2	2.9	4.1	2.2	3.5	3.1
2253870	43941	BAT2L	chr9	+	134375581	tu	125.4	208.5	251	233.1	55.7	39.4	57.9	30.3	43.5	30.8
341785	43941	BAT2L	chr9	+	134373544	tu	18.2	10.5	10.3	16.6	19.6	8	4.7	9.2	22.9	10.9
4462653	39236	BAT3	chr6	-	31606807	sg	62.3	63.8	78.6	72.4	66.6	107	101.5	121.7	136.9	125.6
579241	39239	BAT4	chr6	-	31629858	sg	4.6	12.4	12	10.6	15.2	29	23.2	27.8	26.8	43.1
317694	39243	BAT5	chr6	-	31654735	sg	42.4	76.2	64.4	64.9	107	49.8	57	53.3	49.3	69.4
153852	50878	BATF	chr14	+	76013337	sg	22.8	3.8	6.4	1.6	19.5	285.2	34.6	102.4	91	298.2
116845	32700	BATF3	chr1	-	212859793	sg	1	3.9	5.1	1	1	134.6	28.4	96.8	134.5	127.1
263356	50538	BAZ1A	chr14	-	35221940	sg	24.5	21.9	23.8	21.8	5.4	43.3	41.7	46.4	23.4	39.4
2457261	41011	BAZ1B	chr7	-	72854748	sg	10.9	37.2	27.6	27	22.9	70	83.1	68.7	65.2	50.7
313439	49054	BAZ2A	chr12	-	56989715	sg	131.8	190.4	174.9	159.4	103.8	39.4	46.3	23.2	41	36.6
69103	34163	BAZ2B	chr2	-	160175493	tu	4.6	5.8	4.9	3.9	1	2.2	8.2	2.1	3.5	1.6
325503	57225	BBC3	chr19	-	47724084	sg	13.8	2.9	6.5	2.4	4.3	1	1	1	1	1
490717	47557	BBS1	chr11	+	66301078	sg	3.7	4.8	4.1	10.2	2.1	7.5	3.2	4	11.1	10.4
121717	37234	BBS12	chr4	+	123665256	tu	1	1	1	2.6	2.1	1.5	6.4	10.8	8.6	4.5
238091	53292	BBS2	chr16	-	56518261	tu	1.9	1.9	3.3	6.4	2.1	2.3	1.7	3.7	1	3.2
1274655	53292	BBS2	chr16	-	56518300	tu	8.2	19.1	12.7	15.9	5.4	8.9	5.5	6.7	9.4	4.4
1139852	52072	BBS4	chr15	+	73030746	tu	2.8	7.7	3.3	8.6	2.1	1.5	2.5	4.3	2.6	4.7
82612	52072	BBS4	chr15	+	73030810	tu	7.3	10.5	12	11.4	13	10.6	12.5	17.7	10.1	19.6
66002	34217	BBS5	chr2	+	170363167	sg	8.3	2.9	5	1.6	2.1	4.8	10.4	6.7	1.7	8.2
659594	37225	BBS7	chr4	-	122748883	tu-me-ce	1	1	4.3	3.3	1	5.6	3.2	2.1	7.8	5.3
429134	40724	BBS9	chr7	+	33645240	sg	5.5	2.9	16.9	13.8	2.2	3.5	4.8	5.6	5.2	2.3
1145708	35646	BBX	chr3	+	107530043	tu	10.9	40.1	21.4	28.6	6.5	2.9	8.2	4.2	1.8	2.3
409996	56361	BC000492	chr19	+	14185873	sg	4.6	1	2.5	4	3.2	1	7.3	2.1	2.6	6.1
211427	58664	BC014150	chr21	+	32932799	tu	1	1	1.8	1	1	2.2	3.3	7.8	2.6	2.3
745830	44143	BC018860	chrM	+	7821	tu	31.7	18.1	46.5	66	10.9	45.4	18.5	37.5	16.7	40.9
3582	44143	BC018860	chrM	+	7498	tu	42.5	10.5	30.7	63	17.5	88.9	34.6	102.1	56	95.8
72903	53673	BC033739	chr16	-	88715363	tu	10	13.4	16.8	11.4	6.5	2.2	1.7	1.5	4.4	4.7
3604727	44361	BC039399	chrX	+	40597948	sg	1	1	4.2	4.8	4.3	1	1	2.4	1	1.7
317551	39098	BC043177	chr6	-	28089575	tu	2.8	1	10.7	3.2	4.3	3	5	1.5	1	1.6
538135	39098	BC043177	chr6	-	28090788	tu	9.2	5.8	6.5	3.9	5.4	2.9	7.4	2.9	1	2.3
90898	54654	BC043620	chr17	-	40704455	tu	1.9	1	4.2	3.2	5.3	4.3	3.3	1	4.4	3.1
756283	48748	BC047417	chr12	-	46119514	tu	3.7	2.9	21.7	15.3	5.4	3	1.7	3	1.8	1.6
313033	48748	BC047417	chr12	-	46119810	tu	16.3	12.4	30.1	31.6	16.3	16.6	23.3	15	17.7	10.8
798432	54253	BC070367	chr17	+	21731758	sg	14.5	30.5	15.8	30.8	19.6	37.3	64.7	63	66.9	50.1
326951	57086	BC071811	chr19	+	44086250	sg	1	2.9	1	1.7	2.1	4.8	11.1	14.8	2.6	5.9
587460	46230	BC089416	chr10	+	104216049	sg	28.9	70.5	54.3	44.1	30.6	36.8	44.8	41.3	24.3	26.5
138316	57202	BC132841	chr19	+	46999757	sg	6.5	1.9	1.7	2.4	6.4	1	1.8	1	1.9	1
62044	56128	BC150497	chr19	+	7696504	sg	19.9	6.7	10.2	9	117.6	5.9	4.7	88.9	69.5	71.6
4465500	55636	BC2028	chr18	-	32831025	sg	1	1	6.9	1	1	4.9	1.7	1	12.2	3
1196776	41398	BCAP29	chr7	+	107260932	tu-me-ce	6.4	7.7	8.1	6.2	3.2	6.7	21.8	11.1	16.9	16.7
903937	41398	BCAP29	chr7	+	107263758	tu-me-ce	4.6	7.7	10.5	6.2	3.2	4.2	1.6	6.1	6	8.3
25320	41398	BCAP29	chr7	+	107262315	tu-me-ce	3.7	1	3.4	4.9	1	12.4	5.6	6.7	1.7	6.7
288379	41398	BCAP29	chr7	+	107259892	tu-me-ce	1.9	1	1	1.7	2.1	9.5	12.6	3.4	2.6	11.8
627536	41398	BCAP29	chr7	+	107259099	tu-me-ce	1	1	1.8	1	1	4.8	15.1	1.4	8.5	9.6
29087	45125	BCAP31	chrX	-	152965952	sg	48.8	87.6	62.9	34.3	86.3	141.6	99.9	168.4	140.2	151.2
180778	31582	BCAS2	chr1	-	115110180	tu	58.7	62.9	78.5	126.8	73.2	94.8	86.9	96.2	73.5	80.7
1112875	31582	BCAS2	chr1	-	115110346	tu	76.7	91.4	106	137.2	76.5	36	43.2	47.6	47.7	70.9
767825	55018	BCAS3	chr17	+	59470189	sg	8.2	3.8	19.3	9.2	5.4	2.2	3.3	2.2	3.5	5.4
205179	58372	BCAS4	chr20	+	49493716	sg	12.7	18.1	8.7	10.6	23.9	10.8	11	9.3	9.3	8
312762	48645	BCAT1	chr12	-	24964292	tu	1.9	1	6	2.5	1	3.4	8.7	6.7	6.8	6.7
196576	57297	BCAT2	chr19	-	49298323	sg	1.9	2	1.7	1.7	3.2	18	2.4	5.2	16	33.5
96451	46419	BCCIP	chr10	+	127530179	tu-me-ce	1	1	1.8	1	3.1	19.2	23.3	10.4	22.7	31.8
670530	46419	BCCIP	chr10	+	127542029	tu-me-ce	1	1	1.8	4.2	2.1	30.9	36.3	24.5	24.3	37.4
1259539	46419	BCCIP	chr10	+	127529946	tu-me-ce	1	1	2.6	1.7	4.2	38.8	23.2	25.2	32.7	33
1109169	46419	BCCIP	chr10	+	127542093	tu-me-ce	4.6	1	15.6	3.9	2.1	32.8	47.1	32.8	42.7	48.7
4473871	46419	BCCIP	chr10	+	127525119	tu-me-ce	29	42	22.1	22.5	10.9	33.5	44.8	27	36	51.6
1259541	46419	BCCIP	chr10	+	127531374	tu-me-ce	2.8	5.7	15.3	8.4	5.4	33.5	27.8	39.4	35.2	30.9
539383	48830	BCDIN3D	chr12	-	50231645	tu	1	3.9	3.3	4.8	3.2	4.3	3.3	5.7	2.6	1.6
1187809	48830	BCDIN3D	chr12	-	50229826	tu	4.7	2.9	3.4	2.4	1	3.6	6.5	4.2	2.6	1.6
710347	48830	BCDIN3D	chr12	-	50231567	tu	5.6	3.9	1.7	5.6	1	8.8	11.9	5.3	5.1	8.1
449543	57017	BCKDHA	chr19	+	41930903	sg	10	20.1	13.5	5.3	17.4	29.7	20.1	28.5	27.7	18.7
427122	39825	BCKDHB	chr6	+	81055987	sg	13.6	22	31.7	22.6	4.4	16.6	10.9	16.3	32	6.5
444566	53176	BCKDK	chr16	+	31123885	sg	6.4	4.8	8.1	3.1	5.4	37	7.7	22	25.2	40.3
861812	31317	BCL10	chr1	-	85733133	tu	1	3.9	4.1	3.2	7.5	1	1	1	5.4	2.4
1198774	31317	BCL10	chr1	-	85731463	tu	1.9	1.9	4.2	4.1	1	1	2.6	1.6	2.7	1
4417175	31317	BCL10	chr1	-	85732017	tu	4.6	3.9	2.5	4	1	1	1	1.6	2.7	1.7
566993	31317	BCL10	chr1	-	85731931	tu	17.3	4.8	27.1	12.9	1.1	12.6	34.3	14.3	14.3	10.8
559418	51075	BCL11B	chr14	-	99635631	tu	255.4	397.9	338.6	455.4	209.9	18.5	24	23.3	21.8	28.1
1219732	51075	BCL11B	chr14	-	99637753	tu	93	87.6	73.1	58.9	52.4	21.9	31.1	13.6	13.4	13
1140349	55779	BCL2	chr18	-	60794037	tu	33.4	17.2	29.1	92.8	40.4	4.3	4.1	1.5	4.3	5.4
768727	55779	BCL2	chr18	-	60790870	tu	4.6	3.8	12.8	21.4	7.6	9	8	4.7	4.3	3
408586	55779	BCL2	chr18	-	60792944	tu	8.2	15.3	10.3	22	6.5	3.5	11.3	2.1	3.4	4.5
1168276	55779	BCL2	chr18	-	60790578	tu	27.1	46.7	29.9	119.7	17.5	14	15.6	13.1	12.6	14.5
443463	52202	BCL2A1	chr15	-	80253234	sg	70.4	104.8	71.5	79	71	304.3	350.9	309.5	417.1	339.1
1244685	33897	BCL2L11	chr2	+	111924586	tu-me	1	1	8.5	1.7	1	3	3.3	2.2	2.7	1.6
1190045	33897	BCL2L11	chr2	+	111926020	tu-me	25.4	21.9	23	14.3	14.2	15.9	21.8	18.2	18.5	13
140130	33897	BCL2L11	chr2	+	111922209	tu-me	9.2	6.7	8.9	5.4	3.2	8.2	7.1	5.4	9.4	3.7
543532	33897	BCL2L11	chr2	+	111886420	tu-me	3.7	3.9	4.2	2.4	1	4.5	1.7	1.5	1.8	1.6
1203753	57363	BCL2L12	chr19	+	50177163	sg	3.7	6.7	4.9	4.6	12.9	55	38.5	60.5	38.5	56.6
85547	58948	BCL2L13	chr22	+	18211899	tu-me-ce	19.1	13.4	19	24.2	8.7	27.1	22.5	19.4	28.6	15.8
603087	58948	BCL2L13	chr22	+	18186526	tu-me-ce	1	1	5.2	1.7	2.1	4.4	5	1	1	3.9
801346	58948	BCL2L13	chr22	+	18185190	tu-me-ce	8.2	4.8	7.3	7	3.2	14	16.3	12.4	18.5	15.2
536162	58948	BCL2L13	chr22	+	18211980	tu-me-ce	4.6	1	3.3	5.6	4.3	8.1	8.6	5.9	16.1	13.2
1200732	48559	BCL2L14	chr12	+	12252305	tu	2.8	1.9	3.4	1	2.1	1	1	2.3	4.5	1.7
858885	57133	BCL3	chr19	+	45263300	sg	80.4	57.1	100.5	69.3	80.8	47.7	106.3	68.1	38.4	52.2
955342	36328	BCL6	chr3	-	187439171	sg	55.1	30.5	59.8	85.2	30.6	25.6	48.7	18.1	39.4	23
229360	49607	BCL7A	chr12	+	122499948	sg	1	1	1	4.2	2.1	2.2	4.1	3.5	3.5	3.9
221937	41012	BCL7B	chr7	-	72950688	sg	87.7	54.3	48.7	50.8	56.8	31.5	17	38.7	46.1	49.5
369921	53159	BCL7C	chr16	-	30899118	sg	11.8	7.7	1.6	3.1	29.2	18.6	3.9	5.9	10.9	40.7
375910	31730	BCL9	chr1	+	147098016	sg	2.8	7.7	8.2	3.1	1	8.6	19.5	11.7	22.8	13
884173	48095	BCL9L	chr11	-	118766850	sg	11.8	29.6	14.3	11.3	7.6	1	1	1.7	1	1
1270221	40151	BCLAF1	chr6	-	136581859	tu	11.8	27.7	3.2	12.9	6.5	13.9	29.5	21.4	26	18.7
2393723	40151	BCLAF1	chr6	-	136579728	tu	148.9	113.3	152.9	242.8	139.9	119.5	88.4	86.5	108.6	107.8
990057	40151	BCLAF1	chr6	-	136579434	tu	28.9	40	34.7	49.5	15.3	6.8	14.2	8.7	5.9	5.2
921621	40151	BCLAF1	chr6	-	136581186	tu	11.8	10.5	11.2	5.3	11.9	14.1	6.3	13.8	11	11.7
131436	40151	BCLAF1	chr6	-	136580496	tu	4.6	4.8	7.3	7.8	5.4	8.2	5.5	9.4	7.7	4.4
3215292	40151	BCLAF1	chr6	-	136578000	tu	37.1	25.7	50.4	56.1	28.4	7.2	4.1	4.2	1.8	1.6
550893	40151	BCLAF1	chr6	-	136582027	tu	42.5	67.7	40.1	42.6	51.3	38.7	54.8	31.5	52.7	42.3
669024	44352	BCOR	chrX	-	39910507	sg	29	31.5	33.2	12	31.6	34.9	35.5	32.3	38.5	20.8
374301	59048	BCR	chr22	+	23658146	sg	20	13.4	17.4	16.6	22.8	14.3	4.7	4	9.3	10.3
199699	34573	BCS1L	chr2	+	219528167	sg	12.7	7.6	16	9.9	13	71.9	66.2	89.3	60.2	61.5
421220	36420	BDH1	chr3	-	197238447	tu	16.4	4.8	10.4	4.6	6.5	60.9	60.1	46.9	66.9	46.5
169131	36420	BDH1	chr3	-	197238345	tu	1	1	1.8	1	3.1	4.3	2.5	2.9	4.4	2.3
805928	37111	BDH2	chr4	-	104000618	tu	22.6	22.9	23.7	24.8	17.4	19.8	37.2	27.2	18.5	15.1
1226465	37927	BDP1	chr5	+	70863645	sg	4.6	9.6	10.5	6.9	3.2	2.8	13.6	6.1	2.6	5.2
2527952	54677	BECN1	chr17	-	40962151	tu	134.5	96.2	222.8	230.9	123.5	156.6	117.6	126.2	102.7	141.3
1181587	54677	BECN1	chr17	-	40962669	tu	83.1	46.7	55.8	64.2	61.1	41.9	43.9	43.1	70.3	50.1
777620	31082	BEND5	chr1	-	49193543	sg	8.2	6.7	10.5	10	1	5.6	14.5	2.8	1	2.3
175074	41173	BET1	chr7	-	93622564	tu	2.8	5.8	8.1	10.1	4.3	11.9	32.7	11.7	10.9	15.2
1051957	41173	BET1	chr7	-	93623535	tu	3.7	2.9	3.3	2.4	3.2	21.9	15.5	9.8	18.5	17.4
1152257	46490	BET1L	chr11	-	202936	sg	55.1	68.6	59.7	63.5	37.1	38.7	33.2	47	51.1	36.5
4455642	44778	BEX1	chrX	-	102317578	sg	11.8	8.6	11.1	10.6	25	13	3.2	6	6	7.4
108419	44783	BEX2	chrX	-	102564277	sg	263.5	325.6	252.4	288	255.8	79.7	113.1	111	70.2	66.4
669697	44780	BEX4	chrX	+	102472121	sg	66.8	48.6	77	167.1	48.1	14.5	17.8	20.8	20.2	28.9
1197426	44764	BEX5	chrX	-	101408683	sg	60.5	69.5	44.8	50.7	79.7	36.1	71.1	36.1	27.6	22.2
910528	52876	BFAR	chr16	+	14744447	tu-me-ce	34.3	38.1	46.4	66.6	32.7	24.4	25.5	22	29.4	22.3
70306	52876	BFAR	chr16	+	14763091	tu-me-ce	6.4	9.6	11.9	29	3.3	17.1	49.6	19.4	18.4	22.3
4474868	52876	BFAR	chr16	+	14762742	tu-me-ce	4.6	1	4.1	7.2	2.1	11.4	12.5	9.2	16.9	13.1
376008	32026	BGLAP	chr1	+	156213109	sg	1.9	1.9	1.7	1	5.3	3.6	1.7	4.2	2.6	5.4
395825	44774	BHLHB9	chrX	+	102007367	sg	1	3.9	6.6	5.6	1	1.5	2.5	4.3	1.8	6.2
1260657	34868	BHLHE40	chr3	+	5026866	tu	42.5	23.8	30.7	51	16.4	10.7	21.2	9.9	5.9	10.9
100066	34868	BHLHE40	chr3	+	5026639	tu	21.8	25.8	30.1	20.3	4.4	1	5.1	1	1.8	1.7
667845	43445	BICD2	chr9	-	95473653	sg	28.1	19.1	37.1	36	16.4	40	40.9	47	34.3	41.6
1168703	58951	BID	chr22	-	18218146	tu	28.1	20	26.9	25.5	26.2	41.3	44.7	50.2	40.2	41.5
775446	58951	BID	chr22	-	18216906	tu	10.9	2.9	16	15.3	5.4	8	9.4	14.5	17.8	10.9
750	59510	BIK	chr22	+	43525717	sg	4.6	5.8	8.1	7.7	6.5	14.2	13.4	3.3	6.8	11
899794	33985	BIN1	chr2	-	127805611	sg	19.2	4.8	3.2	6.9	14.1	3	2.5	2.2	1	4
4419131	48869	BIN2	chr12	-	51674822	sg	392.5	377	632.4	639	352	101.9	130	75	103.5	100.6
283517	42082	BIN3	chr8	-	22478230	sg	19.9	20	15.8	13.5	25	24.4	18.6	27.9	22.7	20.2
884915	47906	BIRC2	chr11	+	102249402	sg	126.4	121.9	179.7	167.6	103.8	50.4	79.3	44.3	66.9	62.9
1319180	47905	BIRC3	chr11	+	102207898	tu	4.6	16.3	4.8	10	3.2	8	7	11.2	10.1	18.3
120305	47905	BIRC3	chr11	+	102208457	tu	54.2	26.7	64.5	52.3	61.1	86.8	143.8	72.4	90.2	107.1
408185	55283	BIRC5	chr17	+	76221438	tu	2.8	4.9	1	1	1	30.8	8.5	41.9	40.2	82.5
10147	55283	BIRC5	chr17	+	76220786	tu	5.5	2.9	5.8	2.4	3.2	357.7	111.3	303.1	434.6	430.4
163516	55283	BIRC5	chr17	+	76220296	tu	2.9	1	1.8	1	1	37.4	33.2	25.1	47.7	38
139187	33277	BIRC6	chr2	+	32843949	tu	8.2	14.3	14.4	14.4	8.7	12.8	12.5	12.5	10.1	6.6
416992	33277	BIRC6	chr2	+	32843483	tu	10	8.6	12	4.6	11.9	17	8.6	4.6	9.3	6.6
139184	33277	BIRC6	chr2	+	32843657	tu	1.8	22.9	26.2	16.6	10.9	17.9	24.9	20.8	20.2	12.3
441078	50187	BIVM	chr13	+	103493885	tu-ce	2.8	4.8	13.9	3.9	2.1	5.6	4.8	6.2	3.5	3
273339	50187	BIVM	chr13	+	103492497	tu-ce	1	1	2.6	5.8	1	3.5	4	6.8	7.7	4.5
337433	58180	BLCAP	chr20	-	36145818	sg	36.2	40	41	21.7	25.1	18.6	12.4	26.2	11.8	10.1
643582	52340	BLM	chr15	+	91358683	tu	1	1	1	1	1	23.8	45.8	14.9	12.6	20.9
264542	52340	BLM	chr15	+	91358597	tu	4.6	3.8	7.4	2.4	5.4	43.9	71.7	50.2	49.3	32.9
765853	54347	BLMH	chr17	-	28575220	sg	66.9	54.3	62.1	59.7	34.9	67.3	68.5	74.5	91.9	59.3
187682	49007	BLOC1S1	chr12	+	56113488	sg	48.8	37.2	90.5	51.5	50.2	92.9	63.9	79.6	54.3	87.9
2131107	46174	BLOC1S2	chr10	-	102034457	tu	66	47.6	101.4	67.2	28.4	62.1	91.6	67.4	51.8	84.3
97555	46174	BLOC1S2	chr10	-	102034677	tu	4.6	7.7	4.1	4.6	10.8	8.1	4.7	14	6.8	13.2
509812	57151	BLOC1S3	chr19	+	45685059	sg	13.7	11.5	7.2	13.7	8.7	10.5	4	3.4	2.6	3.8
476139	40797	BLVRA	chr7	+	43846939	sg	91.2	48.6	67.5	99.9	93.9	123.3	172.9	111.4	162.8	114.1
508328	56987	BLVRB	chr19	-	40953701	sg	14.5	4.8	18.3	11.4	13	60.3	49.3	56.6	39.3	47.2
296186	32265	BLZF1	chr1	+	169357541	tu-me-ce	1.9	2.9	4.1	7.1	3.2	4.3	3.3	3.5	6.1	2.3
1197744	44942	BMCP1	chrX	+	129507330	sg	5.5	10.5	8.8	17.5	20.6	35.5	31.6	40.7	41.9	25.1
241662	51548	BMF	chr15	-	40380096	sg	4.6	5.8	10.6	3.1	2.1	2.3	1.7	1.6	3.6	1.7
274915	45496	BMI1	chr10	+	22620418	tu	15.4	5.7	14.3	31.8	10.9	33.9	14	14.3	10.9	15.2
586937	45496	BMI1	chr10	+	22619996	tu	21.7	41.9	36.2	51.7	33.8	23.7	31.7	22	22.6	30.9
586938	45496	BMI1	chr10	+	22620186	tu	6.4	4.8	4.9	3.9	3.2	16	14.8	8.5	16	9.4
95368	45496	BMI1	chr10	+	22620224	tu	1	1	1	1.8	1	10.9	10.3	1.4	9.4	4.4
392738	42069	BMP1	chr8	+	22069836	tu-me-ce	1	1	2.7	1	1	5	2.5	2.8	2.6	3.9
619058	36961	BMP2K	chr4	+	79800590	tu	1	1	1.7	5.8	1	6.2	4	4.1	6	8.2
95915	45981	BMPR1A	chr10	+	88684944	tu	1	1	3.5	1.7	1	2.2	5	3.6	2.6	1.6
379914	34453	BMPR2	chr2	+	203432470	tu	5.5	5.8	12.1	6.2	5.4	3.5	7.3	6.3	1	3
459744	34453	BMPR2	chr2	+	203425052	tu	1.9	2.9	5	3.2	2.1	1	4.2	3	1.8	1
943949	45591	BMS1	chr10	+	43326852	sg	57	65.8	37	37.4	30.6	64	94.7	71.2	75.2	81.4
4472635	38671	BNIP1	chr5	+	172591380	sg	24.5	30.5	22.9	15	24	33.5	23.2	32.9	36	35.2
1139527	51835	BNIP2	chr15	-	59955057	sg	140.8	139	167.8	251.7	137.7	90.8	92.3	91.6	133.6	101.4
4469219	46444	BNIP3	chr10	-	133781867	tu	10	7.6	18.3	14.4	10.9	35.4	78.7	35.4	34.3	33.7
278159	46444	BNIP3	chr10	-	133781192	tu	10	34.4	22.2	23.3	10.9	53	92.4	68.7	76.1	36.4
883415	46444	BNIP3	chr10	-	133781599	tu	1.9	1	1.8	3.4	1	10.7	22.7	11.2	11	7.3
808969	42129	BNIP3L	chr8	+	26268440	tu	18.1	19.1	15.1	21.1	10.9	1.5	12.2	3.5	3.5	2.3
392781	42129	BNIP3L	chr8	+	26270641	tu	47	63.8	60.6	53	41.5	15.8	55.2	12.3	16.8	10.8
103740	42129	BNIP3L	chr8	+	26268508	tu	15.4	12.4	24.6	29.5	3.3	8.8	23	3.3	4.3	3.7
1177339	38676	BOD1	chr5	-	173034528	sg	6.4	26.7	25.4	19.6	13.1	28.9	27.8	31.6	36	45.2
122287	36597	BOD1L	chr4	-	13570362	sg	29.8	51.5	51.2	72.6	13.1	16.8	13.3	5.9	11	8.7
1112257	31770	BOLA1	chr1	+	149872346	sg	5.5	17.2	13.6	5.3	4.3	45.2	70.9	45	48.5	55.8
72023	53081	BOLA2B	chr16	-	29464916	cx	22.7	10.5	8	9.8	14.1	51.7	43.9	66.9	45.1	61.5
3203340	53081	BOLA2B	chr16	-	30204257	cx	18.2	12.4	14.3	15.9	8.7	56.3	47	70.1	46	52.2
865294	33578	BOLA3	chr2	-	74362557	sg	45.2	35.2	55.1	92	29.5	253.6	283.4	230.9	226.9	259.4
103495	42822	BOP1	chr8	-	145317008	cx	1	1	1	1.8	1	9	1.6	6.1	6	6
220198	42822	BOP1	chr8	-	145486059	cx	4.7	1	1	1	1	18.8	2.4	15.8	11	13.1
4659567	41587	BPGM	chr7	+	134364555	sg	98.4	170.4	150.6	96.8	162.8	118.1	111.4	135.1	147.8	162.7
127787	38845	BPHL	chr6	+	3153292	tu	1	2.9	1.8	3.3	1	5	1.7	4.9	2.6	4.6
718292	32732	BPNT1	chr1	-	220230887	tu-ce	1.9	1	3.4	4.9	1	6.1	8.7	3.4	8.5	7.4
225686	32732	BPNT1	chr1	-	220230828	tu-ce	1	1	1	3.4	2.1	4.3	4.9	2.8	4.4	1.6
862793	32732	BPNT1	chr1	-	220231063	tu-ce	3.7	3.9	4.2	1.7	1	4.9	4.8	4.8	4.3	3.8
893221	55100	BPTF	chr17	+	65977882	me	1.9	1	1	3.4	1	5	2.5	5.6	3.5	3.1
93223	55100	BPTF	chr17	+	65979271	me	19	19.1	52	63.7	22.9	16.6	17.1	13	23.6	8.7
928245	49483	BRAP	chr12	-	112079952	tu	15.4	29.6	23.8	15.8	10.9	14	14.8	9.8	15.2	14.5
1156389	49483	BRAP	chr12	-	112081888	tu	39	29.6	12.6	3.8	34.9	25.7	7.7	34.9	38.6	38.1
504377	54692	BRCA1	chr17	-	41196317	sg	1	2	3.5	1.7	1	37.4	40.9	40.6	43.5	36.5
435109	45184	BRCC3	chrX	+	154351603	tu	1.9	1	2.7	1	1	7.6	1.6	4.7	10.3	7.4
486101	45184	BRCC3	chrX	+	154351347	tu	9.1	7.6	8.8	16.7	16.3	35.5	30.1	23.9	24.3	48.1
2335979	59589	BRD1	chr22	-	50166935	sg	79.5	66.7	66.8	64.9	47	3.4	10.3	4	5.1	13.4
785109	39325	BRD2	chr6	+	32949092	sg	192.4	114.3	53.4	81.2	41.5	31.1	16.3	22.7	13.4	31.7
2209981	44000	BRD3	chr9	-	136896649	tu	7.3	11.5	2.4	8.5	4.3	1.5	5	2.2	1.8	3.9
340350	44000	BRD3	chr9	-	136895445	tu	5.5	13.4	8	21.3	9.8	10	14	13.8	21.1	8.7
744271	44000	BRD3	chr9	-	136895519	tu	2.8	4.8	7.4	4.7	4.3	1.5	1	5	3.5	4.7
1009459	56401	BRD4	chr19	-	15357859	sg	1.9	1	1	3.4	1	3	1	1.5	1.8	4.8
1163949	53252	BRD7	chr16	-	50353017	tu	11.8	28.6	27.6	37.6	19.6	51.7	47.7	59.8	67.7	52.9
1191131	53252	BRD7	chr16	-	50352934	tu	5.5	8.6	13.6	19.1	4.3	23.7	31.7	27.8	33.5	33.1
323758	38299	BRD8	chr5	-	137492583	sg	10.9	10.5	22.3	15.9	9.8	60.8	63.9	68.1	75.2	66.5
4467729	37575	BRD9	chr5	-	863856	sg	22.7	16.2	19	11.3	18.5	27.7	12.4	30.5	21.8	28.1
1135131	33241	BRE	chr2	+	28561658	tu-me-ce	1	2.9	2.6	1	1	6.7	9.4	17.2	11.9	7.3
4412829	33241	BRE	chr2	+	28561763	tu-me-ce	19.2	2.9	8	7.6	10.8	55	54.7	71.4	69.4	36.5
240939	51228	BRF1	chr14	-	105675628	me-ce	1.9	1.9	1	1.6	10.6	3.6	1	1	2.6	7.1
582088	42200	BRF2	chr8	-	37701418	sg	25.4	17.2	30.8	21.8	21.8	16.7	16.4	11.1	12.6	15.2
1023537	41202	BRI3	chr7	+	97920837	sg	66.9	57.2	18.1	8.2	56.7	43.4	10.8	33.5	38.5	44.5
1234610	49664	BRI3BP	chr12	+	125510350	sg	3.7	7.7	1.7	3.9	5.4	23.9	7	17.6	17.7	25.3
4462170	37708	BRIX1	chr5	+	34925781	sg	35.2	58.1	75.5	100.8	42.6	277	240.3	267.4	277	293.6
998425	47548	BRMS1	chr11	-	66104807	sg	28	49.6	20.5	21	42.5	43.3	20.8	41.2	24.3	64.6
1206678	50551	BRMS1L	chr14	+	36339871	tu	3.8	1	2.6	1.7	2.1	9.4	16.5	7.2	15.2	8
1219837	50551	BRMS1L	chr14	+	36341167	tu	6.5	1.9	2.5	5.6	2.1	3.5	4	3.4	2.6	12.8
300348	32250	BRP44	chr1	-	167887308	sg	67.7	44.8	104.5	102.2	95	132.5	126.1	101.9	106.9	127.7
475637	40366	BRP44L	chr6	-	166778409	sg	33.5	17.2	46.5	56.2	21.8	38.1	28.6	38.1	31	31.6
537509	34898	BRPF1	chr3	+	9789688	sg	10.9	12.4	19.9	20.5	6.5	8.1	10.2	7.3	13.6	7.3
1132410	39485	BRPF3	chr6	+	36200564	sg	12.7	5.7	9.6	19.8	6.5	5.5	4	6	8.5	11.1
1194642	46365	BRWD2	chr10	+	122669035	sg	13.6	20.1	17.5	28	2.2	36.8	37.1	34.9	29.3	26.5
484683	44703	BRWD3	chrX	-	79931330	tu	10.1	5.8	1	6.2	4.3	1	2.6	1	1.8	2.5
434354	44703	BRWD3	chrX	-	79932079	tu	6.5	3.9	3.3	1.6	1	2.9	6.6	2.2	3.5	1.6
926204	47374	BSCL2	chr11	-	62457744	sg	18.1	28.6	18.9	6.8	56.6	76.7	37	52.7	45.1	60.1
1173411	30805	BSDC1	chr1	-	32830774	tu-ce	42.5	33.4	31.5	38.2	24	6	20.4	11.2	7.6	11.7
224730	30805	BSDC1	chr1	-	32830710	tu-ce	7.3	8.6	8.8	6.9	13	7.3	25.8	7.2	16	14.5
61757	55872	BSG	chr19	+	583491	tu	1.9	1	1	1	4.2	13	2.4	2.1	5.1	12.6
1116977	55872	BSG	chr19	+	582904	tu	5.5	1	1.7	1.6	19.3	23.6	1	4.6	13.5	13.9
169696	35317	BSN	chr3	+	49708979	sg	3.7	3.9	1.7	7.2	1	1	1	1.5	1	7.3
77365	43683	BSPRY	chr9	+	116133505	sg	1	1	1.8	3.4	1	16	10.9	14.4	22.8	12.3
658066	36615	BST1	chr4	+	15733796	me	2.8	1	2.6	1	3.2	3.7	1	1	5.3	1.6
448501	56504	BST2	chr19	-	17513753	sg	9.1	3.8	12	6.1	20.6	45.6	14.7	18.1	16.8	36.7
217107	46049	BTAF1	chr10	+	93790078	tu	76.8	67.6	105.3	57.4	78.6	38.7	62.5	39.3	51.9	30.1
13072	46049	BTAF1	chr10	+	93789985	tu	1.9	1.9	11.4	7	5.4	2.8	4	5.6	3.5	5.3
1277241	52254	BTBD1	chr15	-	83685941	tu	3.7	2.9	1.7	3.3	1	16.1	7.8	6.6	17.8	8.7
1180620	52254	BTBD1	chr15	-	83686242	tu	1	1	1	1	1	1.5	1.7	2.2	1.8	7.9
210246	52254	BTBD1	chr15	-	83685182	tu	5.5	8.6	12.9	8.4	3.2	4.2	7.2	3.4	5.2	4.5
1129464	46831	BTBD10	chr11	-	13409557	sg	12.8	7.7	13.7	4.6	2.2	13.2	18.6	12.3	31.2	15.9
4459661	49424	BTBD11	chr12	+	108053418	sg	32.6	23.8	35.5	27	25.1	5.5	8.8	8.8	5.1	3
338004	57920	BTBD3	chr20	+	11907240	tu	3.7	8.7	1.7	1	3.2	3.5	8.9	4.1	2.6	3
80662	51230	BTBD6	chr14	+	105717436	sg	93.9	112.4	113.8	121.4	128.9	142.3	123.7	141.6	118.5	114.1
969628	51012	BTBD7	chr14	-	93703899	tu-me	3.7	7.7	1.7	1.6	1	2.1	1	11.9	6.1	1
2154634	51012	BTBD7	chr14	-	93753976	tu-me	10	10.5	7.2	13.8	4.3	3.4	7.1	4	7.7	12.6
498150	51012	BTBD7	chr14	-	93708250	tu-me	1.9	12.5	2.5	4.7	1	1	1	1	1	1
130456	39516	BTBD9	chr6	-	38138749	tu	3.7	1.9	3.4	2.5	1	4	1	1	1.8	1
874431	39516	BTBD9	chr6	-	38139175	tu	3.7	5.8	10.6	5.4	1	6.6	3.3	2.2	1	2.4
690860	39516	BTBD9	chr6	-	38136229	tu	6.4	6.7	3.3	6.2	6.5	1.7	1	1	1	1.8
421404	35001	BTD	chr3	+	15687323	sg	1	4.8	7.3	7	7.5	6.8	9.5	5.3	7.7	11.1
469655	37942	BTF3	chr5	+	72801320	sg	1286.4	1626.7	1770.5	1917.7	1559	1470.2	1439.6	1280.5	1494.2	1522.4
413360	31098	BTF3L4	chr1	+	52552829	tu	20.9	11.5	13.5	15.9	6.5	10	17.1	15.7	18.6	12.3
352618	31098	BTF3L4	chr1	+	52554080	tu	28.1	39.1	20.5	29.3	13.1	17.8	29.4	28.4	37.7	29.5
4471386	31098	BTF3L4	chr1	+	52552656	tu	1.9	1	1	2.5	4.2	18	10.9	11.8	17.7	15.2
4431352	49285	BTG1	chr12	-	92536906	sg	1148.4	1566.8	1476.8	1717	1021.1	50.4	97.9	34.7	51.8	44.3
1128257	32565	BTG2	chr1	+	203278753	sg	232.8	217.1	415.5	509	180.4	94.1	110.8	91.1	82.7	70.7
512019	58586	BTG3	chr21	-	18965972	sg	155.3	104.7	178.1	151.9	121.3	106.3	182.9	99.2	144.4	146.2
420474	35683	BTLA	chr3	-	112182817	tu	1.9	1	2.6	2.5	4.2	12	13.2	10.4	23.6	14.5
1170525	35683	BTLA	chr3	-	112184773	tu	2.8	1.9	1.7	8	2.1	15.9	16.3	12.4	18.5	22.4
1269274	39044	BTN2A1	chr6	+	26469869	sg	30.8	35.3	41	25.5	30.5	25.8	17	17.5	24.4	23.8
315119	39040	BTN2A2	chr6	+	26394224	tu-me-ce	2.8	5.8	5.8	2.4	2.1	9.3	14.1	11.8	19.4	10.2
315127	39041	BTN3A1	chr6	+	26415436	sg	65.9	57.1	89.6	95.5	49.2	11.5	13.4	6.6	5.9	11.7
128038	39039	BTN3A2	chr6	+	26378539	sg	73.1	33.3	122.5	134.2	95	43.8	101.7	34	70.2	42.9
807051	39043	BTN3A3	chr6	+	26453642	sg	61.5	30.5	71.6	60.5	48	19.1	38	20.7	22.7	20.1
1143577	46201	BTRC	chr10	+	103317069	tu	1.9	9.6	4.9	5.4	7.5	9.4	8.6	10.6	6.8	13.9
906647	46201	BTRC	chr10	+	103313239	tu	1	1	2.6	2.6	1	4.8	5.5	8.1	7.7	7.4
1162512	33884	BUB1	chr2	-	111395412	tu	1	1	1	1	1	20.5	20.9	15.6	28.6	23.1
332949	33884	BUB1	chr2	-	111395104	tu	1	4.9	1	1	1	4.3	4.9	2.2	1.8	3.9
722851	33884	BUB1	chr2	-	111395507	tu	2.9	1	1.8	1	1	23.1	29.4	23.3	23.5	23
1078837	51549	BUB1B	chr15	+	40513328	sg	3.7	1.9	1.7	3.3	1	68.6	102.4	64.8	69.3	75.7
1123530	46393	BUB3	chr10	+	124923534	tu-ce	28.2	5.7	15.1	18.1	13.1	123.3	141.4	125.6	153.6	83.5
217279	46393	BUB3	chr10	+	124923408	tu-ce	43.4	45.7	95.1	72.4	66.6	75.1	101.5	133.3	130.3	78.5
1259529	46393	BUB3	chr10	+	124924878	tu-ce	82.1	105.7	169.5	149.8	94	293.9	316.3	368.4	354.5	319.2
1103644	48031	BUD13	chr11	-	116618890	sg	7.3	4.8	10.5	6.9	3.2	9.4	15.7	13.2	5.9	7.3
476579	41214	BUD31	chr7	+	99017237	sg	27.1	7.6	7.9	4.5	247.6	121.4	8.5	25.6	144.5	254.2
191236	39991	BX647114	chr6	+	111824809	sg	2.8	2.9	3.3	5.6	3.2	3	4.2	2.2	2.7	1.6
7182	54965	BX648763	chr17	-	56378594	sg	17.2	4.8	44.3	35.4	13.1	7.5	9.5	6	9.4	4.4
426901	39565	BYSL	chr6	+	41900779	sg	4.6	6.7	5	1	2.1	148.8	125.3	145.4	129.4	149.1
1217712	34422	BZW1	chr2	+	201688379	tu	4.6	2.9	3.3	7.9	3.2	13.5	11.8	7.2	10.2	10.2
66648	34422	BZW1	chr2	+	201688564	tu	51.5	49.5	66.9	58.3	29.5	215.1	235	169.5	234.5	209.6
691337	40562	BZW2	chr7	+	16746143	sg	28.1	30.5	41.8	29.2	18.5	120.7	173.7	114	140.2	129.8
2948748	45817	C10orf104	chr10	+	73993509	tu	18.1	15.3	27.6	50.4	17.4	26.9	41.7	33.6	38.5	28
996836	45817	C10orf104	chr10	+	73993046	tu	38.9	33.4	44.9	42.7	15.3	70.7	49.3	74.5	61.8	68.6
1101358	45817	C10orf104	chr10	+	73993581	tu	153.4	173.3	217.2	262	183.6	179.3	292.7	181.1	214.4	171.1
671011	46314	C10orf118	chr10	-	115921368	tu-me-ce	6.4	14.4	1	12.3	2.2	1	1	2.4	1.9	1
1144245	46314	C10orf118	chr10	-	115881975	tu-me-ce	7.3	10.5	13	1.6	2.2	4.2	3.2	5.6	4.3	3.1
167333	46360	C10orf119	chr10	-	121590709	tu	10.9	13.4	26.3	12.9	5.4	32.8	60.2	29.6	33.5	58.8
1222112	46360	C10orf119	chr10	-	121589306	tu	6.4	5.8	8.9	7	2.1	29.5	45.6	49.7	37.7	22.9
4459455	46472	C10orf125	chr10	-	135168664	sg	3.7	3.8	1	1	26.9	29.8	3.1	9.7	21.8	47
13734	46414	C10orf137	chr10	+	127430236	cx	4.6	4.8	1.7	2.4	4.3	1	2.7	1	1	1
1101436	46414	C10orf137	chr10	+	127452708	cx	1	2.9	5.1	3.3	1	11.5	12.6	6	5.1	6.6
747934	45376	C10orf18	chr10	+	5805699	sg	4.6	7.7	14.5	13	5.4	12.7	13.3	9.2	12.7	16.7
1239818	46188	C10orf2	chr10	+	102754158	sg	12.7	17.2	15.9	15.1	12	70.6	50	75.1	77.7	66.5
882353	46242	C10orf26	chr10	+	104576018	sg	9.1	3.8	28	12.2	2.2	27.7	23.2	30.4	23.5	25.2
166052	46146	C10orf28	chr10	+	100004651	sg	17.3	12.4	8.7	16.7	8.7	14.8	7.8	11.9	8.5	11
96229	46244	C10orf32	chr10	+	104623380	tu-ce	1	2.9	1.8	2.5	2.1	2.2	1.7	5.9	1.8	1
1239826	46244	C10orf32	chr10	+	104624556	tu-ce	11.8	4.8	13.6	10.7	8.7	3.6	4.9	2.9	2.6	1.6
13401	46244	C10orf32	chr10	+	104623966	tu-ce	2.8	1.9	6.5	10.1	9.7	6.8	5.5	10.7	11.9	3
396750	46244	C10orf32	chr10	+	104624400	tu-ce	6.4	4.8	12.1	11.5	4.3	1	8.3	1.5	3.5	1
1169903	46244	C10orf32	chr10	+	104624162	tu-ce	1	1.9	8.9	4.7	12.9	2.2	4.9	4.9	4.3	3.1
843514	45786	C10orf35	chr10	+	71393353	sg	10	7.7	8	10.7	7.6	23.1	31.8	23.4	15.1	15.1
965690	46065	C10orf4	chr10	-	95428329	tu	6.5	1	1.7	2.5	1	5.3	3.4	1	1.8	1
364868	46065	C10orf4	chr10	-	95429418	tu	19	17.2	37.2	22.6	13.1	32.1	67.1	36.7	49.4	32.9
1123956	46346	C10orf46	chr10	-	120441015	tu	29	15.3	22.9	27.8	18.5	22	15.6	15	16	13
4410237	46346	C10orf46	chr10	-	120443545	tu	1	1	2.7	1	1	1	7.4	2.8	2.6	4.6
1332504	46346	C10orf46	chr10	-	120440502	tu	4.7	1.9	2.6	1.7	1	3.9	1	1	2.7	1
396158	45412	C10orf47	chr10	+	11912877	tu	1.9	5.8	1	1	2.1	2.3	1	1.6	4.5	1.7
1101528	45811	C10orf54	chr10	-	73507311	tu	34.4	62.9	33.1	25.4	21.8	32.3	21.7	21.3	33.6	23.7
1144036	45811	C10orf54	chr10	-	73510068	tu	12.9	5.8	1.7	3.9	5.4	8.1	7.1	10.6	9.3	13.9
12858	45944	C10orf57	chr10	+	81852308	tu	4.6	1	4.9	3.2	8.6	12	15.6	7.2	16	17.4
2293370	45952	C10orf58	chr10	+	82192750	sg	4.6	1	4.1	8.6	8.6	13.3	28.1	16.3	14.3	8
670980	46212	C10orf76	chr10	-	103606185	tu	2.8	6.8	4.2	2.4	1	3.6	1.7	4.3	1.8	3.9
1259902	46212	C10orf76	chr10	-	103605360	tu	7.3	16.2	22.2	28.7	8.7	12	13.2	21	11	15.2
4658914	46267	C10orf78	chr10	+	105886138	sg	6.4	11.5	7.2	10	3.2	13.9	27.2	17.6	16.8	15.2
436640	46344	C10orf84	chr10	-	120070243	tu	70.5	55.3	48	61.2	32.8	52.4	60.9	55.9	46	65.1
1170247	46344	C10orf84	chr10	-	120069274	tu	8.2	1	9.7	9.3	2.1	6.8	3.2	7.4	6	11.1
397580	46344	C10orf84	chr10	-	120069430	tu	7.3	4.8	21.8	6.1	2.2	10.8	7.8	6	7.6	15.4
709562	46386	C10orf88	chr10	-	124690421	tu	2.8	8.7	2.5	2.4	1	13.5	10.2	7.9	5.1	9.5
556020	46386	C10orf88	chr10	-	124691021	tu	1.9	8.7	1.7	3.2	5.4	4.7	13.3	10.5	13.5	11.7
1233859	47985	C11orf1	chr11	+	111754798	sg	55.1	52.4	52.7	54.6	24	47.1	55.4	66.2	56.8	67.2
1318536	47340	C11orf10	chr11	-	61556605	sg	154.3	321.8	313.6	264.9	257.9	831.5	1071.3	1132.5	860.6	766.9
253920	46770	C11orf17	chr11	+	8941101	tu	1.9	3.8	6.5	1.6	12.9	12.7	14.8	13.8	15.2	10.2
365914	47482	C11orf2	chr11	+	64879181	sg	6.4	4.8	1.6	3.1	71.7	5.4	1	2.1	6	23.1
791758	46591	C11orf21	chr11	-	2319009	tu	2.8	1.9	5	6.4	1	1	1.8	1.6	1	1.7
1251373	47625	C11orf24	chr11	-	68028802	tu-ce	1	1	1	1.8	1	9.6	7.1	4	2.6	8.9
1057005	47625	C11orf24	chr11	-	68028950	tu-ce	1	2.9	1	4.1	2.1	13.6	5.5	8	9.3	7.3
844829	47757	C11orf30	chr11	+	76261728	tu	1	1.9	5	5.6	2.1	2.3	3.4	3	1	1
399046	47757	C11orf30	chr11	+	76263001	tu	1	1	3.3	2.4	8.5	11.5	8.7	7.3	8.5	5.9
556907	47757	C11orf30	chr11	+	76261649	tu	8.3	5.8	5.7	4.7	1	1.6	1	3.1	1	2.5
606756	47236	C11orf31	chr11	+	57510519	sg	87.6	121.9	153	122.2	123.5	536.1	484.3	530	377.8	624.7
119326	46925	C11orf46	chr11	+	30358355	sg	34.3	60	62.9	57.5	27.3	57	53.2	56.6	56.9	47.2
2151989	47370	C11orf48	chr11	-	62430289	sg	24.4	26.7	39.5	33	18.5	179.3	132.9	193.9	210.3	219.6
398762	47113	C11orf49	chr11	+	47183791	sg	3.7	1.9	6.5	10.2	3.2	10.6	14.8	20.9	16.8	15.9
4459484	47681	C11orf51	chr11	-	71820635	sg	84.9	102.9	35.3	21.6	138.7	223.7	119.8	204.1	240.3	194.6
1174444	47859	C11orf54	chr11	+	93496249	tu	4.6	1	2.5	6.3	5.4	3.4	12.6	6.6	12.7	13.9
753464	47859	C11orf54	chr11	+	93494883	tu	1	2	1.7	1	5.3	8.9	13.5	4	8.5	3
1153495	47859	C11orf54	chr11	+	93495470	tu	1	5.8	5.1	1	1	6.9	7.2	4.7	3.4	9.7
305378	47993	C11orf57	chr11	+	111955875	tu-ce	3.7	12.5	1	2.4	3.2	5.4	8.6	8.6	15.3	9.5
590190	47993	C11orf57	chr11	+	111955100	tu-ce	3.7	1	5.7	9.4	3.2	6	15.6	15.1	13.5	10.9
438427	47993	C11orf57	chr11	+	111954858	tu-ce	4.6	1.9	1.7	6.4	2.1	5.7	1.7	2.8	4.3	6.1
1266864	47993	C11orf57	chr11	+	111955600	tu-ce	9.1	33.4	19	30.1	15.3	11.3	19.4	17	16	19.5
4469477	47993	C11orf57	chr11	+	111954389	tu-ce	1	1	4.3	3.3	1	2.9	3.3	2.9	3.5	3.1
226613	46845	C11orf58	chr11	+	16779656	tu	20.8	35.3	30.8	30.8	16.4	11.4	9.4	13.2	9.3	11.7
303957	46845	C11orf58	chr11	+	16776746	tu	3.7	1.9	8.9	9.3	5.4	10.6	21.8	16.9	21.9	14.5
589550	46845	C11orf58	chr11	+	16777576	tu	2.8	9.6	1.7	3.1	7.5	9.5	9.5	6	1.7	10.4
1213541	46845	C11orf58	chr11	+	16777438	tu	52.4	56.2	63.7	78.4	38.2	96.7	102.3	98.1	94.4	81.4
490113	46845	C11orf58	chr11	+	16777023	tu	2.8	2.9	4.9	14.8	5.4	13.3	14.8	15.1	13.5	13.1
303975	46845	C11orf58	chr11	+	16779885	tu	25.3	36.2	37.8	45	19.6	4.2	6.4	4.8	5.2	3
1057509	46845	C11orf58	chr11	+	16778688	tu	5.5	11.5	5.6	10	3.2	4.1	10.4	3.4	3.4	9
119229	46845	C11orf58	chr11	+	16776891	tu	38	63.8	51.1	58.3	44.8	68.6	106.2	89.8	97.7	88.5
118228	47679	C11orf59	chr11	-	71808340	sg	106.5	128.5	148.3	132.6	111.5	206	227.3	250.8	210.3	171.8
1129783	48087	C11orf60	chr11	-	118415256	sg	2.8	2.9	4.9	9.4	4.3	35.5	23.9	30.4	36	25.8
1266482	48200	C11orf61	chr11	-	124636391	tu	1	2.9	3.4	3.3	1	3.5	3.2	2.1	6.9	6.1
556528	48200	C11orf61	chr11	-	124636612	tu	3.7	1	1	4.9	2.1	3.6	1.7	4.9	3.5	3.9
1224931	48156	C11orf63	chr11	+	122830425	me	1	2	1.8	2.5	2.1	2.2	5	1	1	4.7
304509	47332	C11orf66	chr11	+	61258398	sg	4.6	16.3	6.4	1.6	7.6	2.9	1	3.6	3.5	3.9
42586	47775	C11orf67	chr11	+	77583399	sg	9.1	9.6	11.2	19	6.5	9.4	11	8.6	10.2	10.2
636517	47527	C11orf68	chr11	-	65684293	sg	9.1	20.1	12	9.9	2.2	6.1	11	13.3	8.5	4.4
528922	48021	C11orf71	chr11	-	114269798	tu	2.8	1	2.6	2.5	1	2.3	1.7	3.7	1	2.4
589305	48021	C11orf71	chr11	-	114270612	tu	3.7	3.9	3.4	2.4	2.1	3	1.7	1	2.7	3.2
671686	48021	C11orf71	chr11	-	114269533	tu	1	1	1.7	6.6	2.1	1.5	4.1	3.6	3.5	3.9
42652	47815	C11orf73	chr11	+	86056976	tu-ce	6.4	3.8	9	7.8	1	26.3	47.9	22.6	36.9	23.7
672288	47815	C11orf73	chr11	+	86056706	tu-ce	21.7	44.8	33.1	37.5	25.1	127.8	158.3	135.1	162.8	170.5
3158153	46980	C11orf74	chr11	+	36680824	sg	2.8	4.8	3.3	4	4.3	2.9	2.5	7.1	3.5	1.6
226363	47846	C11orf75	chr11	-	93211638	sg	1	1	6.8	3.3	1	24.4	22.5	16.8	23.5	29.6
1242519	47793	C11orf82	chr11	+	82645698	sg	1.9	1	3.5	1	3.2	40.7	33.2	47.7	41.8	48
41964	47371	C11orf83	chr11	+	62439849	sg	1.9	2.9	2.5	1.6	11.8	9.6	1	4	5.1	15.6
2152491	47422	C11orf84	chr11	+	63595188	sg	3.7	1.9	10.6	7.8	5.4	12.9	5.5	12	5.1	10.3
182573	47420	C11orf95	chr11	-	63527369	sg	1.9	1.9	1.7	3.3	2.1	3	1	2.9	3.5	2.4
228927	48936	C12orf10	chr12	+	53700959	sg	8.2	3.8	1	1	36.8	13.3	3.9	8.5	15.1	44.3
4431277	48662	C12orf11	chr12	-	27058120	sg	19	19.1	22.2	15	20.7	95.9	153	71.7	167	119.2
697604	49421	C12orf23	chr12	+	107367763	tu	9.1	18.2	21.5	9.1	10.9	11.3	21.1	12.4	10.1	16.7
4474300	49421	C12orf23	chr12	+	107367812	tu	9.1	6.7	3.2	11.6	4.3	19.9	21	21.5	16	10.1
493265	49421	C12orf23	chr12	+	107366438	tu	8.2	18.2	15.2	9.9	4.3	3.5	6.5	4.1	5.2	3
48559	49467	C12orf24	chr12	+	110928199	sg	15.4	25.8	25.3	25.6	7.6	188.5	222.8	172.2	185.2	167.5
672952	49262	C12orf29	chr12	+	88443934	tu	3.7	16.3	11.2	9.2	3.2	19.2	16.3	26	20.2	15.1
229140	49262	C12orf29	chr12	+	88442240	tu	10	15.3	12.7	19.7	10.9	42.7	39.4	29.6	34.3	44.5
639550	49492	C12orf30	chr12	-	112467145	tu	10.2	1	2.5	2.4	3.2	6.9	6.4	6.8	3.4	5.2
757084	49492	C12orf30	chr12	-	112464702	tu	1	10.6	9.8	1.6	5.4	6.4	4.9	3.5	4.3	2.3
639547	49492	C12orf30	chr12	-	112465594	tu	3.7	3.8	11.4	6.2	2.1	10	17.1	17.6	20.2	12.3
1104424	49492	C12orf30	chr12	-	112465199	tu	1	6.8	2.5	4	1	4.2	4.8	4.1	5.2	6.8
127308	49492	C12orf30	chr12	-	112464498	tu	1	1	2.6	2.6	1	3	2.5	3	2.7	1
314244	49492	C12orf30	chr12	-	112464639	tu	1	4.9	1	2.5	1	3.7	5	1	1.8	1
908773	49492	C12orf30	chr12	-	112465093	tu	1.9	3.9	1.7	3.3	1	2.3	1.7	1	1	3.3
123611	48333	C12orf32	chr12	+	2998577	tu	20.9	9.5	22.2	28.7	10.9	37.4	23.9	51.6	46	43
46772	48333	C12orf32	chr12	+	2998177	tu	10	15.3	8	14.4	9.8	11.3	18.7	15.1	7.6	14.5
1175230	48333	C12orf32	chr12	+	2998689	tu	1.9	1	1	2.6	1	5.6	3.2	5.5	6	2.3
2112524	49450	C12orf34	chr12	+	110208302	tu	5.6	1	2.6	1	1	6.5	1.7	2.2	3.5	3.1
310710	48704	C12orf35	chr12	+	32146042	sg	131.8	195.2	169.4	139.3	98.4	59.5	141	39.1	51.8	50
1088180	48358	C12orf4	chr12	-	4596899	tu	1	1	5	3.2	4.3	8.8	7.1	8	4.3	9.6
697805	48358	C12orf4	chr12	-	4598519	tu	1	1	2.6	5	1	2.9	2.5	1.5	4.4	4.7
125839	48358	C12orf4	chr12	-	4598759	tu	1.9	1.9	13.1	6.3	1	6.1	6.3	6	4.3	11.2
439700	48358	C12orf4	chr12	-	4598585	tu	5.5	1	5	7.1	1	7.4	3.9	11.3	7.6	12.5
558053	48783	C12orf41	chr12	-	49047207	sg	102	88.6	118.5	116.2	118	26.9	61.7	46.3	49.4	38.7
495674	49582	C12orf43	chr12	-	121441240	tu-ce	2.9	1	1	1	2.1	5.5	7.2	6.1	6	6.7
314380	49582	C12orf43	chr12	-	121441306	tu-ce	1	1	1	1	1	10.3	7.1	6.1	5.1	4.5
51180	49582	C12orf43	chr12	-	121440848	tu-ce	18.2	22	5.6	15.1	17.4	36.3	22.4	31.1	21.8	24.4
438973	48882	C12orf44	chr12	+	52471271	sg	10.9	5.7	19.9	12.1	20.6	84.9	50	91.1	96.9	102.9
1268485	49408	C12orf45	chr12	+	105388500	sg	63.2	57.2	54.2	76.9	64.4	193.6	210.4	203.5	237.8	209.6
638670	49380	C12orf48	chr12	+	102591297	tu-me-ce	2.8	1	1.8	1.7	1	57.7	47.8	32.1	57.7	39.4
945436	49380	C12orf48	chr12	+	102558648	tu-me-ce	1	1	1	5.1	1	4.5	1.7	1.5	2.7	2.4
592144	49529	C12orf49	chr12	-	117155072	tu	4.7	1	5	1	3.2	3.6	4.1	3.5	1.8	5.4
189864	49529	C12orf49	chr12	-	117153597	tu	1.9	6.7	4.9	7.9	1	7.4	5.5	7.3	12.8	10.3
1269126	49529	C12orf49	chr12	-	117155143	tu	15.5	20.1	3.2	3.8	5.4	12.7	10.1	11.1	13.5	16
753953	48355	C12orf5	chr12	+	4462349	tu	11.8	9.6	9.6	9.9	7.6	24.5	20.9	15.6	24.4	23.8
123687	48355	C12orf5	chr12	+	4469194	tu	1	1	2.7	1.8	1	2.9	3.3	5.7	2.6	1
127327	49496	C12orf51	chr12	-	112598122	tu	2.7	6.7	15.3	10.7	6.5	6.3	5.6	5.5	2.6	3.8
314253	49496	C12orf51	chr12	-	112597997	tu	3.7	1	12.2	10.1	2.1	1.6	3.4	1	2.7	2.4
673097	49509	C12orf52	chr12	+	113630168	tu-me-ce	3.7	1	5.8	3.9	6.4	17.8	17.8	15.6	30.3	22.4
48649	49509	C12orf52	chr12	+	113629965	tu-me-ce	3.7	1	6.6	7.1	2.1	46.6	42.4	41.2	39.3	42.3
399410	48422	C12orf57	chr12	+	7055163	sg	72.2	36.2	4.8	1	735.2	143.6	7	36.5	129.4	281.3
1104158	48593	C12orf60	chr12	+	14976789	sg	1	1	1	1	1	6.2	5.6	2.7	6.9	5.2
438943	48845	C12orf62	chr12	+	50514234	sg	136.3	108.5	157.6	135.5	246.9	215.2	196.6	200.3	173.6	159.7
755667	49634	C12orf65	chr12	+	123742489	sg	13.6	20.1	15.9	17.4	10.9	13.3	17.9	13.7	11.8	21
968174	49143	C12orf66	chr12	-	64586424	tu	1	1	1	2.6	1	1.5	1	3.6	4.4	3.2
1422617	48774	C12orf68	chr12	+	48579708	tu	30.9	6.7	4	15.9	6.5	3.2	1	1.6	1	1
1225820	49395	C12orf73	chr12	-	104344524	tu	1	1	1	4.3	1	6.9	3.2	2.7	6	11.2
189657	49395	C12orf73	chr12	-	104344978	tu	4.7	2.9	4.2	1	2.1	6.7	14.1	7.9	12.7	16.1
2112896	49395	C12orf73	chr12	-	104345035	tu	1	4.8	7.4	7.1	2.1	43.3	48.6	45.7	45.2	43
1175511	49412	C12orf75	chr12	+	105765035	tu	17.2	14.3	28.5	37.6	21.8	47.2	54.7	54.7	41	59.4
311901	49412	C12orf75	chr12	+	105765296	tu	35.2	41.9	68.5	73.3	16.4	58.3	53.1	48.2	71.9	55.1
758710	50004	C13orf1	chr13	-	50486841	tu	1	1	4.4	1	1	5.7	5.7	1	4.3	3.1
216585	50004	C13orf1	chr13	-	50488398	tu	1	1	1	3.5	1	1.5	2.5	4.2	2.6	6.2
1194237	50004	C13orf1	chr13	-	50488800	tu	1.9	1	4.3	1.7	1	10.4	4.8	4.1	3.4	7.5
1208783	50004	C13orf1	chr13	-	50488595	tu	1	1	2.6	2.6	1	3.6	4.1	4.2	3.5	1.6
11540	50004	C13orf1	chr13	-	50489116	tu	1.9	1.9	5.9	2.4	3.2	12.2	2.4	9.3	7.6	10.3
1258560	49931	C13orf15	chr13	+	42045006	sg	554	403.6	657.5	578.7	563	198.2	281.9	165	253.6	242.3
273858	49910	C13orf23	chr13	-	39584287	tu	27.2	51.5	30.8	21.7	8.7	53.7	64	30.2	43.5	60.1
441248	49910	C13orf23	chr13	-	39585282	tu	3.7	10.5	6.5	11.6	1	5.4	8.6	10.6	9.3	13.9
95014	50185	C13orf27	chr13	-	103418463	tu	11.8	22.9	22.3	5.3	12	79.1	86.2	89.2	86.9	88.6
1143080	50185	C13orf27	chr13	-	103418544	tu	2.8	1	3.4	3.3	1	17.9	21	22.8	13.4	20.9
163911	49944	C13orf31	chr13	+	44468066	sg	1	1	4.4	1	1	4.2	5.7	1.5	6.9	3
1169591	50069	C13orf37	chr13	-	73283637	tu	10.9	20	29.3	15.1	16.3	51	91.6	59.1	66.9	74.3
1169587	50069	C13orf37	chr13	-	73282500	tu	11.8	19.1	13.5	13.6	14.1	31.5	42.4	32.9	41	42.3
402054	50069	C13orf37	chr13	-	73283554	tu	1	7.7	7.3	7.8	3.2	13.9	21	13	12.6	23.2
343010	50880	C14orf1	chr14	-	76117240	sg	38.9	20	24.4	36.7	31.6	68.6	101.6	83.4	78.5	65
79909	50675	C14orf101	chr14	+	57116229	tu	10.9	12.4	11.2	6.8	13	10.2	8.7	6.7	6	5.2
152605	50969	C14orf102	chr14	-	90744403	sg	11.9	2.9	8.1	4.6	8.6	11.3	10.9	13	22.8	20.3
1256152	50605	C14orf104	chr14	-	50091892	sg	10	12.4	18.3	13.7	7.6	53.2	47.1	21.9	25.9	55.2
1138687	50596	C14orf106	chr14	-	45672786	tu	2.8	1	2.6	1.7	2.1	1.5	4.9	2.1	4.3	8.4
207722	50596	C14orf106	chr14	-	45673054	tu	1	1	2.6	3.4	1	1.5	6.6	1.5	4.4	2.3
402334	50596	C14orf106	chr14	-	45672395	tu	1.9	1.9	11.4	10.9	3.2	13.9	31.1	9.1	19.3	23.8
154010	51009	C14orf109	chr14	+	93653430	sg	1.9	3.8	7.3	6.2	7.5	30.3	28.6	25.9	22.6	26.6
531563	50886	C14orf118	chr14	+	76640310	tu-me-ce	2.8	1.9	13.2	1.6	3.2	1	2.7	1	1.9	1
1463106	50886	C14orf118	chr14	+	76640395	tu-me-ce	1.9	1.9	9.1	1.6	5.4	3	1.7	1	4.5	1.6
594582	50886	C14orf118	chr14	+	76641861	tu-me-ce	2.8	2.9	1.7	4.9	2.1	1	4.3	1.6	1	1.7
760086	50421	C14orf119	chr14	+	23567826	tu	2.8	5.8	4.9	5.4	14	53.7	42.4	52.7	66.9	47.2
909635	50421	C14orf119	chr14	+	23567696	tu	4.6	9.6	7.3	3.9	5.4	34.1	35.5	38	44.4	45.2
593363	50526	C14orf126	chr14	-	31916196	tu	1	1	3.5	1.7	1	5	3.3	2.8	2.6	3.1
698977	50526	C14orf126	chr14	-	31915242	tu	1	3.9	4.9	5.5	6.4	23.2	20.9	21.4	28.6	7.9
1180370	51066	C14orf129	chr14	+	96853624	tu	9.1	6.7	33.2	21.8	38.1	78.6	73.9	54.6	43.5	44.3
209298	51066	C14orf129	chr14	+	96853560	tu	1	5.8	1	2.5	1	16.5	29.4	20.7	28.5	22.3
343038	50910	C14orf133	chr14	-	77893021	sg	2.7	13.4	19.2	16.8	2.2	6.7	18	18.4	10.1	10.9
403241	50706	C14orf135	chr14	+	60601524	sg	4.6	1.9	15.5	5.4	3.2	2.1	16.5	7.9	14.4	13.2
1120063	50618	C14orf138	chr14	-	50575352	sg	65	42.9	67.6	118.7	65.5	42.1	34.8	33.6	19.3	34.5
368131	51044	C14orf139	chr14	-	95873606	sg	25.3	55.3	45.6	77	32.8	16.5	20.9	16.2	20.2	28.9
1346915	51010	C14orf142	chr14	-	93669240	tu	7.3	3.8	9.6	8.4	13	36.7	67.8	50.2	42.7	51.5
498148	51010	C14orf142	chr14	-	93669804	tu	1	1	1	2.6	1	6.7	7.1	9.3	11	11.7
1120174	50964	C14orf143	chr14	-	90263471	tu-me	1	1	1	1.8	1	3.6	3.3	6.3	4.3	1.6
1246051	50924	C14orf145	chr14	-	80962824	me-ce	1	2	1.8	2.5	2.1	1.5	1.7	6.4	2.6	4.6
152551	50924	C14orf145	chr14	-	81296507	me-ce	5.6	1	1	3.3	3.2	3.7	1.7	1	4.4	2.4
1078081	50534	C14orf147	chr14	-	34903373	sg	14.5	21	22.2	18.8	13.1	92.1	94.6	75	86	80.7
240679	50701	C14orf149	chr14	-	59939523	tu	1	1	5.2	1.7	1	3.8	1	3.8	1	1
1219622	50701	C14orf149	chr14	-	59939584	tu	1.9	4.8	13	1.6	8.6	3.5	4	6.3	4.3	3
2099144	51193	C14orf153	chr14	+	104056868	tu	19	18.1	14.2	10.5	30.5	57.6	40.8	55.9	70.2	61.5
209404	51193	C14orf153	chr14	+	104057230	tu	14.5	12.4	14.3	12.1	10.9	23.2	18.6	16.9	17.7	16.6
4464786	50915	C14orf156	chr14	+	78183934	sg	64.1	81.9	73.8	77.6	64.4	556.9	472.8	480.1	418.7	585.5
80367	50979	C14orf159	chr14	+	91691697	sg	16.3	12.4	26.2	24.2	7.6	12.9	5.5	10.6	10.2	6.6
1106780	50636	C14orf166	chr14	+	52471416	sg	176.9	166.6	246.2	268	231.7	461.9	409.1	424.5	470.4	435.2
241350	50827	C14orf169	chr14	+	73960099	sg	12.7	18.1	29.3	27.9	16.3	48.6	36.3	42.5	39.3	33.7
499099	50885	C14orf179	chr14	+	76550038	tu	1.9	8.7	5	1	3.2	5	3.3	5.7	1.8	1.6
344832	50885	C14orf179	chr14	+	76550088	tu	15.4	14.3	13.5	8.3	17.4	30.4	17	20.1	17.6	25.2
1002802	50781	C14orf181	chr14	-	69261459	sg	6.4	3.8	7.3	8.5	6.5	1	7.6	1	1.8	1.6
208370	51202	C14orf2	chr14	-	104378851	tu-ce	244.5	147.6	320.6	318.5	265.6	618.7	604	650.1	503.7	626.8
208366	51202	C14orf2	chr14	-	104378629	tu-ce	36.1	48.6	44	55.3	63.3	142.8	160.6	201.7	170.2	164
1396192	50484	C14orf21	chr14	+	24774407	sg	3.7	1	4.2	1	3.2	5.5	5.5	6.7	7.7	8.2
760256	50586	C14orf28	chr14	+	45376452	tu-ce	4.6	4.8	1.7	17.1	4.3	1.6	1	2.4	1.8	1
1256229	50897	C14orf4	chr14	-	77490886	sg	54.3	25.7	68.5	41.9	22.9	20.6	18.7	15.7	7.6	14.5
929026	50836	C14orf43	chr14	-	74181827	sg	22.6	21	30.9	23.3	12	10.6	38.9	14.3	11.8	13.7
498194	51045	C14orf49	chr14	-	95910458	tu-me-ce	1	1	2.6	4.9	3.2	1	1.8	1.6	1.8	2.5
889615	51159	C14orf72	chr14	+	102198866	sg	1.9	5.8	4.9	8.6	3.2	6.3	4	6.1	6	3.8
403695	51237	C14orf80	chr14	+	105965570	sg	1	3.9	1	1	4.2	21.6	1.6	4	5.9	19.1
342010	50414	C14orf93	chr14	-	23456319	tu-ce	1	5.8	4.1	4.7	6.4	5.8	1	2.2	2.6	3.9
888166	50414	C14orf93	chr14	-	23456112	tu-ce	3.7	6.7	8.8	13	9.7	3.4	10.4	4.7	7.7	5.9
1165841	50414	C14orf93	chr14	-	23456405	tu-ce	1.9	1.9	3.4	1.7	3.2	8.8	13.5	8	6.8	2.2
346692	52119	C15orf17	chr15	-	75192332	tu-me-ce	15.4	34.3	48.2	26.2	20.7	43.3	56.3	47	48.5	32.9
699933	52119	C15orf17	chr15	-	75193304	tu-me-ce	1	3.9	1.7	1.7	4.2	5.1	1	2.2	2.6	3.9
404432	51557	C15orf23	chr15	+	40686489	tu-ce	1	1	1	1	1	11.9	33.5	19.5	13.5	11.6
1309533	51557	C15orf23	chr15	+	40686448	tu-ce	5.6	1	1.7	1.7	2.1	60.2	91.7	46.9	59.3	55.8
1089086	51557	C15orf23	chr15	+	40686366	tu-ce	1.9	1	2.5	3.2	10.7	38.7	38.6	39.3	40.2	45.2
531711	51507	C15orf24	chr15	-	34376239	sg	110.1	120.9	115.3	146.8	114.7	121.3	140.6	139.6	161.9	146.2
80753	51509	C15orf29	chr15	-	34432882	tu	1	1	1	1	1	5.6	2.4	3.4	3.5	8.3
1220077	51509	C15orf29	chr15	-	34434016	tu	10.9	8.6	14.4	13.7	10.9	36.7	54.8	37.3	45.2	43.7
813457	51509	C15orf29	chr15	-	34433598	tu	1	5.8	5.7	11.7	2.1	10.6	13.2	15.7	16	18.1
501259	52201	C15orf37	chr15	+	80217197	tu	1.9	9.7	1	1	2.1	2.3	1	3	2.7	1.7
444022	52126	C15orf39	chr15	+	75504508	tu	4.6	5.8	3.3	3.2	1	11.6	6.3	10	6	5.9
501178	52126	C15orf39	chr15	+	75503862	tu	10.9	17.2	19.9	15.9	14.1	12.8	11	10.5	11	9.5
532252	52126	C15orf39	chr15	+	75503923	tu	1.9	1.9	4.3	1.7	2.1	1.6	1	2.3	1.8	2.5
1180618	52253	C15orf40	chr15	-	83673607	tu-ce	1	1.9	5.9	3.3	1	7.5	4	4.7	6.8	14.1
210243	52253	C15orf40	chr15	-	83674017	tu-ce	8.2	6.7	4.8	6.9	8.6	10.6	14	11.8	19.4	17.4
4662490	52253	C15orf40	chr15	-	83673398	tu-ce	3.7	11.5	5.7	8.5	1	8.9	7.1	5.4	6	8.9
1478030	51527	C15orf41	chr15	+	37102441	tu-ce	1	10.6	7.3	5.4	6.5	8.2	7.9	6	3.4	9.6
404930	52313	C15orf42	chr15	+	90171248	sg	1	1	1	1	1	12.2	3.2	8	10.2	11.8
4474757	51986	C15orf44	chr15	-	65871109	sg	17.3	11.5	11.1	7.6	14.1	36	73.3	34.1	41.8	56.6
1277381	51678	C15orf48	chr15	+	45725529	tu	2.8	3.9	4.2	2.4	1	1	2.7	1	1	1
442995	51562	C15orf57	chr15	-	40845299	sg	17.2	22	23	13.6	4.3	47.8	43.2	54.7	47.7	48
82541	52014	C15orf61	chr15	+	67818980	sg	4.6	1	4.1	12.4	8.6	4.9	5.6	4.1	6	6
3687558	51649	C15orf63	chr15	+	44094066	sg	66.8	70.5	51.1	54.5	96.1	435.2	314.7	496.8	368.6	521.5
1163710	52595	C16orf13	chr16	-	684430	sg	19.9	12.4	1.6	3	94.7	113.8	6.2	25	81	145.2
1163705	52565	C16orf35	chr16	-	135804	sg	6.5	2.9	6.6	3.2	1	20.8	1.6	7.9	8.4	23.4
146044	52642	C16orf42	chr16	-	1399243	sg	101.2	104.8	18.9	14.2	97.2	203	37.7	136.4	127.7	208.3
1033411	52893	C16orf45	chr16	+	15681817	tu	1	1	1	1.8	2.1	12.2	8.6	5.3	8.5	12.5
1062144	52893	C16orf45	chr16	+	15682112	tu	3.7	1.9	5.9	3.2	1	11.9	16.3	14.3	16	24.6
1164014	53425	C16orf48	chr16	-	67696852	sg	14.6	7.7	12	8.4	8.7	24.4	19.4	28.5	20.1	24.5
146183	52797	C16orf5	chr16	-	4561318	tu	32.6	29.6	27.7	21	8.7	42.6	34.7	61.8	48.5	55.1
4661942	52797	C16orf5	chr16	-	4560706	tu	2.8	1.9	5	4	4.3	15.3	9.3	17.6	16.8	25.4
1227879	53102	C16orf53	chr16	+	29831431	tu	35.3	49.6	29.1	32.9	42.5	108.4	78.4	119.2	98.5	112.8
1205186	53102	C16orf53	chr16	+	29833807	tu	16.4	6.7	16.8	12.1	6.5	11.9	31.8	16.2	16.8	27.4
677429	53090	C16orf54	chr16	-	29753785	sg	96.6	147.6	142.8	140.8	79.8	12.9	16.6	4.6	5.9	5.9
202805	53712	C16orf55	chr16	+	89727914	tu-me-ce	3.7	5.8	5	1	2.1	2.9	4.1	3.5	4.4	3.1
71520	53712	C16orf55	chr16	+	89737675	tu-me-ce	1	3.9	1	1	1	2.9	2.5	2.1	4.4	5.4
1106129	53341	C16orf57	chr16	+	58055521	sg	12.8	4.8	2.4	7.6	15.1	48	10	34.1	46.1	54.5
2956713	53197	C16orf58	chr16	-	31500801	sg	61.5	40	40.1	54.6	27.3	20.1	7	10.5	9.3	16.7
369250	52706	C16orf59	chr16	+	2514961	sg	1	1	1.8	1	1	66.7	52.3	69.4	79.4	64.3
1179183	53590	C16orf61	chr16	-	81009696	sg	82.2	72.4	94.2	105.9	81.9	144.8	214.4	129.3	148.5	166.9
539885	52935	C16orf62	chr16	+	19712008	tu	12.7	1	30.2	20.4	10.9	26.3	41	34.2	28.5	23
813875	52935	C16orf62	chr16	+	19712444	tu	3.7	8.7	2.5	2.4	2.1	6.5	4.1	2.2	1.8	2.3
1205349	52900	C16orf63	chr16	-	15961126	tu	1	1	2.7	1.8	1	11.9	30.4	10.4	10.9	20.3
532911	52900	C16orf63	chr16	-	15959575	tu	42.4	97.2	72.3	100	39.3	109.6	207.6	90.9	149.4	94.1
144707	52826	C16orf68	chr16	+	8740074	sg	6.4	1	9.7	10	6.5	15.4	7.8	9.8	15.2	16
711454	53718	C16orf7	chr16	-	89773541	sg	14.5	15.3	7.2	4.6	21.7	3.7	1	4.4	1	3.2
502326	53389	C16orf70	chr16	+	67182402	tu	1	1	4.4	1	1	5.5	10.3	8.7	5.1	5.9
532656	53389	C16orf70	chr16	+	67182442	tu	2.8	11.5	8.1	7.7	4.3	6.8	5.5	6.7	12.8	6.6
202021	52834	C16orf72	chr16	+	9211933	tu	1.9	1.9	8.3	2.4	5.4	2.2	5.8	1	1.8	3.2
560873	52834	C16orf72	chr16	+	9212427	tu	1	1	3.6	1	1	3.6	6.6	1.5	2.6	2.3
501655	52834	C16orf72	chr16	+	9213555	tu	10.9	8.6	17.6	4.6	7.6	14.7	18.7	7.2	11.8	18.9
763689	52834	C16orf72	chr16	+	9212933	tu	24.4	27.6	45.7	44.2	21.8	24.4	35.7	10.4	26.9	19.4
890956	52834	C16orf72	chr16	+	9211392	tu	1.9	1.9	14.1	2.4	1	15.4	17.2	4.6	16.9	11.6
1006520	53637	C16orf74	chr16	-	85741124	sg	8.2	5.7	19.2	9.1	8.7	1	1	1.7	1	1
405163	52853	C16orf75	chr16	+	11445618	sg	1	1	5	6.4	3.2	71.9	71.6	100.1	85.2	57.1
765163	53343	C16orf80	chr16	-	58147496	sg	124.6	70.5	80.1	111.1	73.2	117.5	106.9	100.6	94.3	116.3
1218617	53229	C16orf87	chr16	-	46835947	sg	19.9	29.5	62.3	33.7	24	50.5	56.3	24.4	46	32.9
1274564	52936	C16orf88	chr16	-	19717676	sg	1	1	1.8	4.2	1	31.5	46.3	35.4	45.2	37.3
4474949	52645	C16orf91	chr16	-	1469754	sg	4.6	6.7	17.6	17.5	10.9	52.4	44.7	47.6	41	50.1
1179106	53155	C16orf93	chr16	-	30768752	sg	2.9	1	1	1	1	2.2	4.9	4.9	1.8	4.6
270738	53911	C17orf100	chr17	+	6556495	tu	1	1	1	1.8	1	4.3	2.5	2.9	2.6	3.9
370389	54248	C17orf103	chr17	-	21142185	sg	47.9	39.1	49.7	25.4	14.2	5.8	1	1.5	3.5	4.7
1142454	55221	C17orf106	chr17	+	73996665	sg	11.9	4.8	1	1	24.8	9.5	1.6	5.3	8.5	13.3
597769	54268	C17orf108	chr17	-	26205386	tu-ce	30.8	32.4	37.1	24	27.3	2.3	2.6	1.6	1	3.2
1193435	54268	C17orf108	chr17	-	26205343	tu-ce	2.8	2.9	2.5	6.3	6.4	2.4	1	2.4	1	1
645180	55177	C17orf28	chr17	-	72946839	sg	10.1	11.5	2.4	2.3	8.6	1.6	1	1.6	4.5	1
161674	54532	C17orf37	chr17	-	37885413	sg	66.8	82.9	83.3	82.8	52.4	158.5	96.8	156.2	133.5	181.9
1193717	54136	C17orf39	chr17	+	17971715	tu	10.1	10.5	5.6	6.9	1	6.9	7.2	4	8.6	5.2
1258135	54136	C17orf39	chr17	+	17968622	tu	2.8	1	1	2.5	4.2	7.5	6.3	10	12.8	4.4
1221197	54360	C17orf42	chr17	-	29227328	tu-ce	1	1	1.8	2.6	1	2.8	8.8	2.1	5.2	6.8
765875	54360	C17orf42	chr17	-	29226457	tu-ce	3.7	1	1.7	4.9	1	1.6	1	3	3.6	1
1397926	54360	C17orf42	chr17	-	29226009	tu-ce	1	1.9	5.1	4.1	1	37.4	42.5	31.6	41	35.8
8399	54099	C17orf45	chr17	+	16345347	sg	313.1	440.7	529.8	595.8	463.5	620.6	703	884.6	852.3	710.7
270852	54052	C17orf48	chr17	+	10614552	sg	30.7	37.2	61.4	56.8	37.1	6	22.5	15	19.3	26.8
4475145	53921	C17orf49	chr17	+	6920841	sg	96.6	83.8	66.7	48.5	92.8	141.5	136.7	175.4	238.7	154
2203143	54724	C17orf53	chr17	+	42239844	sg	1	1	1	1.8	1	4.1	7.1	10	13.6	9.5
848649	55343	C17orf56	chr17	-	79202078	sg	41.6	21	40.2	29.9	36	15.3	14.8	14.3	17.7	20.3
2244209	55101	C17orf58	chr17	-	65987220	sg	1	1	1	4.2	2.1	53.6	89.3	59	80.2	68.6
214617	54009	C17orf59	chr17	-	8091660	sg	11	1	4.9	3.1	7.5	13.5	6.3	9.9	9.3	11
406496	53951	C17orf61	chr17	-	7306298	sg	67.7	80	129.6	104.4	88.5	90.8	103.1	81.4	77.7	101.4
931464	55411	C17orf62	chr17	-	80400465	tu	1	1	2.7	1	2.1	1	1	1.5	4.4	4.8
162337	55411	C17orf62	chr17	-	80400519	tu	7.4	3.9	1.7	1.6	7.5	25.9	5.4	10.4	16	30.4
644698	54318	C17orf63	chr17	-	27084398	tu-me-ce	12.7	17.2	19.8	22.6	13.1	29.8	22.5	21.4	16.8	13
406672	54318	C17orf63	chr17	-	27083717	tu-me-ce	1.9	1	1.7	4.1	4.2	4.2	4	2.7	6.9	9
597960	54727	C17orf65	chr17	-	42253347	sg	1.8	13.4	7.3	10.8	2.2	4.4	1	2.2	2.6	4.7
971788	54013	C17orf68	chr17	-	8130194	tu	8.2	22	14.3	12.9	7.6	2.9	3.3	2.9	4.4	3.1
3057199	54013	C17orf68	chr17	-	8131137	tu	13.6	2.9	19.9	15.2	10.9	4.1	4.8	8.8	4.3	7.5
503913	54013	C17orf68	chr17	-	8128137	tu	34.4	27.7	32.4	13.5	17.4	1.5	1	1.5	8	2.4
215219	55352	C17orf70	chr17	-	79506917	sg	1	2.9	1	1.7	5.3	3.7	2.5	1.5	1.8	3.2
506028	54994	C17orf71	chr17	+	57292596	sg	4.5	25.8	20.6	24.9	13.1	21.1	41	20.7	25.2	30.2
445879	54380	C17orf75	chr17	-	30658609	sg	8.2	18.2	8.8	17.5	9.8	58.2	66.2	43	74.4	57.2
1141353	54372	C17orf79	chr17	-	30178894	sg	7.3	20.1	13.5	12.9	10.9	333	269.5	335.7	332.8	358.4
931882	55140	C17orf80	chr17	+	71245013	tu-me	3.7	8.7	5.7	3.1	2.1	13.4	8.6	15.2	5.9	10.9
91960	53937	C17orf81	chr17	+	7158233	me-ce	1	1	9.4	1	1	1	1	1	72	1
911504	53937	C17orf81	chr17	+	7163254	me-ce	7.3	17.2	16	15.2	4.3	32.2	30.1	40.7	9.2	39.5
89977	53830	C17orf85	chr17	-	3715002	tu	1	2.9	5.8	8	1	15.4	14.1	9.2	11.8	8.7
1006675	53830	C17orf85	chr17	-	3714830	tu	23.7	4.8	4.8	14.5	1.1	19.3	17.1	9.1	14.3	14.5
2473452	53830	C17orf85	chr17	-	3715438	tu	3.7	6.7	8.9	3.9	6.5	14.1	7.8	10.5	13.5	12.4
93477	55345	C17orf89	chr17	+	79215077	sg	44.3	52.4	44.1	50.1	34.9	285.6	153.6	223.3	224.4	252.3
848654	55361	C17orf90	chr17	-	79632070	sg	19	35.3	6.3	2.3	34.8	54	12.3	31.6	35.2	40.9
1100800	53777	C17orf91	chr17	-	1614803	tu	17.2	5.7	28.5	29.4	14.2	1	2.6	1	3.6	1
597520	53777	C17orf91	chr17	-	1615012	tu	4.7	1	2.5	4.9	1	6.8	2.5	1	1	1
1208518	55258	C17orf95	chr17	+	74729959	sg	102.9	105.7	196.2	179.5	74.3	112.3	139.9	123	119.4	122.7
4465272	54493	C17orf96	chr17	-	36827965	sg	1	1	6.1	1	1	112.4	68.4	115.4	76	85.7
351366	55547	C18orf1	chr18	+	13652751	tu	1	1	5.9	6.5	1	1	3.5	1	1	1
1168414	55547	C18orf1	chr18	+	13645777	tu	9.2	4.8	7.3	2.4	6.5	12.8	3.9	9.2	15.2	13.9
351361	55547	C18orf1	chr18	+	13652503	tu	10.9	16.2	24.6	22.6	14.2	7.1	1	2.8	6.9	3.1
351357	55547	C18orf1	chr18	+	13646732	tu	1	1	8.2	7	8.6	11.3	11.7	14.4	16	13.8
1140295	55653	C18orf10	chr18	-	34376029	me	5.4	18.1	26.9	27.1	18.5	71.9	69.3	74.5	74.4	59.3
646121	55653	C18orf10	chr18	-	34366757	me	8.2	9.6	13.6	5.3	8.7	27.1	15.5	27.9	21.8	28.8
242929	55550	C18orf19	chr18	-	13663352	tu	1	2.9	2.6	3.3	2.1	6.8	10.3	6.7	2.6	11.1
1277903	55550	C18orf19	chr18	-	13665670	tu	2.9	1	1	1.8	1	13.6	4.7	4.7	15.3	3
768246	55550	C18orf19	chr18	-	13664153	tu	10.2	3.9	1	1	1	2.1	6.5	7	4.3	1.6
534086	55550	C18orf19	chr18	-	13665796	tu	1	1	1.8	1	1	1	5	1.5	5.3	2.4
646035	55550	C18orf19	chr18	-	13665749	tu	1	1	1	1	1	4.1	8.7	8.1	5.1	8.2
932239	55645	C18orf21	chr18	+	33559032	tu	19	23.8	24.5	30.8	19.6	21.1	17	29.9	23.5	21.6
4465563	55645	C18orf21	chr18	+	33559239	tu	33.4	32.4	65.3	52.3	44.7	29.6	28.6	25.8	23.5	37.4
408942	55849	C18orf22	chr18	+	77806386	sg	32.6	25.7	23.7	33	25.1	163	176.7	190.1	173.6	196.1
562670	55680	C18orf25	chr18	+	43846422	tu	1.9	4.8	8.2	3.9	3.2	4.5	1.7	2.2	1.8	1.6
1181201	55680	C18orf25	chr18	+	43846951	tu	15.4	31.5	26.9	34.6	9.8	21.2	29.5	18.2	19.3	10.1
1207735	55680	C18orf25	chr18	+	43843264	tu	1	3.9	1	9.6	2.1	9.5	7.1	6.7	7.7	6.6
4457430	55703	C18orf32	chr18	-	47014852	tu	28.9	21	58.1	62.7	141.9	30.7	39.2	126.4	162.9	102.8
599559	55703	C18orf32	chr18	-	47008411	tu	12.7	27.7	23.7	22.6	20.7	22.6	27.2	12.4	14.3	13.7
646163	55703	C18orf32	chr18	-	47008031	tu	71.4	55.2	52.6	97	75.4	40	46.3	34.8	35.2	40.9
1381114	55583	C18orf45	chr18	-	20875978	sg	1	2.9	1	6.5	3.2	16.5	18.6	13.6	21	26.7
769515	55731	C18orf54	chr18	+	51907454	tu	1	1	1	1	1	5	4.9	1.5	2.6	3.1
2883592	55816	C18orf55	chr18	+	71826089	tu	1	8.7	4.9	7.1	1	13.9	22.5	21.4	22.7	21.6
1140543	55816	C18orf55	chr18	+	71826021	tu	14.6	7.7	19.3	3.8	1.1	29.5	33.9	57.4	48.6	27.9
1361807	55428	C18orf56	chr18	-	649612	sg	1	1	3.6	1	1	19.5	14.1	11.8	5.9	9.5
233496	56043	C19orf10	chr19	-	4657558	sg	29	26.7	15	15.8	25.1	14.7	14	12.4	9.3	21.1
1177439	56689	C19orf12	chr19	-	30192816	tu	1	1	1.8	1.7	4.2	6.2	1.6	4.1	5.1	10.5
4470883	56689	C19orf12	chr19	-	30192066	tu	23.5	36.2	43.4	21	18.5	62.1	74.7	69.3	61	74.3
61705	57727	C19orf18	chr19	-	58469809	sg	2.8	2.9	3.3	2.4	4.3	1.6	1.8	1.6	1.8	1
410242	56692	C19orf2	chr19	+	30506608	sg	31.6	38.1	53.5	64.3	25.1	65.4	58.5	58.4	76.1	57.9
408949	55891	C19orf22	chr19	-	896503	sg	18.1	26.7	6.3	6.8	86	34.5	1.6	11	26.9	31.8
137086	55912	C19orf24	chr19	+	1279236	sg	6.4	5.8	2.5	1	16.1	19.6	3.9	5.3	5.9	18.3
233417	55923	C19orf25	chr19	-	1473202	tu	7.5	2.9	2.5	1	1	5	1.7	3.5	3.5	4.6
448287	55999	C19orf28	chr19	-	3538275	sg	14.7	5.8	3.3	3.9	2.1	2.8	5.7	2.8	3.5	6.1
3060411	56005	C19orf29	chr19	-	3610638	sg	3.7	3.9	5	1	3.2	3.5	4.8	8.8	5.1	7.5
509104	56245	C19orf38	chr19	+	10980469	sg	1.9	5.8	3.3	5.4	14	1.6	2.6	2.3	1	1.7
4457587	56263	C19orf39	chr19	+	11486836	sg	14.5	30.5	18.2	18.1	14.2	13.5	6.3	10	5.1	10.3
326623	56711	C19orf40	chr19	+	33468402	sg	1.9	6.8	1.7	5.6	2.1	13.3	20.2	13.7	27	13
562810	56475	C19orf42	chr19	-	16757371	tu	7.3	3.8	22.4	12.1	15.2	53	50.8	57.8	73.6	65.1
534662	56475	C19orf42	chr19	-	16756963	tu	10.9	6.7	14.5	6.1	5.4	32.2	37	29	55.3	40.9
372089	56316	C19orf43	chr19	-	12841459	sg	500.7	614	478	640.4	631.9	495.6	687.7	662.2	577.1	726.5
409598	57412	C19orf48	chr19	-	51300954	sg	10.1	4.8	1	3.1	11.8	31.7	3.9	19.4	32.7	33.1
449318	56549	C19orf50	chr19	+	18680185	sg	99.3	87.6	96.6	102.9	53.5	157.9	153.7	174.2	110.2	169.7
326108	56248	C19orf52	chr19	+	11040922	sg	12.7	14.3	8	14.4	16.3	15.9	28	14.3	23.5	16.6
137482	56345	C19orf53	chr19	+	13889276	sg	248.2	258	138	120.6	362.8	461.2	202.6	539.6	502.1	461.6
508335	56995	C19orf54	chr19	-	41246765	sg	6.5	1	4.1	4	3.2	5.6	8.9	1.4	5.2	3.8
600244	56309	C19orf56	chr19	-	12778885	sg	105.6	140.9	146.7	88.6	116.9	280.8	357.8	361.3	303.6	304.2
324753	56351	C19orf57	chr19	-	13993167	sg	3.8	1	1	1	1	7.5	5.5	6.7	3.4	10.4
324437	55897	C19orf6	chr19	-	1009651	sg	89.4	20	9.5	10.5	235.8	16.1	4.7	11.2	5.1	24.8
372328	57095	C19orf61	chr19	-	44235306	sg	8.2	8.6	11.2	7.6	19.5	54.4	24.6	41.1	58.5	80.9
712280	56493	C19orf62	chr19	+	17390151	sg	53.3	101.9	46.4	61.2	52.4	77.8	68.5	69.3	83.5	95.7
1134954	57401	C19orf63	chr19	+	50986667	tu-ce	1.9	2.9	1	6.4	6.4	9.6	4.8	8.1	6.8	3.7
449710	57401	C19orf63	chr19	+	50986603	tu-ce	26.2	12.4	33.1	39.8	29.4	48	15.4	49	31.8	42.3
4460326	56207	C19orf66	chr19	+	10203921	sg	48.8	67.6	61.3	56	45.9	26.3	21.6	35.5	40.2	28
615054	33487	C1D	chr2	-	68269337	sg	16.3	27.7	17.3	54.8	24	62.8	50.8	77.7	64.4	61.5
287042	40524	C1GALT1	chr7	+	7283754	tu	1.9	1	1	1.8	1	3.6	6.5	2.8	2.6	2.3
1125982	40524	C1GALT1	chr7	+	7283986	tu	1.9	2.9	14.6	10.8	2.1	27.9	17.1	13	15.1	17.3
1241310	44911	C1GALT1C1	chrX	-	119759795	tu	1	1	2.6	2.6	1	8.7	10.1	9.2	18.6	17.5
1263594	44911	C1GALT1C1	chrX	-	119759523	tu	1	1	1	1	1	4.2	2.4	6.8	2.6	9.8
1026818	44911	C1GALT1C1	chrX	-	119759648	tu	2.9	1	1	1.8	1	4.4	4.1	2.2	1	3.9
291983	44911	C1GALT1C1	chrX	-	119759906	tu	1	1	1	1.8	1	13.3	14	13.7	10.1	20.3
299470	31521	C1orf103	chr1	-	111489822	sg	3.7	5.8	5.8	3.2	1	23.8	17.8	26	15.1	15.9
715273	32671	C1orf107	chr1	+	210025558	tu	2.8	1	1	2.6	1	2.9	2.5	4.3	2.6	4.6
1103143	32671	C1orf107	chr1	+	210030908	tu	5.6	5.8	1.7	1.6	2.1	5	4.1	3.5	3.5	3.1
4426559	32671	C1orf107	chr1	+	210025115	tu	13.6	7.6	20.7	27.3	3.3	16	14.8	17.6	11.8	16.7
112963	32671	C1orf107	chr1	+	210025416	tu	4.6	7.7	6.5	3.9	2.1	4.1	6.3	14.7	11.9	8.1
611216	30882	C1orf109	chr1	-	38147246	sg	6.4	1.9	5.6	10.8	10.8	27.7	18.6	26.6	29.4	20.1
296198	32274	C1orf112	chr1	+	169773524	tu-me-ce	1.9	1	1.8	1	1	2.2	1.7	3.6	3.5	5.4
1223958	32274	C1orf112	chr1	+	169822406	tu-me-ce	1	1	1	1	1	4.2	5.7	2.1	3.5	5.3
897683	32274	C1orf112	chr1	+	169822226	tu-me-ce	1	1	5.1	3.3	1	33.5	30.1	29.7	37.7	38
4426563	32742	C1orf115	chr1	+	220872493	sg	1.9	1	5.9	4.1	1	2.5	1	1	1	1
294094	30887	C1orf122	chr1	+	38275124	sg	28.9	27.6	57.5	53.9	46.9	89	51.6	70.6	62.7	75.8
851452	31116	C1orf123	chr1	-	53680147	tu	5.5	3.8	9.7	13.1	3.2	11.9	15.5	19.5	21.9	26.8
377188	31116	C1orf123	chr1	-	53679812	tu	14.5	14.3	27	23.4	8.7	44	23.9	40.6	51.9	48
113237	32867	C1orf124	chr1	+	231489987	tu-ce	5.5	5.8	11.3	4.6	7.6	10.1	7.1	9.9	13.6	9.5
1212521	32867	C1orf124	chr1	+	231490460	tu-ce	8.2	1	6.5	8.5	7.6	2.3	3.4	1	3.6	1
414702	32867	C1orf124	chr1	+	231488271	tu-ce	1	1	1.8	1	1	5.7	2.5	2.1	4.4	3.1
513830	30615	C1orf128	chr1	+	24114722	sg	61.4	74.3	94.2	89.5	91.7	102.6	64.6	78.2	87.7	125
542950	32864	C1orf131	chr1	-	231359509	sg	13.6	34.4	13.5	16.6	17.4	43.9	64.8	36	50.2	37.2
113981	30661	C1orf135	chr1	-	26161314	tu	1	1	1	1	1	6	14.1	15.8	8.4	15.3
1250837	30661	C1orf135	chr1	-	26160495	tu	1	1	1	1	1	6.3	2.4	4.8	9.5	2.3
352386	30492	C1orf144	chr1	+	16724632	tu-ce	19.2	8.6	2.4	4.6	10.8	12.2	5.5	14.6	6.8	8.1
452393	30492	C1orf144	chr1	+	16722869	tu-ce	41.6	32.4	39.4	29.2	20.7	92.1	106.2	88.5	71.8	74.3
223156	30492	C1orf144	chr1	+	16722095	tu-ce	14.6	13.4	6.4	4.6	6.5	5.8	1	4.2	1.8	4.6
1112672	30874	C1orf149	chr1	-	37958774	tu	46.1	78.1	76.2	83.6	42.6	81.1	72.3	66.1	71.9	79.3
1151138	30874	C1orf149	chr1	-	37958902	tu	37.1	50.5	59	60.5	33.8	71.3	93.9	68.7	58.5	56.4
513813	30541	C1orf151	chr1	+	19953122	sg	139	142.8	236.8	243.4	198.9	605.7	496.6	523.5	568.8	649.6
2865564	32273	C1orf156	chr1	-	169761668	sg	11.8	25.8	17.4	26.4	9.8	31.5	30.9	35.5	46.1	27.3
565332	31534	C1orf162	chr1	+	112021134	sg	47.9	60	87.2	119.4	52.4	5.4	9.5	10.8	6	4.4
36015	31107	C1orf163	chr1	-	53152512	tu	1	1	1.8	1.8	2.1	13.2	12.4	36.5	21	12.3
1241933	31107	C1orf163	chr1	-	53153166	tu	1	3.9	3.4	1	3.2	20.5	14	24.7	19.3	18.8
1185713	30696	C1orf172	chr1	-	27276054	sg	2.8	9.6	5.7	2.4	2.1	1	1	1	1	3.4
113501	30307	C1orf174	chr1	-	3805697	sg	6.4	7.6	25.6	14.4	3.3	14.7	11.7	11.1	9.3	16.7
354205	32857	C1orf198	chr1	-	230972869	tu	1	1	2.6	1	5.3	7.5	7.1	10.7	9.4	4.4
1151045	30632	C1orf201	chr1	-	24683492	tu	1.9	1	1	1	1	4.3	4.9	2.2	1	4.6
178758	32431	C1orf21	chr1	+	184589459	tu	1	1	1.8	4.2	2.1	4.4	3.3	2.2	1	2.4
611183	30838	C1orf212	chr1	-	35320645	tu	29.8	55.3	48.8	38.8	61.1	103.1	118.4	132.6	105.2	126.3
1250859	30838	C1orf212	chr1	-	35319114	tu	1.9	1	1.8	4.2	1	8.4	4.8	4.1	1	5.3
223195	30603	C1orf213	chr1	+	23698276	sg	1	1	2.7	1.8	1	3.6	4.9	1.5	3.5	3.1
35488	30853	C1orf216	chr1	-	36179479	sg	1	1	1	1	2.1	2.2	2.5	3.6	3.5	3.9
31603	31005	C1orf228	chr1	+	45191261	sg	20.9	11.5	6.4	2.3	22.8	45.2	4.7	11.7	7.6	27.5
378040	32437	C1orf25	chr1	-	185087229	tu	1	6.8	4.2	1.7	1	2.9	4.1	1.5	3.5	4.6
1151954	32437	C1orf25	chr1	-	185089019	tu	1	1	1.8	2.6	1	3.5	5.6	7.6	4.3	3
1173824	32437	C1orf25	chr1	-	185088124	tu	1	1	4.4	1	1	3	1.7	1	3.6	2.4
860804	32438	C1orf26	chr1	+	185260625	tu	1	3.9	5.8	4	2.1	1	6.7	1	3.5	1
296430	32438	C1orf26	chr1	+	185260823	tu	1.9	13.4	8.1	5.4	1	2.2	4.1	4.3	2.6	1.6
296442	32449	C1orf27	chr1	+	186390505	tu	10	9.6	16.7	20.5	7.6	15.4	7.8	15.2	7.6	10.2
1469484	32449	C1orf27	chr1	+	186388366	tu	1	2.9	2.6	1	2.1	8.6	11.6	21.5	26.1	18.8
566181	32883	C1orf31	chr1	+	234519778	sg	38	40	48.8	63.5	48	299.1	434.6	269.9	279.4	273.6
225753	32824	C1orf35	chr1	-	228288430	sg	55.1	64.8	46.4	33.6	80.8	66.8	50.8	53.9	56.8	80.8
4460557	30721	C1orf38	chr1	+	28213186	sg	39.8	27.6	82.6	77	28.4	34.9	34.8	20	29.3	35.2
717597	31940	C1orf43	chr1	-	154179191	sg	170.6	171.4	252.5	200.2	231.7	434.5	598.8	395.1	403.7	520.7
110772	30962	C1orf50	chr1	+	43241412	tu	2.8	1	3.4	3.3	1	4.2	2.4	5.5	7.8	2.3
950605	30962	C1orf50	chr1	+	43241201	tu	22.6	26.7	29.2	32.3	26.2	34.8	44	32.2	31.8	43
36387	31316	C1orf52	chr1	-	85715637	tu	1	1.9	6.6	4	5.4	4.8	5.6	6.8	4.3	7.5
2102283	31316	C1orf52	chr1	-	85717765	tu	1	1	2.6	5	1	2.9	3.3	2.8	2.6	6.2
252614	31316	C1orf52	chr1	-	85717656	tu	6.4	11.5	16.9	7.6	2.2	17.2	17.1	30	12.6	22.4
652794	31316	C1orf52	chr1	-	85717870	tu	5.4	24.8	31.7	39.2	5.4	12	10.9	11.1	11.8	20.4
651460	31784	C1orf54	chr1	+	150253326	sg	24.5	4.8	25.4	15.9	8.7	2.4	1	1	1	2.5
416615	32798	C1orf55	chr1	-	226170408	tu-me-ce	8.2	27.7	16.6	25.7	10.9	13.5	12.6	6	10.2	5.9
515840	32798	C1orf55	chr1	-	226172767	tu-me-ce	1	1	1.8	1	1	3.4	4	6.7	10.3	8.9
653623	32798	C1orf55	chr1	-	226172891	tu-me-ce	4.6	4.8	18.5	11.4	8.7	5.2	3.3	1	2.7	1.6
1265927	32798	C1orf55	chr1	-	226170500	tu-me-ce	1.9	2.9	4.1	7.2	2.1	1	1	2.4	1	1.7
34269	32875	C1orf57	chr1	+	233114177	tu	8.2	19.1	21.5	10.6	13	63.5	60.9	61.1	55.2	37.9
514788	32875	C1orf57	chr1	+	233114535	tu	3.7	4.8	20.3	3.8	4.3	27.1	31.8	24.6	15.1	23
1251005	31466	C1orf59	chr1	-	109190920	sg	1.8	4.8	15.3	16.9	4.3	39.4	50.9	44.5	33.5	28.7
3665024	30646	C1orf63	chr1	-	25568735	sg	100.2	117.1	244.8	171.3	86.3	57.7	55.5	46.3	45.2	50.1
860581	32053	C1orf66	chr1	+	156706742	sg	6.4	6.7	8.9	5.4	2.1	12.8	11	12.5	6.8	11.7
414677	32828	C1orf69	chr1	+	228364084	tu	5.6	1	2.6	1.7	2.1	15.6	3.2	6	9.3	10.3
376646	32954	C1orf71	chr1	+	246811548	tu-me-ce	63.3	31.4	69.2	65.8	22.9	2.8	5.7	6.3	2.6	2.3
297340	32954	C1orf71	chr1	+	246831892	tu-me-ce	1	1	1	5.1	1	3.7	2.5	2.2	1.8	3.9
1112515	32954	C1orf71	chr1	+	246831641	tu-me-ce	35.2	43.8	70.9	57.6	24	21.2	35	12.3	22.7	10.1
181641	32669	C1orf74	chr1	-	209955660	sg	1	2.9	2.5	1	7.4	25.8	22.5	17.5	16.8	21.6
1128036	31913	C1orf77	chr1	+	153617941	tu	33.5	40	39.4	45.7	27.3	160.5	167.5	144.1	111.8	129.1
1128037	31913	C1orf77	chr1	+	153618052	tu	6.4	4.8	8.2	5.4	2.1	15.9	21	15.6	9.3	21.7
31934	31131	C1orf83	chr1	+	54565416	tu	1	2	1.8	1.8	1	5.5	3.2	5.4	12.9	3
223518	31131	C1orf83	chr1	+	54562965	tu	1.9	1	1	1.8	1	4.9	3.2	4.8	5.2	6.8
4660169	32032	C1orf85	chr1	-	156262481	sg	24.5	6.7	35.6	31.6	10.9	26.5	16.3	23.4	18.5	12.3
541428	32301	C1orf9	chr1	+	172580968	sg	36.2	29.6	31.5	44.2	20.7	8.8	10.2	10.6	7.6	5.9
1112653	30796	C1orf91	chr1	-	32681802	sg	4.6	6.7	9.8	1	7.5	4.2	3.2	6.8	7.7	4.5
176833	30286	C1orf93	chr1	+	2522905	sg	14.5	16.2	31.7	35.4	13.1	55.7	51.6	51.5	45.2	44.4
225760	32845	C1orf96	chr1	-	229456760	tu	18.2	22.9	6.4	14.4	10.9	11.5	6.3	8	8.5	10.3
90080	53896	C1QBP	chr17	-	5336106	sg	188.6	226.6	225	221.1	237.2	1397.2	1607.6	1654.3	1883.6	1617
322189	37698	C1QTNF3	chr5	-	34019801	tu	6.5	5.8	1	7.1	2.1	1	3.4	1.6	2.7	1
934396	59318	C1QTNF6	chr22	-	37576209	tu-ce	3.7	1.9	4.9	2.4	8.6	1	1	1.7	1	1.8
1058966	48433	C1R	chr12	-	7187520	tu	12.9	1.9	8.1	2.4	4.3	5.7	7.3	1.5	5.2	1
812245	48433	C1R	chr12	-	7187721	tu	4.6	12.5	3.3	2.4	3.2	2.9	5.8	1.5	1.8	3.1
908479	48434	C1RL	chr12	-	7247647	tu-me-ce	2.8	2.9	2.6	1	2.1	3	4.2	1.6	1	1
1243181	48434	C1RL	chr12	-	7247150	tu-me-ce	1.9	3.9	1.7	5.6	3.2	1	3.4	1.6	1.8	3.2
1114492	48432	C1S	chr12	+	7178333	sg	1	6.7	5.8	4	1	2.3	1	1.5	4.5	2.4
563779	58399	C20orf106	chr20	+	55101203	sg	4.6	1.9	10.6	6.2	5.4	1	1	1	1	1
4457751	58400	C20orf107	chr20	+	55111570	sg	1.9	1.9	14	3.9	2.1	3.6	4.9	3.5	3.5	2.3
535808	58393	C20orf108	chr20	+	54943716	sg	38.9	41.9	64.5	64.3	32.8	13.9	23.4	16.3	15.2	12.3
148981	58487	C20orf11	chr20	+	61579826	tu	17.2	19.1	15.9	17.4	8.7	19.1	24	27.8	34.4	24.5
373883	58487	C20orf11	chr20	+	61576995	tu	40.7	56.2	64.5	50.8	29.5	60.8	74.7	67.4	55.2	62.2
148971	58487	C20orf11	chr20	+	61576769	tu	19.9	18.1	24.5	24.1	16.3	19.9	21	11.7	18.5	14.5
601778	58235	C20orf111	chr20	-	42825549	tu	93.9	142.8	219.6	233.8	139.9	23.1	26.3	20.7	15.1	30.3
1106308	58235	C20orf111	chr20	-	42825138	tu	31.7	33.4	29.9	53.2	18.5	10.7	14.1	13.8	9.3	16.7
800616	58072	C20orf112	chr20	-	31030870	tu	15.4	25.7	62.2	90.6	16.4	5	6.5	3.5	1.8	3.1
895365	58072	C20orf112	chr20	-	31032108	tu	15.5	11.5	8	9.1	16.3	1.6	1	1.6	1.8	2.5
1191388	58260	C20orf119	chr20	+	43587796	tu	10	6.7	18.4	14.5	3.3	4.4	2.5	2.2	1.8	4.7
912962	57952	C20orf12	chr20	-	18364016	sg	3.7	5.8	8.9	12.4	2.2	1.5	1.7	5	2.6	5.4
74360	58097	C20orf134	chr20	+	32256332	sg	2.8	5.8	3.3	4	4.3	14.6	22.6	18.3	10.1	18.1
73094	57849	C20orf194	chr20	-	3229952	sg	4.6	1	6.6	2.4	5.4	2.3	1.7	1	4.5	1
204633	57893	C20orf196	chr20	+	5844558	sg	2.8	2.9	5	3.2	2.1	12.8	8.6	11.2	9.3	11.7
1476698	58481	C20orf20	chr20	+	61431944	tu	23.6	29.6	27.7	12	20.7	53.1	45.5	54.1	42.7	36.5
239189	58481	C20orf20	chr20	+	61431418	tu	4.6	3.9	4.1	3.2	2.1	10.7	10.1	14.5	13.5	12.4
148967	58481	C20orf20	chr20	+	61432089	tu	3.7	5.8	3.3	1.6	4.3	3	4.2	2.2	1	1.6
1205691	58166	C20orf24	chr20	+	35240810	tu-ce	6.4	7.7	14.4	10.7	13	64.6	69.2	110.9	111.1	107.8
204940	58166	C20orf24	chr20	+	35240958	tu-ce	83.1	106.7	133.4	165.5	67.7	323.2	250.3	294.8	266.9	354.2
238354	57858	C20orf27	chr20	-	3734158	sg	12.8	12.4	6.4	2.3	11.9	63.2	7	29.7	12.6	53.9
148163	57863	C20orf29	chr20	+	3805949	tu-me-ce	5.5	5.8	4.1	3.1	4.3	4.8	5.5	4	13.6	11.1
74004	57863	C20orf29	chr20	+	3805578	tu-me-ce	1	6.8	1	1.7	5.3	1.5	2.5	2.1	7.9	3.9
337237	58015	C20orf3	chr20	-	24943575	sg	75.9	47.6	60.5	91.8	54.6	142.2	109.9	180.6	155.2	154.8
4432932	57881	C20orf30	chr20	-	5080499	sg	15.4	37.2	54.2	127.1	43.7	70.6	93.9	74.4	76	92.2
148503	58160	C20orf4	chr20	+	34844855	sg	19	12.4	33.2	29.3	15.3	30.3	34.8	37.5	30.2	23
450658	58397	C20orf43	chr20	+	55093940	sg	54.2	78.1	114.7	97.7	78.6	182.7	118.3	148.6	105.2	154.8
204104	58133	C20orf44	chr20	-	33931919	tu	1	1	3.5	2.5	1	2.9	4.1	5.6	1.8	3.8
602057	57929	C20orf7	chr20	+	13797872	sg	11.8	10.5	13.5	19.8	6.5	23.1	35.6	18.8	29.4	23
1066394	57947	C20orf72	chr20	+	17971759	sg	9.1	15.3	32.6	22.6	7.6	98.6	97.7	99.4	93.5	109.2
564091	58838	C21orf2	chr21	-	45749768	tu	21.8	16.2	7.9	5.3	20.6	3.8	1.7	1.5	1.8	2.4
704511	58838	C21orf2	chr21	-	45748830	tu	13.6	18.1	16.6	16.6	21.8	3.1	1	1.6	1.8	1.7
608426	58831	C21orf33	chr21	+	45565594	sg	19.9	31.5	31.6	33.7	28.3	49.2	54.7	53.4	39.3	42.9
1180949	58671	C21orf45	chr21	-	33640533	sg	6.4	11.5	11.2	6.1	8.7	64	107	64.1	86	78.6
603059	58899	C21orf58	chr21	-	47721049	tu-me-ce	1	1	5.9	2.5	3.2	11.6	5.5	4	6.8	8.9
1220630	58679	C21orf59	chr21	-	33973979	sg	15.4	5.7	23	29.4	15.2	99.8	173.7	120.4	171.1	144.8
4457770	58677	C21orf63	chr21	+	33887699	sg	8.2	13.4	11.9	27.3	15.2	26.4	22.4	29.1	27.7	28
1478357	58685	C21orf66	chr21	-	34107136	tu-me	1.9	3.8	5.7	7.8	5.4	10	14.9	12.5	12.7	5.8
411802	58685	C21orf66	chr21	-	34106211	tu-me	13.6	9.6	16	12.2	5.4	13.4	27.4	7.2	5.1	10.9
1066909	58685	C21orf66	chr21	-	34113656	tu-me	7.4	1	7.4	1.6	5.4	6.2	4	6.7	9.4	7.4
157405	58871	C21orf67	chr21	-	46353197	tu-me-ce	1	3.9	1	1	1	1.5	1.7	2.2	1.8	5.6
3010469	58871	C21orf67	chr21	-	46354645	tu-me-ce	1	1	1	1.8	1	5.7	2.5	4.2	2.6	3.1
4475589	58624	C21orf7	chr21	+	30548204	sg	17.2	23.9	15	27.8	21.8	8	17.2	13.8	6.8	14.6
242707	58872	C21orf70	chr21	+	46396889	sg	6.6	1	1.7	1	2.1	17.5	2.4	7.2	8.5	21.2
1207461	58588	C21orf91	chr21	-	19165123	tu-ce	3.7	8.6	8.1	4.7	3.2	4.9	4	3.5	4.3	3.8
411747	58588	C21orf91	chr21	-	19161287	tu-ce	4.6	8.6	25.6	19	2.2	3.5	6.4	4.1	5.2	3.8
712642	58588	C21orf91	chr21	-	19165562	tu-ce	15.5	6.7	11.2	15.2	3.3	1.5	1	10.2	12	7.4
83753	58727	C21orf96	chr21	-	36410235	tu	3.7	5.8	5	3.2	1	1	1	1	1	1
704790	59134	C22orf13	chr22	-	24936407	sg	77.7	45.7	79.4	69.4	42.6	94.6	121.4	159.5	121	117.7
243532	59000	C22orf25	chr22	+	20053446	sg	7.3	6.7	7.3	6.2	3.2	9	2.4	8.8	7.7	3
1181399	59270	C22orf28	chr22	-	32783573	sg	39.8	29.5	57.4	56	60	267.9	247.3	240.5	274.5	203.8
159268	58994	C22orf29	chr22	-	19833668	tu	29.9	37.2	23.7	24.8	10.9	14.8	7	9.9	14.4	10.2
681971	58994	C22orf29	chr22	-	19835374	tu	1.9	1	5.1	3.3	1	1.5	1.7	3	1.8	4
650141	58994	C22orf29	chr22	-	19837759	tu	2.8	4.8	1	4.1	1	16.7	14.1	14.5	6.8	10.2
1257396	59259	C22orf30	chr22	-	32077333	sg	3.7	3.9	8.2	2.4	3.2	14.2	10.2	8.6	4.2	8.8
712758	59486	C22orf32	chr22	+	42479368	sg	148.9	450.3	508.7	603.4	114.8	184.5	201.3	199	181.1	175.4
213653	58980	C22orf39	chr22	-	19429026	tu-me	4.6	10.6	4.9	4.7	3.2	2.2	6.6	1.5	4.4	3.1
1107454	58980	C22orf39	chr22	-	19428411	tu-me	66	73.4	69.9	58.2	48.1	39.5	28.6	31	22.6	34.5
1229617	58980	C22orf39	chr22	-	19430891	tu-me	1.9	1	1	2.6	1	7.7	4	4.1	4.3	4.5
374813	59563	C22orf40	chr22	-	46639914	tu	1	2	1	1.8	1	4.2	2.4	2.1	6.1	7.6
512848	59471	C22orf46	chr22	+	42094144	sg	2.8	3.9	1.7	6.4	3.2	10.8	7.9	8.6	10.2	8.8
513438	59541	C22orf9	chr22	-	45588121	tu	1	1	2.6	2.6	1	5.9	1.7	2.9	2.6	1.6
513442	59541	C22orf9	chr22	-	45591709	tu	7.3	1.9	10.6	7	2.1	24	11.7	9.1	16.8	15.9
850628	58789	C2CD2	chr21	-	43305223	tu-me-ce	4.6	6.7	6.6	3.9	1	2.3	1.7	1	2.7	1.7
399237	48112	C2CD2L	chr11	+	118987830	sg	1.9	2.9	3.3	3.2	6.4	10.7	12.5	7.9	11.8	24
1202115	39068	C2H2 zinc finger protein	chr6	-	27325601	sg	2.7	29.6	15.9	15.9	8.7	4.9	3.2	4.8	7.7	6
198749	33786	C2orf15	chr2	+	99768119	sg	2.8	4.8	1.7	3.2	2.1	1	1.8	1.6	2.7	1.7
138961	33188	C2orf18	chr2	+	27004012	tu	7.4	5.8	2.5	3.9	1	3.7	3.3	1.5	1	4.7
355778	34594	C2orf24	chr2	-	220036619	sg	139	223.7	192.9	148.9	193.4	232.1	271.9	222.6	253.6	203.8
64182	33207	C2orf28	chr2	+	27440033	sg	28.9	60	46.4	68	44.8	66.9	30.8	48.9	36.8	58.7
140025	33807	C2orf29	chr2	+	101886775	sg	28	41.9	57.5	46.4	16.4	45.2	57.8	51.4	65.2	47.2
1118142	33618	C2orf3	chr2	-	75891557	tu-me-ce	3.7	7.7	18.5	9.2	7.6	23.1	28.6	21.3	25.2	34.5
1136192	33618	C2orf3	chr2	-	75889834	tu-me-ce	1	1.9	5.1	2.5	1	5.4	6.3	8.7	8.5	8.9
332477	33618	C2orf3	chr2	-	75891761	tu-me-ce	3.7	1.9	4.9	12.6	1	10.1	13.3	9.2	8.5	9.5
655382	33618	C2orf3	chr2	-	75928922	tu-me-ce	2.8	4.8	4.9	7	9.7	17.2	32.6	13	16.8	19.5
328202	33353	C2orf34	chr2	+	44999725	me	6.4	8.6	12.8	13.8	5.4	2.8	4	6.1	4.3	9.8
516524	34241	C2orf37	chr2	+	172338678	tu	1.9	1	1	1.8	1	1	6.6	4.3	1	2.4
140650	34241	C2orf37	chr2	+	172341559	tu	5.5	3.8	4.9	15.5	2.1	5.5	4	10.8	1.7	11.9
[truncated: 14,249 more rows]
