# Supplementary material for: RAX2: a genome-wide detection method of condition-associated transcription variation
Source: Nucleic Acids Res. 2015 May 7;43(15):e96. doi: 10.1093/nar/gkv411 (PMC4551904; doi:10.1093/nar/gkv411)
Supplement: SUPPLEMENTARY DATA [file supp_gkv411_nar-00147-met-n-2015-File006.xlsx]

## Sheet: Supplemental table1
	tao_index	pvalue	tFDR	BH-FDR	q-value		tao_index	pvalue	tFDR	BH-FDR	q-value		tao_index	pvalue	tFDR	BH-FDR	q-value
1	1	2.19708e-32	0	3.38153e-28	3.38602e-28		1	3.06967e-37	0	4.72453e-33	4.72504e-33		1	3.23862e-101	0	4.98456e-97	4.98668e-97
2	1	7.46116e-29	0	5.74174e-25	5.74084e-25		1	6.23284e-36	0	4.79648e-32	4.7943e-32		1	9.84839e-79	0	7.57883e-75	7.58007e-75
3	1	3.15043e-27	0	1.61627e-23	1.61605e-23		1	7.68865e-31	0	3.94453e-27	3.94523e-27		1	3.45673e-72	0	1.77342e-68	1.77509e-68
4	1	8.70805e-25	0	3.35064e-21	3.35139e-21		1	5.14669e-29	0	1.98032e-25	1.98159e-25		1	2.0618e-67	0	7.93329e-64	7.92637e-64
5	1	4.38065e-23	0	1.34845e-19	1.34825e-19		1	9.92608e-28	0	3.05545e-24	3.05665e-24		1	2.01361e-62	0	6.1983e-59	6.18718e-59
6	1	6.2602e-22	0	1.60584e-18	1.60579e-18		1	1.65564e-24	0	4.24698e-21	4.25818e-21		1	5.09538e-60	0	1.30705e-56	1.30823e-56
7	1	1.30436e-21	0	2.8679e-18	2.85833e-18		1	1.08837e-22	0	2.39302e-19	2.3966e-19		1	4.50918e-58	0	9.55848e-55	9.56166e-55
8	1	1.79794e-21	0	3.45901e-18	3.46297e-18		1	1.42192e-21	0	2.7356e-18	2.7319e-18		1	4.96835e-58	0	9.55848e-55	9.56166e-55
9	1	6.22616e-21	0	1.06474e-17	1.0654e-17		1	1.60761e-21	0	2.74919e-18	2.75328e-18		1	2.58233e-57	0	4.41607e-54	4.41209e-54
10	1	8.02701e-21	0	1.1903e-17	1.1907e-17		1	1.95124e-21	0	3.00316e-18	3.00124e-18		1	3.1704e-57	0	4.87957e-54	4.87895e-54
11	1	8.50714e-21	0	1.1903e-17	1.1907e-17		1	2.79641e-21	0	3.91269e-18	3.91771e-18		1	9.59531e-56	0	1.34256e-52	1.34321e-52
12	1	3.1291e-20	0	4.01333e-17	4.01449e-17		1	4.24217e-21	0	5.14701e-18	5.15007e-18		1	4.1569e-54	0	5.33157e-51	5.33555e-51
13	1	8.09108e-20	0	9.57922e-17	9.57794e-17		1	4.34742e-21	0	5.14701e-18	5.15007e-18		1	3.87161e-52	0	4.58369e-49	4.58178e-49
14	1	2.09906e-19	0	2.30762e-16	2.30865e-16		1	5.20598e-21	0	5.72323e-18	5.72765e-18		1	1.22719e-51	0	1.34912e-48	1.35221e-48
15	1	2.62293e-19	0	2.6913e-16	2.6883e-16		1	6.55361e-20	0	6.32778e-17	6.32955e-17		1	2.21273e-51	0	2.27041e-48	2.26761e-48
16	1	3.96196e-19	0	3.81116e-16	3.80927e-16		1	6.57817e-20	0	6.32778e-17	6.32955e-17		1	7.54785e-51	0	7.26056e-48	7.26263e-48
17	1	1.87636e-18	0	1.69877e-15	1.70206e-15		1	1.38322e-19	0	1.2523e-16	1.24939e-16		1	1.14765e-48	0	1.03903e-45	1.04116e-45
18	1	2.11139e-18	0	1.80536e-15	1.80417e-15		1	6.71961e-19	0	5.74564e-16	5.74597e-16		1	1.5174e-48	0	1.29746e-45	1.29968e-45
19	1	5.10419e-18	0	4.13466e-15	4.13127e-15		1	9.6015e-19	0	7.64028e-16	7.64163e-16		1	1.32036e-47	0	1.06956e-44	1.06927e-44
20	1	7.75136e-18	0	5.96506e-15	5.96401e-15		1	9.92825e-19	0	7.64028e-16	7.64163e-16		1	2.69799e-47	0	2.07624e-44	2.07778e-44
21	1	8.89819e-18	0	6.52152e-15	6.52285e-15		1	2.41273e-18	0	1.69648e-15	1.69301e-15		1	3.81628e-47	0	2.79697e-44	2.7997e-44
22	1	3.3971e-17	0	2.37658e-14	2.37861e-14		1	2.42496e-18	0	1.69648e-15	1.69301e-15		1	1.73338e-46	0	1.16581e-43	1.16436e-43
23	1	4.09492e-17	0	2.74022e-14	2.73692e-14		1	5.84403e-18	0	3.91067e-15	3.90798e-15		1	1.74216e-46	0	1.16581e-43	1.16436e-43
24	1	5.71563e-17	0	3.66539e-14	3.66819e-14		1	7.48358e-18	0	4.79915e-15	4.79686e-15		1	9.50793e-46	0	6.09735e-43	6.09868e-43
25	1	7.70385e-17	0	4.7428e-14	4.74043e-14		1	1.3498e-17	0	8.30993e-15	8.31114e-15		1	9.40157e-45	0	5.78798e-42	5.78702e-42
26	1	8.26754e-17	0	4.89407e-14	4.89552e-14		1	2.66094e-17	0	1.57517e-14	1.57462e-14		1	2.60235e-44	0	1.54049e-41	1.5391e-41
27	1	1.00371e-16	0	5.7215e-14	5.70037e-14		1	9.93801e-17	0	5.66503e-14	5.66617e-14		1	1.96128e-42	0	1.118e-39	1.11727e-39
28	1	1.46005e-16	0	8.02557e-14	8.02531e-14		1	1.10323e-16	0	6.03032e-14	6.04646e-14		1	6.18112e-42	0	3.39763e-39	3.39701e-39
29	1	2.4604e-16	0	1.30579e-13	1.30558e-13		1	1.13624e-16	0	6.03032e-14	6.05026e-14		1	8.34141e-42	0	4.42699e-39	4.42624e-39
30	1	2.76332e-16	0	1.41768e-13	1.41597e-13		1	1.32979e-16	0	6.82226e-14	6.82334e-14		1	1.23066e-41	0	6.31372e-39	6.31031e-39
31	1	3.80123e-16	0	1.88725e-13	1.88664e-13		1	1.60174e-16	0	7.9524e-14	7.94374e-14		1	1.13092e-40	0	5.61485e-38	5.61027e-38
32	1	5.88643e-16	0	2.83119e-13	2.83291e-13		1	1.9084e-16	0	9.17881e-14	9.1865e-14		1	1.44104e-40	0	6.93094e-38	6.92595e-38
33	1	1.01888e-15	0	4.752e-13	4.75722e-13		1	2.10844e-16	0	9.83364e-14	9.84091e-14		1	2.45977e-40	0	1.14722e-37	1.14733e-37
34	1	1.08263e-15	0	4.90081e-13	4.88891e-13		1	2.47262e-16	0	1.1193e-13	1.11811e-13		1	2.7421e-40	0	1.24128e-37	1.24033e-37
35	1	1.26301e-15	0	5.55401e-13	5.54076e-13		1	2.65671e-16	0	1.16827e-13	1.16972e-13		1	3.0424e-40	0	1.33787e-37	1.33682e-37
36	1	1.71977e-15	0	7.35248e-13	7.35348e-13		1	2.85904e-16	0	1.22232e-13	1.22273e-13		1	3.92002e-40	0	1.67592e-37	1.67591e-37
37	1	2.76688e-15	0	1.15095e-12	1.15225e-12		1	5.15957e-16	0	2.14624e-13	2.14642e-13		1	7.20691e-40	0	2.99788e-37	2.99917e-37
38	1	7.85268e-15	0	3.18054e-12	3.17946e-12		1	6.2889e-16	0	2.54717e-13	2.54762e-13		1	1.23133e-39	0	4.98719e-37	4.98182e-37
39	1	1.95007e-14	0	7.69578e-12	7.6955e-12		1	1.65892e-15	0	6.54679e-13	6.55104e-13		1	3.82676e-39	0	1.5102e-36	1.51148e-36
40	1	2.10139e-14	0	8.08561e-12	8.08027e-12		1	1.75887e-15	0	6.76769e-13	6.77204e-13		1	1.14325e-38	0	4.39896e-36	4.38643e-36
41	1	2.32877e-14	0	8.74198e-12	8.74659e-12		1	3.90212e-15	0	1.46482e-12	1.46402e-12		1	1.33818e-38	0	4.92927e-36	4.94711e-36
42	1	2.58728e-14	0	9.48116e-12	9.49112e-12		1	6.39891e-15	0	2.34489e-12	2.3453e-12		1	1.34513e-38	0	4.92927e-36	4.94711e-36
43	1	5.04762e-14	0	1.8067e-11	1.80755e-11		1	8.06911e-15	0	2.88818e-12	2.8885e-12		1	7.71056e-38	0	2.75984e-35	2.75964e-35
44	1	6.31581e-14	0	2.20924e-11	2.21071e-11		1	1.24544e-14	0	4.3565e-12	4.37244e-12		1	1.25931e-37	0	4.40501e-35	4.40742e-35
45	1	7.58899e-14	0	2.5956e-11	2.59595e-11		1	1.34026e-14	0	4.53355e-12	4.51906e-12		1	3.13517e-37	0	1.0723e-34	1.07395e-34
46	1	1.05258e-13	0	3.5218e-11	3.51316e-11		1	1.3775e-14	0	4.53355e-12	4.51906e-12		1	4.09586e-37	0	1.37042e-34	1.37181e-34
47	1	2.72746e-13	0	8.93156e-11	8.93988e-11		1	1.38443e-14	0	4.53355e-12	4.51906e-12		1	1.30141e-36	0	4.26169e-34	4.25708e-34
48	1	3.17517e-13	0	1.0181e-10	1.01965e-10		1	3.44407e-14	0	1.10433e-11	1.10302e-11		1	1.6619e-36	0	5.32882e-34	5.32272e-34
49	1	4.17612e-13	0	1.27969e-10	1.27864e-10		1	3.97363e-14	0	1.24813e-11	1.24699e-11		1	3.32781e-36	0	1.04527e-33	1.04596e-33
50	1	4.20376e-13	0	1.27969e-10	1.27864e-10		1	4.91954e-14	0	1.51433e-11	1.51447e-11		1	4.90687e-36	0	1.51043e-33	1.5114e-33
51	1	4.2708e-13	0	1.27969e-10	1.27864e-10		1	6.62705e-14	0	1.9939e-11	1.99491e-11		1	5.73529e-36	0	1.73082e-33	1.73224e-33
52	1	4.32354e-13	0	1.27969e-10	1.27864e-10		1	6.7366e-14	0	1.9939e-11	1.99491e-11		1	6.43836e-36	0	1.90563e-33	1.90612e-33
53	1	4.75736e-13	0	1.38152e-10	1.38229e-10		1	7.06658e-14	0	2.0404e-11	2.04073e-11		1	1.32393e-35	0	3.84465e-33	3.83323e-33
54	1	5.11282e-13	0	1.45725e-10	1.45644e-10		1	7.15883e-14	0	2.0404e-11	2.04073e-11		1	1.49231e-35	0	4.25337e-33	4.24678e-33
55	1	7.10866e-13	0	1.98926e-10	1.98964e-10		1	8.27542e-14	0	2.31576e-11	2.31705e-11		1	1.71281e-35	0	4.79306e-33	4.7852e-33
56	1	9.81496e-13	0	2.69754e-10	2.69617e-10		1	8.97165e-14	0	2.46576e-11	2.46531e-11		1	4.63711e-35	0	1.27446e-32	1.27525e-32
57	1	1.11898e-12	0	3.02143e-10	3.0242e-10		1	9.14784e-14	0	2.47008e-11	2.47066e-11		1	1.91298e-34	0	5.16538e-32	5.15734e-32
58	1	1.41781e-12	0	3.70148e-10	3.70428e-10		1	1.06371e-13	0	2.82269e-11	2.81284e-11		1	3.59132e-34	0	9.53e-32	9.5265e-32
59	1	1.41893e-12	0	3.70148e-10	3.70428e-10		1	1.2227e-13	0	3.18959e-11	3.18255e-11		1	4.03739e-34	0	1.05321e-31	1.05389e-31
60	1	1.51047e-12	0	3.8746e-10	3.8734e-10		1	1.29209e-13	0	3.31442e-11	3.30906e-11		1	4.38248e-34	0	1.12418e-31	1.12354e-31
61	1	1.80984e-12	0	4.56642e-10	4.56684e-10		1	1.32838e-13	0	3.35166e-11	3.35574e-11		1	5.00387e-34	0	1.26253e-31	1.26156e-31
62	1	2.01733e-12	0	5.00787e-10	5.01449e-10		1	1.69895e-13	0	4.2175e-11	4.22011e-11		1	7.69316e-34	0	1.90976e-31	1.90898e-31
63	1	2.6946e-12	0	6.58295e-10	6.57171e-10		1	2.3171e-13	0	5.66072e-11	5.6678e-11		1	8.0982e-34	0	1.9784e-31	1.97884e-31
64	1	2.78655e-12	0	6.70121e-10	6.70951e-10		1	2.62665e-13	0	6.26479e-11	6.27479e-11		1	1.23384e-33	0	2.96719e-31	2.95796e-31
65	1	5.40561e-12	0	1.27997e-09	1.281e-09		1	2.64578e-13	0	6.26479e-11	6.27479e-11		1	2.20799e-33	0	5.22817e-31	5.23294e-31
66	1	6.32323e-12	0	1.47456e-09	1.4738e-09		1	3.46227e-13	0	8.0739e-11	8.06861e-11		1	5.67214e-33	0	1.32273e-30	1.32223e-30
67	1	6.91826e-12	0	1.58924e-09	1.58964e-09		1	4.0289e-13	0	9.25505e-11	9.25757e-11		1	7.83847e-33	0	1.80063e-30	1.80098e-30
68	1	7.84819e-12	0	1.77635e-09	1.77676e-09		1	5.80057e-13	0	1.31289e-10	1.31276e-10		1	1.77917e-32	0	4.02695e-30	4.02882e-30
69	1	9.29181e-12	0	2.07261e-09	2.07221e-09		1	7.0335e-13	0	1.56888e-10	1.5681e-10		1	2.37576e-32	0	5.29933e-30	5.30878e-30
70	1	1.01226e-11	0	2.22568e-09	2.2207e-09		1	8.50174e-13	0	1.86929e-10	1.86891e-10		1	2.7066e-32	0	5.95103e-30	5.95852e-30
71	1	1.04384e-11	0	2.26277e-09	2.25446e-09		1	8.9537e-13	0	1.94094e-10	1.94013e-10		1	2.76898e-32	0	6.00245e-30	6.00466e-30
72	1	1.07688e-11	0	2.27288e-09	2.27703e-09		1	1.01467e-12	0	2.16899e-10	2.15902e-10		1	3.1908e-32	0	6.82077e-30	6.81907e-30
73	1	1.07804e-11	0	2.27288e-09	2.27703e-09		1	1.29259e-12	0	2.72524e-10	2.71978e-10		1	3.62373e-32	0	7.64011e-30	7.63225e-30
74	1	2.28699e-11	0	4.75663e-09	4.76289e-09		1	2.14987e-12	0	4.47143e-10	4.47171e-10		1	5.14638e-32	0	1.07038e-29	1.07113e-29
75	1	2.66347e-11	0	5.4658e-09	5.45868e-09		1	2.51649e-12	0	5.16416e-10	5.17138e-10		1	5.92921e-32	0	1.21675e-29	1.21692e-29
76	1	2.70423e-11	0	5.47643e-09	5.46785e-09		1	2.85154e-12	0	5.77475e-10	5.77162e-10		1	8.95465e-32	0	1.81343e-29	1.81249e-29
77	1	4.05844e-11	0	8.11213e-09	8.11526e-09		1	2.96052e-12	0	5.91758e-10	5.91654e-10		1	1.83377e-31	0	3.66541e-29	3.65786e-29
78	1	4.60927e-11	0	9.09504e-09	9.09648e-09		1	3.41343e-12	0	6.73539e-10	6.72863e-10		1	1.89825e-31	0	3.74564e-29	3.74909e-29
79	1	5.82062e-11	0	1.13399e-08	1.13387e-08		1	3.54794e-12	0	6.9122e-10	6.91621e-10		1	2.13077e-31	0	4.15122e-29	4.14972e-29
80	1	6.05763e-11	0	1.15314e-08	1.15338e-08		1	4.01336e-12	0	7.7212e-10	7.71474e-10		1	2.26477e-31	0	4.35714e-29	4.34796e-29
81	1	6.06876e-11	0	1.15314e-08	1.15338e-08		1	4.54262e-12	0	8.63154e-10	8.62656e-10		1	2.96444e-31	0	5.63281e-29	5.62437e-29
82	1	6.56972e-11	0	1.2331e-08	1.23316e-08		1	5.04245e-12	0	9.46444e-10	9.45983e-10		1	4.04734e-31	0	7.59666e-29	7.60165e-29
83	1	9.25534e-11	0	1.71625e-08	1.71712e-08		1	6.77841e-12	0	1.25695e-09	1.25724e-09		1	1.14883e-30	0	2.13032e-28	2.13249e-28
84	1	1.03511e-10	0	1.8966e-08	1.90555e-08		1	8.27467e-12	0	1.51614e-09	1.51528e-09		1	1.28348e-30	0	2.35167e-28	2.3453e-28
85	1	1.08682e-10	0	1.96791e-08	1.97367e-08		1	1.01127e-11	0	1.8311e-09	1.82881e-09		1	1.85486e-30	0	3.3586e-28	3.34981e-28
86	1	1.15628e-10	0	2.06934e-08	2.07599e-08		1	1.07525e-11	0	1.92433e-09	1.93282e-09		1	3.48836e-30	0	6.24295e-28	6.24588e-28
87	1	1.32783e-10	0	2.34903e-08	2.35288e-08		1	1.13307e-11	0	2.00449e-09	1.99906e-09		1	5.89956e-30	0	1.04368e-27	1.04376e-27
88	1	1.62412e-10	0	2.84055e-08	2.83334e-08		1	1.45175e-11	0	2.53908e-09	2.53602e-09		1	7.92371e-30	0	1.38584e-27	1.38519e-27
89	1	1.66323e-10	0	2.87626e-08	2.87068e-08		1	1.51557e-11	0	2.62091e-09	2.62858e-09		1	8.91965e-30	0	1.5425e-27	1.54256e-27
90	1	1.78961e-10	0	3.06044e-08	3.0611e-08		1	2.13519e-11	0	3.65141e-09	3.65964e-09		1	1.12492e-29	0	1.92373e-27	1.91532e-27
91	1	1.81504e-10	0	3.06981e-08	3.0782e-08		1	2.23108e-11	0	3.77347e-09	3.77164e-09		1	1.93158e-29	0	3.26692e-27	3.26425e-27
92	1	1.86562e-10	0	3.12106e-08	3.12839e-08		1	2.37056e-11	0	3.96579e-09	3.96486e-09		1	5.64819e-29	0	9.44906e-27	9.45208e-27
93	1	2.04647e-10	0	3.3868e-08	3.39264e-08		1	2.47276e-11	0	4.06523e-09	4.0606e-09		1	6.8031e-29	0	1.12588e-26	1.12536e-26
94	1	2.11231e-10	0	3.45857e-08	3.45479e-08		1	2.48283e-11	0	4.06523e-09	4.0606e-09		1	8.17194e-29	0	1.33802e-26	1.33771e-26
95	1	2.14367e-10	0	3.47297e-08	3.46702e-08		1	2.68775e-11	0	4.35444e-09	4.35808e-09		1	1.39828e-28	0	2.26535e-26	2.26815e-26
96	1	2.20266e-10	0	3.53137e-08	3.5271e-08		1	2.90958e-11	0	4.66473e-09	4.6654e-09		1	1.98594e-28	0	3.18392e-26	3.19043e-26
97	1	2.40151e-10	0	3.81049e-08	3.80808e-08		1	3.15968e-11	0	5.01347e-09	5.01397e-09		1	2.82499e-28	0	4.48241e-26	4.4745e-26
98	1	2.62322e-10	0	4.1198e-08	4.11474e-08		1	3.68765e-11	0	5.7915e-09	5.79518e-09		1	3.30509e-28	0	5.19068e-26	5.19839e-26
99	1	2.69088e-10	0	4.18337e-08	4.182e-08		1	4.58869e-11	0	7.13379e-09	7.13583e-09		1	4.47088e-28	0	6.95064e-26	6.94927e-26
100	1	2.87353e-10	0	4.37991e-08	4.37348e-08		1	4.66165e-11	0	7.17475e-09	7.17221e-09		1	6.10101e-28	0	9.39007e-26	9.38851e-26
101	1	2.87422e-10	0	4.37991e-08	4.37348e-08		1	5.14171e-11	0	7.83526e-09	7.83265e-09		1	7.76379e-28	0	1.18309e-25	1.18252e-25
102	1	2.9512e-10	0	4.45313e-08	4.45132e-08		1	6.39948e-11	0	9.65632e-09	9.6571e-09		1	2.11017e-27	0	3.17678e-25	3.1828e-25
103	1	3.34271e-10	0	4.99492e-08	4.99087e-08		1	6.48418e-11	0	9.68913e-09	9.68288e-09		1	2.12597e-27	0	3.17678e-25	3.1828e-25
104	1	4.16466e-10	0	6.1633e-08	6.1564e-08		1	6.99046e-11	0	1.03452e-08	1.03445e-08		1	5.83697e-27	0	8.63815e-25	8.64264e-25
105	1	4.49966e-10	0	6.59565e-08	6.59614e-08		1	7.43642e-11	0	1.09004e-08	1.09056e-08		1	1.21691e-26	0	1.78376e-24	1.78829e-24
106	1	5.06444e-10	0	7.35347e-08	7.34703e-08		1	1.32135e-10	0	1.91857e-08	1.91661e-08		1	1.42115e-26	0	2.06348e-24	2.06181e-24
107	1	5.32277e-10	0	7.65634e-08	7.65235e-08		1	1.41655e-10	0	2.03758e-08	2.04254e-08		1	2.3212e-26	0	3.33884e-24	3.33711e-24
108	1	6.7105e-10	0	9.56309e-08	9.56237e-08		1	1.44514e-10	0	2.05946e-08	2.06638e-08		1	2.38464e-26	0	3.39833e-24	3.39172e-24
109	1	7.0791e-10	0	9.99582e-08	9.99709e-08		1	1.48939e-10	0	2.10305e-08	2.10391e-08		1	6.25015e-26	0	8.82532e-24	8.82512e-24
110	1	7.89411e-10	0	1.10453e-07	1.10395e-07		1	1.60242e-10	0	2.24207e-08	2.23869e-08		1	1.02337e-25	0	1.43188e-23	1.42716e-23
111	1	8.92252e-10	0	1.23718e-07	1.23683e-07		1	1.61777e-10	0	2.24316e-08	2.24625e-08		1	1.12118e-25	0	1.55461e-23	1.55297e-23
112	1	1.1682e-09	0	1.60534e-07	1.60781e-07		1	1.85713e-10	0	2.55206e-08	2.55601e-08		1	1.23163e-25	0	1.6925e-23	1.69026e-23
113	1	1.23559e-09	0	1.68291e-07	1.68892e-07		1	1.91932e-10	0	2.61418e-08	2.61511e-08		1	1.47495e-25	0	2.00894e-23	2.00219e-23
114	1	1.45544e-09	0	1.96497e-07	1.97113e-07		1	1.94054e-10	0	2.61989e-08	2.61917e-08		1	1.69128e-25	0	2.28338e-23	2.28165e-23
115	1	1.50094e-09	0	2.00878e-07	2.00752e-07		1	2.12255e-10	0	2.84071e-08	2.8373e-08		1	2.31787e-25	0	3.10212e-23	3.10497e-23
116	1	2.0748e-09	0	2.73035e-07	2.73618e-07		1	2.52279e-10	0	3.34726e-08	3.34356e-08		1	2.40889e-25	0	3.19615e-23	3.19761e-23
117	1	2.07557e-09	0	2.73035e-07	2.73618e-07		1	2.59332e-10	0	3.41143e-08	3.40707e-08		1	2.48943e-25	0	3.27477e-23	3.27552e-23
118	1	2.11602e-09	0	2.75997e-07	2.76516e-07		1	2.86839e-10	0	3.7413e-08	3.7434e-08		1	2.94302e-25	0	3.83864e-23	3.83471e-23
119	1	2.29503e-09	0	2.96831e-07	2.97473e-07		1	3.16701e-10	0	4.06448e-08	4.06579e-08		1	4.58667e-25	0	5.93222e-23	5.93653e-23
120	1	2.46172e-09	0	3.15736e-07	3.15515e-07		1	3.16898e-10	0	4.06448e-08	4.06579e-08		1	5.34581e-25	0	6.85644e-23	6.86182e-23
121	1	2.55449e-09	0	3.24927e-07	3.24356e-07		1	3.4113e-10	0	4.29651e-08	4.29458e-08		1	1.06458e-24	0	1.35412e-22	1.3483e-22
122	1	2.72329e-09	0	3.43559e-07	3.43144e-07		1	3.41782e-10	0	4.29651e-08	4.29458e-08		1	1.07655e-24	0	1.35813e-22	1.36248e-22
123	1	3.05876e-09	0	3.82743e-07	3.82898e-07		1	3.44445e-10	0	4.29651e-08	4.29458e-08		1	1.14944e-24	0	1.43829e-22	1.439e-22
124	1	3.18982e-09	0	3.95924e-07	3.95946e-07		1	3.46155e-10	0	4.29651e-08	4.29458e-08		1	1.30553e-24	0	1.62044e-22	1.62599e-22
125	1	3.68458e-09	0	4.53675e-07	4.53111e-07		1	3.75041e-10	0	4.61781e-08	4.6173e-08		1	1.42874e-24	0	1.75918e-22	1.76073e-22
126	1	3.974e-09	0	4.85427e-07	4.84939e-07		1	4.2429e-10	0	5.18274e-08	5.17919e-08		1	1.89947e-24	0	2.32022e-22	2.32086e-22
127	1	6.45652e-09	0	7.82459e-07	7.82881e-07		1	5.01517e-10	0	6.07783e-08	6.08369e-08		1	2.14293e-24	0	2.597e-22	2.59344e-22
128	1	8.37151e-09	0	1.00661e-06	1.00643e-06		1	6.51965e-10	0	7.83937e-08	7.83979e-08		1	2.28392e-24	0	2.74624e-22	2.74152e-22
129	1	8.55387e-09	0	1.01735e-06	1.01699e-06		1	6.88978e-10	0	8.2202e-08	8.22046e-08		1	3.91998e-24	0	4.67694e-22	4.67696e-22
130	1	8.59303e-09	0	1.01735e-06	1.01699e-06		1	7.94972e-10	0	9.41186e-08	9.41219e-08		1	2.06565e-23	0	2.44557e-21	2.45072e-21
131	1	9.39191e-09	0	1.10344e-06	1.10322e-06		1	8.02161e-10	0	9.42447e-08	9.42258e-08		1	2.42323e-23	0	2.84702e-21	2.84322e-21
132	1	1.18525e-08	0	1.38199e-06	1.38752e-06		1	8.11485e-10	0	9.4618e-08	9.45614e-08		1	6.92489e-23	0	8.07432e-21	8.06861e-21
133	1	1.3193e-08	0	1.52672e-06	1.52753e-06		1	8.27018e-10	0	9.57041e-08	9.57019e-08		1	8.4027e-23	0	9.72375e-21	9.72063e-21
134	1	1.40388e-08	0	1.61247e-06	1.60802e-06		1	8.52639e-10	0	9.79326e-08	9.7974e-08		1	1.09678e-22	0	1.25975e-20	1.26344e-20
135	1	1.50496e-08	0	1.71577e-06	1.71011e-06		1	9.31883e-10	0	1.06242e-07	1.06255e-07		1	1.83206e-22	0	2.08869e-20	2.08634e-20
136	1	1.59096e-08	0	1.80043e-06	1.79749e-06		1	9.59745e-10	0	1.08613e-07	1.08642e-07		1	1.88069e-22	0	2.12836e-20	2.12758e-20
137	1	1.60262e-08	0	1.80043e-06	1.79749e-06		1	1.14028e-09	0	1.28102e-07	1.28071e-07		1	2.70945e-22	0	3.04388e-20	3.0445e-20
138	1	1.63287e-08	0	1.82113e-06	1.81792e-06		1	1.18956e-09	0	1.3267e-07	1.32719e-07		1	3.16978e-22	0	3.53522e-20	3.53547e-20
139	1	1.76579e-08	0	1.9552e-06	1.95986e-06		1	1.62951e-09	0	1.8043e-07	1.80484e-07		1	4.13314e-22	0	4.57648e-20	4.57301e-20
140	1	1.85858e-08	0	2.04324e-06	2.0448e-06		1	1.65226e-09	0	1.81066e-07	1.81199e-07		1	4.50932e-22	0	4.95736e-20	4.9581e-20
141	1	1.88998e-08	0	2.06303e-06	2.06305e-06		1	1.65879e-09	0	1.81066e-07	1.81199e-07		1	6.73479e-22	0	7.35143e-20	7.3462e-20
142	1	1.96252e-08	0	2.12348e-06	2.1203e-06		1	2.14649e-09	0	2.32652e-07	2.33033e-07		1	9.75873e-22	0	1.05772e-19	1.05786e-19
143	1	1.97296e-08	0	2.12348e-06	2.1203e-06		1	2.32141e-09	0	2.49852e-07	2.497e-07		1	1.12843e-21	0	1.21453e-19	1.21621e-19
144	1	2.1934e-08	0	2.34434e-06	2.34072e-06		1	2.51863e-09	0	2.67708e-07	2.67485e-07		1	1.64376e-21	0	1.75688e-19	1.75286e-19
145	1	2.3241e-08	0	2.46691e-06	2.46256e-06		1	2.5221e-09	0	2.67708e-07	2.67485e-07		1	1.87632e-21	0	1.99162e-19	1.99552e-19
146	1	2.42382e-08	0	2.55513e-06	2.55111e-06		1	3.02191e-09	0	3.18563e-07	3.18362e-07		1	2.32518e-21	0	2.45116e-19	2.45624e-19
147	1	2.50354e-08	0	2.60619e-06	2.61023e-06		1	3.49867e-09	0	3.66313e-07	3.66452e-07		1	2.3572e-21	0	2.468e-19	2.47094e-19
148	1	2.50611e-08	0	2.60619e-06	2.61023e-06		1	3.77138e-09	0	3.92198e-07	3.92054e-07		1	3.00979e-21	0	3.12997e-19	3.1302e-19
149	1	2.61986e-08	0	2.7062e-06	2.70634e-06		1	6.0655e-09	0	6.26538e-07	6.27002e-07		1	3.04547e-21	0	3.14582e-19	3.15051e-19
150	1	2.65091e-08	0	2.72001e-06	2.71908e-06		1	6.135e-09	0	6.29492e-07	6.30005e-07		1	4.27457e-21	0	4.386e-19	4.38131e-19
151	1	3.0171e-08	0	3.07524e-06	3.0782e-06		1	6.35545e-09	0	6.47793e-07	6.48257e-07		1	4.64162e-21	0	4.73107e-19	4.72942e-19
152	1	3.28707e-08	0	3.32838e-06	3.33134e-06		1	6.71564e-09	0	6.80002e-07	6.80444e-07		1	4.79456e-21	0	4.85481e-19	4.85019e-19
153	1	3.88391e-08	0	3.90701e-06	3.90308e-06		1	7.28651e-09	0	7.32985e-07	7.33336e-07		1	6.23243e-21	0	6.2695e-19	6.26705e-19
154	1	4.25153e-08	0	4.24905e-06	4.24752e-06		1	9.3491e-09	0	9.34364e-07	9.34454e-07		1	1.02356e-20	0	1.02296e-18	1.0194e-18
155	1	4.79375e-08	0	4.76004e-06	4.75631e-06		1	1.05539e-08	0	1.04797e-06	1.05255e-06		1	1.49283e-20	0	1.48233e-18	1.47952e-18
156	1	5.29258e-08	0	5.22168e-06	5.21913e-06		1	1.09112e-08	0	1.07556e-06	1.07153e-06		1	1.54588e-20	0	1.52517e-18	1.52923e-18
157	1	5.72886e-08	0	5.6161e-06	5.61723e-06		1	1.10405e-08	0	1.07556e-06	1.07153e-06		1	1.67037e-20	0	1.63748e-18	1.63651e-18
158	1	5.80475e-08	0	5.65449e-06	5.64986e-06		1	1.10414e-08	0	1.07556e-06	1.07153e-06		1	1.68099e-20	0	1.63748e-18	1.63651e-18
159	1	5.95908e-08	0	5.76831e-06	5.76921e-06		1	1.22022e-08	0	1.18116e-06	1.18094e-06		1	2.64916e-20	0	2.56435e-18	2.56517e-18
160	1	7.2207e-08	0	6.94586e-06	6.94519e-06		1	1.3481e-08	0	1.29679e-06	1.29862e-06		1	2.85911e-20	0	2.75028e-18	2.75114e-18
161	1	7.48762e-08	0	7.15788e-06	7.16016e-06		1	1.65243e-08	0	1.57545e-06	1.57664e-06		1	2.9483e-20	0	2.81847e-18	2.82009e-18
162	1	7.74479e-08	0	7.35803e-06	7.35348e-06		1	1.65826e-08	0	1.57545e-06	1.57664e-06		1	3.39605e-20	0	3.22646e-18	3.23021e-18
163	1	8.27201e-08	0	7.8107e-06	7.80881e-06		1	1.6781e-08	0	1.57637e-06	1.57664e-06		1	3.44811e-20	0	3.25582e-18	3.2576e-18
164	1	9.57529e-08	0	8.98617e-06	8.9906e-06		1	1.67972e-08	0	1.57637e-06	1.57664e-06		1	3.55236e-20	0	3.3338e-18	3.33159e-18
165	1	1.00484e-07	0	9.37303e-06	9.32788e-06		1	1.7953e-08	0	1.67463e-06	1.67818e-06		1	3.81094e-20	0	3.5548e-18	3.55392e-18
166	1	1.13874e-07	0	1.0558e-05	1.05697e-05		1	1.81086e-08	0	1.67898e-06	1.67818e-06		1	5.44828e-20	0	5.05147e-18	5.05307e-18
167	1	1.17173e-07	0	1.07988e-05	1.07829e-05		1	1.86375e-08	0	1.71766e-06	1.71421e-06		1	5.80826e-20	0	5.35299e-18	5.35459e-18
168	1	1.18184e-07	0	1.08272e-05	1.08104e-05		1	1.89531e-08	0	1.73635e-06	1.74065e-06		1	6.17492e-20	0	5.65704e-18	5.65253e-18
169	1	1.28447e-07	0	1.16633e-05	1.16571e-05		1	2.00413e-08	0	1.82518e-06	1.82142e-06		1	6.53835e-20	0	5.95454e-18	5.95604e-18
170	1	1.28826e-07	0	1.16633e-05	1.1679e-05		1	2.02879e-08	0	1.83677e-06	1.83787e-06		1	7.61945e-20	0	6.89829e-18	6.89879e-18
171	1	1.31141e-07	0	1.18035e-05	1.17908e-05		1	2.1326e-08	0	1.91946e-06	1.91712e-06		1	8.81387e-20	0	7.93278e-18	7.92951e-18
172	1	1.54949e-07	0	1.38653e-05	1.38698e-05		1	2.1914e-08	0	1.96093e-06	1.95967e-06		1	8.86517e-20	0	7.93278e-18	7.9371e-18
173	1	1.73107e-07	0	1.54005e-05	1.5391e-05		1	2.43905e-08	0	2.16991e-06	2.17075e-06		1	9.51697e-20	0	8.4668e-18	8.4695e-18
174	1	1.97837e-07	0	1.74995e-05	1.75139e-05		1	2.48143e-08	0	2.19493e-06	2.19366e-06		1	1.11169e-19	0	9.8333e-18	9.8184e-18
175	1	2.00695e-07	0	1.76508e-05	1.76777e-05		1	2.54894e-08	0	2.24176e-06	2.24269e-06		1	1.1618e-19	0	1.02179e-17	1.0202e-17
176	1	2.08149e-07	0	1.82024e-05	1.81894e-05		1	3.06298e-08	0	2.67854e-06	2.67593e-06		1	1.54937e-19	0	1.35491e-17	1.35546e-17
177	1	2.46326e-07	0	2.14192e-05	2.13909e-05		1	3.26459e-08	0	2.83872e-06	2.83473e-06		1	2.07128e-19	0	1.80108e-17	1.79996e-17
178	1	2.49823e-07	0	2.16013e-05	2.16166e-05		1	3.33209e-08	0	2.88114e-06	2.87933e-06		1	2.65266e-19	0	2.29366e-17	2.29136e-17
179	1	2.61732e-07	0	2.25046e-05	2.25276e-05		1	4.05772e-08	0	3.48896e-06	3.49092e-06		1	3.27693e-19	0	2.81761e-17	2.82025e-17
180	1	2.68869e-07	0	2.29898e-05	2.3001e-05		1	4.91776e-08	0	4.20496e-06	4.20687e-06		1	3.58515e-19	0	3.0655e-17	3.06965e-17
181	1	2.80138e-07	0	2.3821e-05	2.38093e-05		1	5.13745e-08	0	4.36853e-06	4.3707e-06		1	4.48675e-19	0	3.81522e-17	3.81799e-17
182	1	2.89196e-07	0	2.44561e-05	2.44395e-05		1	5.20776e-08	0	4.40399e-06	4.40589e-06		1	5.68226e-19	0	4.80526e-17	4.80335e-17
183	1	2.99356e-07	0	2.5177e-05	2.5147e-05		1	6.56874e-08	0	5.52456e-06	5.52562e-06		1	5.89622e-19	0	4.95895e-17	4.96213e-17
184	1	3.09595e-07	0	2.58966e-05	2.59305e-05		1	7.84451e-08	0	6.56168e-06	6.5579e-06		1	6.88775e-19	0	5.76138e-17	5.76326e-17
185	1	3.20754e-07	0	2.6685e-05	2.67055e-05		1	7.89208e-08	0	6.56578e-06	6.56405e-06		1	7.46217e-19	0	6.20812e-17	6.20632e-17
186	1	3.25421e-07	0	2.69277e-05	2.68929e-05		1	8.38541e-08	0	6.9387e-06	6.9425e-06		1	8.63038e-19	0	7.14141e-17	7.14109e-17
187	1	3.27992e-07	0	2.69953e-05	2.6996e-05		1	1.09274e-07	0	8.97873e-06	8.97122e-06		1	9.90581e-19	0	8.15296e-17	8.15641e-17
188	1	3.35437e-07	0	2.74612e-05	2.74255e-05		1	1.09675e-07	0	8.97873e-06	9.00537e-06		1	1.38613e-18	0	1.13478e-16	1.13795e-16
189	1	3.46749e-07	0	2.80945e-05	2.81228e-05		1	1.24576e-07	0	1.01038e-05	1.01257e-05		1	1.52336e-18	0	1.24053e-16	1.2378e-16
190	1	3.48243e-07	0	2.80945e-05	2.81228e-05		1	1.2473e-07	0	1.01038e-05	1.01257e-05		1	1.53989e-18	0	1.24739e-16	1.24748e-16
191	1	3.48649e-07	0	2.80945e-05	2.81228e-05		1	1.31499e-07	0	1.05963e-05	1.05561e-05		1	1.60167e-18	0	1.29065e-16	1.2893e-16
192	1	3.86117e-07	0	3.09517e-05	3.09423e-05		1	1.57417e-07	0	1.26042e-05	1.25853e-05		1	1.76813e-18	0	1.41139e-16	1.41151e-16
193	1	3.97713e-07	0	3.17161e-05	3.17389e-05		1	1.58712e-07	0	1.26042e-05	1.26143e-05		1	1.76985e-18	0	1.41139e-16	1.41151e-16
194	1	4.09191e-07	0	3.24632e-05	3.2448e-05		1	1.58873e-07	0	1.26042e-05	1.26143e-05		1	3.63436e-18	0	2.88332e-16	2.87986e-16
195	1	4.19687e-07	0	3.31252e-05	3.31499e-05		1	1.67621e-07	0	1.31317e-05	1.31253e-05		1	4.57851e-18	0	3.61374e-16	3.61491e-16
196	1	4.38914e-07	0	3.44659e-05	3.44727e-05		1	1.67916e-07	0	1.31317e-05	1.31253e-05		1	6.64063e-18	0	5.21458e-16	5.21409e-16
197	1	4.445e-07	0	3.47274e-05	3.47665e-05		1	1.68082e-07	0	1.31317e-05	1.31253e-05		1	7.47027e-18	0	5.83629e-16	5.83608e-16
198	1	4.58131e-07	0	3.56116e-05	3.56014e-05		1	1.70622e-07	0	1.32628e-05	1.32363e-05		1	7.92894e-18	0	6.16335e-16	6.16417e-16
199	1	4.77221e-07	0	3.69091e-05	3.6892e-05		1	1.71903e-07	0	1.32652e-05	1.32363e-05		1	9.63482e-18	0	7.45174e-16	7.44801e-16
200	1	5.65035e-07	0	4.34683e-05	4.34796e-05		1	1.72376e-07	0	1.32652e-05	1.32363e-05		1	9.74211e-18	0	7.49704e-16	7.49542e-16
201	1	5.6822e-07	0	4.34683e-05	4.3493e-05		1	1.83689e-07	0	1.40468e-05	1.40195e-05		1	1.20673e-17	0	9.24017e-16	9.26523e-16
202	1	5.70502e-07	0	4.34683e-05	4.35062e-05		1	1.84359e-07	0	1.40468e-05	1.40195e-05		1	1.8783e-17	0	1.43113e-15	1.43243e-15
203	1	5.96182e-07	0	4.52012e-05	4.51874e-05		1	1.8696e-07	0	1.41749e-05	1.41779e-05		1	1.97162e-17	0	1.49483e-15	1.49361e-15
204	1	6.0077e-07	0	4.53257e-05	4.53431e-05		1	1.95636e-07	0	1.476e-05	1.47874e-05		1	2.05221e-17	0	1.54831e-15	1.54664e-15
205	1	6.09597e-07	0	4.57674e-05	4.57976e-05		1	1.97612e-07	0	1.48364e-05	1.48655e-05		1	2.20629e-17	0	1.64655e-15	1.64319e-15
206	1	6.34742e-07	0	4.73838e-05	4.73626e-05		1	2.27545e-07	0	1.70007e-05	1.70347e-05		1	2.21287e-17	0	1.64655e-15	1.64319e-15
207	1	6.37285e-07	0	4.73838e-05	4.73626e-05		1	2.38356e-07	0	1.77224e-05	1.76959e-05		1	2.21451e-17	0	1.64655e-15	1.64319e-15
208	1	6.70004e-07	0	4.95771e-05	4.95768e-05		1	2.41817e-07	0	1.78933e-05	1.79068e-05		1	2.82259e-17	0	2.08858e-15	2.08666e-15
209	1	7.17243e-07	0	5.28186e-05	5.28007e-05		1	2.48666e-07	0	1.83121e-05	1.83367e-05		1	3.53934e-17	0	2.60641e-15	2.6069e-15
210	1	7.2503e-07	0	5.31378e-05	5.31356e-05		1	2.60485e-07	0	1.90911e-05	1.90555e-05		1	4.54905e-17	0	3.32273e-15	3.32621e-15
211	1	7.48525e-07	0	5.45998e-05	5.46272e-05		1	3.54391e-07	0	2.58504e-05	2.58219e-05		1	4.55524e-17	0	3.32273e-15	3.32621e-15
212	1	7.54664e-07	0	5.4658e-05	5.46272e-05		1	3.61538e-07	0	2.62473e-05	2.62809e-05		1	6.93736e-17	0	5.03646e-15	5.03837e-15
213	1	7.56427e-07	0	5.4658e-05	5.46272e-05		1	3.69263e-07	0	2.66823e-05	2.66633e-05		1	8.08032e-17	0	5.83869e-15	5.83846e-15
214	1	8.58345e-07	0	6.17327e-05	6.17078e-05		1	3.8591e-07	0	2.77549e-05	2.77613e-05		1	9.0187e-17	0	6.4863e-15	6.48724e-15
215	1	9.02879e-07	0	6.46335e-05	6.46422e-05		1	4.25317e-07	0	3.04468e-05	3.04241e-05		1	9.18445e-17	0	6.57479e-15	6.5716e-15
216	1	1.00186e-06	0	7.13874e-05	7.12546e-05		1	4.57937e-07	0	3.26177e-05	3.26261e-05		1	1.21127e-16	0	8.63084e-15	8.62181e-15
217	1	1.08989e-06	0	7.73016e-05	7.73096e-05		1	4.59882e-07	0	3.26177e-05	3.26261e-05		1	1.43437e-16	0	1.01735e-14	1.01425e-14
218	1	1.1099e-06	0	7.836e-05	7.83542e-05		1	4.67662e-07	0	3.30173e-05	3.30412e-05		1	1.48769e-16	0	1.05033e-14	1.05195e-14
219	1	1.12352e-06	0	7.85908e-05	7.83542e-05		1	4.9528e-07	0	3.48076e-05	3.47879e-05		1	1.5387e-16	0	1.08137e-14	1.08229e-14
220	1	1.12461e-06	0	7.85908e-05	7.83542e-05		1	4.99091e-07	0	3.49159e-05	3.49096e-05		1	1.73848e-16	0	1.21622e-14	1.21729e-14
221	1	1.12849e-06	0	7.85908e-05	7.86961e-05		1	5.61353e-07	0	3.90941e-05	3.90695e-05		1	2.08943e-16	0	1.45513e-14	1.45553e-14
222	1	1.20645e-06	0	8.36421e-05	8.38879e-05		1	5.83104e-07	0	4.04259e-05	4.04187e-05		1	3.34654e-16	0	2.32011e-14	2.32252e-14
223	1	1.22198e-06	0	8.43388e-05	8.42019e-05		1	6.1483e-07	0	4.24343e-05	4.2446e-05		1	3.72189e-16	0	2.56877e-14	2.56747e-14
224	1	1.33405e-06	0	9.16624e-05	9.13841e-05		1	6.55253e-07	0	4.50223e-05	4.50049e-05		1	4.4866e-16	0	3.08273e-14	3.08507e-14
225	1	1.38738e-06	0	9.49029e-05	9.50822e-05		1	7.31934e-07	0	5.00676e-05	5.00721e-05		1	6.28132e-16	0	4.2967e-14	4.2958e-14
226	1	1.50864e-06	0	0.000102741	0.000102834		1	7.96334e-07	0	5.42318e-05	5.4209e-05		1	6.90857e-16	0	4.70486e-14	4.70583e-14
227	1	1.55571e-06	0	0.00010548	0.000105771		1	8.4416e-07	0	5.72355e-05	5.72247e-05		1	7.22633e-16	0	4.89958e-14	4.90207e-14
228	1	1.56792e-06	0	0.000105842	0.000105982		1	9.25005e-07	0	6.24419e-05	6.24416e-05		1	8.18518e-16	0	5.52535e-14	5.52861e-14
229	1	1.72525e-06	0	0.000115953	0.000116273		1	9.47779e-07	0	6.36998e-05	6.37147e-05		1	8.27674e-16	0	5.56276e-14	5.56496e-14
230	1	1.80241e-06	0	0.000120612	0.000120451		1	1.02917e-06	0	6.88695e-05	6.89249e-05		1	9.48459e-16	0	6.34684e-14	6.34377e-14
231	1	1.85196e-06	0	0.000123392	0.000123261		1	1.09489e-06	0	7.29498e-05	7.26242e-05		1	9.98678e-16	0	6.65396e-14	6.65611e-14
232	1	2.01276e-06	0	0.000133527	0.000133344		1	1.13964e-06	0	7.56044e-05	7.56282e-05		1	1.25382e-15	0	8.31794e-14	8.29256e-14
233	1	2.11256e-06	0	0.00013923	0.000139378		1	1.16807e-06	0	7.71581e-05	7.72853e-05		1	1.26391e-15	0	8.33792e-14	8.32303e-14
234	1	2.11681e-06	0	0.00013923	0.00013944		1	1.21356e-06	0	7.98202e-05	7.95859e-05		1	1.26767e-15	0	8.33792e-14	8.35324e-14
235	1	2.31097e-06	0	0.000151354	0.00015129		1	1.23406e-06	0	8.06191e-05	8.05268e-05		1	1.32345e-15	0	8.66773e-14	8.64516e-14
236	1	2.4497e-06	0	0.00015976	0.000159779		1	1.23618e-06	0	8.06191e-05	8.05268e-05		1	1.43436e-15	0	9.35431e-14	9.3259e-14
237	1	2.50953e-06	0	0.000162972	0.000163002		1	1.24419e-06	0	8.07988e-05	8.05268e-05		1	1.4562e-15	0	9.45671e-14	9.48138e-14
238	1	2.57001e-06	0	0.000166197	0.000166197		1	1.34828e-06	0	8.69894e-05	8.69366e-05		1	1.4905e-15	0	9.63879e-14	9.63554e-14
239	1	2.65057e-06	0	0.00017069	0.000170653		1	1.35082e-06	0	8.69894e-05	8.69366e-05		1	1.55842e-15	0	1.00358e-13	1.0046e-13
240	1	2.7011e-06	0	0.000173219	0.000173149		1	1.39753e-06	0	8.96221e-05	8.97808e-05		1	1.98662e-15	0	1.27401e-13	1.27617e-13
241	1	2.71948e-06	0	0.000173674	0.000173708		1	1.47244e-06	0	9.40346e-05	9.38787e-05		1	2.54417e-15	0	1.62148e-13	1.62178e-13
242	1	2.80788e-06	0	0.000178579	0.000178612		1	1.7418e-06	0	0.000110777	0.000110663		1	2.54953e-15	0	1.62148e-13	1.62178e-13
243	1	2.82147e-06	0	0.000178705	0.000178612		1	1.81601e-06	0	0.000115022	0.000115274		1	2.57468e-15	0	1.63073e-13	1.62777e-13
244	1	2.88969e-06	0	0.000182276	0.000182295		1	1.94639e-06	0	0.000122774	0.000123002		1	3.94036e-15	0	2.48549e-13	2.48527e-13
245	1	3.01039e-06	0	0.000189114	0.000189089		1	2.01695e-06	0	0.000126705	0.000126897		1	4.53384e-15	0	2.84818e-13	2.84576e-13
246	1	3.0822e-06	0	0.000192838	0.0001927		1	2.12764e-06	0	0.000133116	0.000133264		1	4.90056e-15	0	3.06603e-13	3.06569e-13
247	1	3.12118e-06	0	0.00019385	0.000193629		1	2.21046e-06	0	0.000137738	0.000137709		1	5.30229e-15	0	3.30395e-13	3.30252e-13
248	1	3.12357e-06	0	0.00019385	0.000193629		1	2.76618e-06	0	0.000171671	0.000171907		1	5.64622e-15	0	3.50407e-13	3.50642e-13
249	1	3.16843e-06	0	0.000195411	0.000195158		1	2.86767e-06	0	0.000177254	0.000177398		1	6.41032e-15	0	3.9623e-13	3.9621e-13
250	1	3.17411e-06	0	0.000195411	0.000195158		1	2.9234e-06	0	0.000179976	0.000179767		1	6.52854e-15	0	4.01923e-13	4.02013e-13
251	1	3.3871e-06	0	0.000207551	0.000207656		1	2.96913e-06	0	0.000182063	0.000182117		1	7.04872e-15	0	4.32218e-13	4.32297e-13
252	1	3.39828e-06	0	0.000207551	0.000207656		1	3.31253e-06	0	0.000202314	0.00020216		1	8.00119e-15	0	4.88676e-13	4.88603e-13
253	1	3.42809e-06	0	0.000208545	0.000208661		1	3.3979e-06	0	0.000206708	0.000206836		1	8.51635e-15	0	5.18083e-13	5.18306e-13
254	1	3.73042e-06	0	0.000226043	0.000226017		1	3.82516e-06	0	0.000231514	0.00023177		1	8.75118e-15	0	5.30273e-13	5.30202e-13
255	1	3.89631e-06	0	0.000235169	0.000235392		1	3.83575e-06	0	0.000231514	0.00023177		1	1.02243e-14	0	6.17105e-13	6.1564e-13
256	1	4.00684e-06	0	0.000240896	0.000240746		1	4.0001e-06	0	0.000240491	0.000240484		1	1.09789e-14	0	6.60061e-13	6.61332e-13
257	1	4.02465e-06	0	0.000241025	0.000240746		1	4.04078e-06	0	0.000241991	0.000241944		1	1.25443e-14	0	7.5124e-13	7.48589e-13
258	1	4.05299e-06	0	0.000241781	0.000241603		1	4.67733e-06	0	0.000279026	0.000279186		1	1.37755e-14	0	8.21779e-13	8.2324e-13
259	1	4.12104e-06	0	0.000244891	0.00024483		1	4.90141e-06	0	0.000291265	0.000291181		1	1.47751e-14	0	8.78006e-13	8.79486e-13
260	1	4.15057e-06	0	0.000245698	0.000245664		1	4.98256e-06	0	0.000294636	0.000294797		1	1.7618e-14	0	1.04292e-12	1.04185e-12
261	1	4.2093e-06	0	0.00024822	0.000248261		1	4.99643e-06	0	0.000294636	0.000294847		1	1.94299e-14	0	1.14577e-12	1.14401e-12
262	1	4.94482e-06	0	0.00029048	0.000290197		1	5.42338e-06	0	0.00031725	0.000317148		1	2.46063e-14	0	1.44548e-12	1.44511e-12
263	1	5.22675e-06	0	0.000305874	0.000306064		1	5.43794e-06	0	0.00031725	0.000317148		1	2.51969e-14	0	1.47455e-12	1.47473e-12
264	1	5.45877e-06	0	0.000318242	0.000318314		1	5.44176e-06	0	0.00031725	0.000317148		1	2.77039e-14	0	1.61512e-12	1.61489e-12
265	1	5.67709e-06	0	0.000329721	0.00032989		1	5.58387e-06	0	0.000324307	0.000324082		1	2.78532e-14	0	1.6177e-12	1.62041e-12
266	1	5.8563e-06	0	0.000337764	0.000337795		1	5.83025e-06	0	0.000337344	0.000337329		1	2.86679e-14	0	1.65875e-12	1.66061e-12
267	1	5.85946e-06	0	0.000337764	0.000337795		1	6.99758e-06	0	0.00040337	0.000403509		1	3.03574e-14	0	1.74993e-12	1.75238e-12
268	1	6.14414e-06	0	0.000352853	0.000352615		1	7.09832e-06	0	0.00040765	0.000407747		1	3.15511e-14	0	1.81195e-12	1.81476e-12
269	1	6.43259e-06	0	0.000368045	0.000367896		1	7.34689e-06	0	0.000420357	0.000420535		1	3.27241e-14	0	1.87233e-12	1.87095e-12
270	1	6.75615e-06	0	0.000385125	0.000385345		1	7.88997e-06	0	0.000449758	0.000449759		1	3.66213e-14	0	2.08755e-12	2.08634e-12
271	1	6.90227e-06	0	0.000392003	0.000391874		1	8.09363e-06	0	0.000459439	0.000459458		1	4.31081e-14	0	2.44825e-12	2.44779e-12
272	1	7.19047e-06	0	0.000406703	0.00040648		1	8.11951e-06	0	0.000459439	0.000459467		1	5.29525e-14	0	2.99629e-12	2.99898e-12
273	1	7.21395e-06	0	0.000406703	0.00040648		1	8.34918e-06	0	0.000470704	0.00047075		1	5.3468e-14	0	3.01438e-12	3.01618e-12
274	1	7.45214e-06	0	0.000418598	0.000418478		1	8.82495e-06	0	0.000495711	0.000495433		1	5.59514e-14	0	3.14287e-12	3.14561e-12
275	1	7.5655e-06	0	0.00042342	0.000423672		1	8.87954e-06	0	0.000496857	0.000496862		1	6.09653e-14	0	3.41206e-12	3.414e-12
276	1	8.07063e-06	0	0.000450054	0.00045002		1	8.90992e-06	0	0.000496857	0.000496862		1	6.42492e-14	0	3.58283e-12	3.58008e-12
277	1	8.15795e-06	0	0.000453281	0.000453395		1	1.01092e-05	0	0.000561701	0.000561188		1	7.36458e-14	0	4.09199e-12	4.08945e-12
278	1	8.60487e-06	0	0.000474995	0.00047497		1	1.03772e-05	0	0.000574514	0.000573715		1	7.8483e-14	0	4.33737e-12	4.33596e-12
279	1	8.61046e-06	0	0.000474995	0.00047497		1	1.04257e-05	0	0.000575131	0.000573715		1	7.86255e-14	0	4.33737e-12	4.33596e-12
280	1	9.60941e-06	0	0.000528137	0.000528241		1	1.20104e-05	0	0.000660183	0.000659614		1	8.67682e-14	0	4.76946e-12	4.77121e-12
281	1	9.66501e-06	0	0.000528137	0.000528315		1	1.27868e-05	0	0.000700364	0.000701085		1	9.103e-14	0	4.98591e-12	4.98427e-12
282	1	9.67673e-06	0	0.000528137	0.000528315		1	1.37136e-05	0	0.000746436	0.000745077		1	9.53269e-14	0	5.20275e-12	5.20128e-12
283	1	1.01183e-05	0	0.000550283	0.00054929		1	1.3725e-05	0	0.000746436	0.000745077		1	9.79818e-14	0	5.32876e-12	5.32975e-12
284	1	1.04848e-05	0	0.00056821	0.000569033		1	1.42421e-05	0	0.000771833	0.00076955		1	1.07319e-13	0	5.81603e-12	5.79872e-12
285	1	1.07063e-05	0	0.000578175	0.000577838		1	1.49484e-05	0	0.000807269	0.000804652		1	1.27453e-13	0	6.88289e-12	6.85845e-12
286	1	1.10142e-05	0	0.000592724	0.000591961		1	1.52213e-05	0	0.00081913	0.000817983		1	1.85175e-13	0	9.96512e-12	9.95572e-12
287	1	1.1933e-05	0	0.000639935	0.000638163		1	1.55185e-05	0	0.000832214	0.000831221		1	2.03414e-13	0	1.09085e-11	1.08863e-11
288	1	1.1987e-05	0	0.000640598	0.000641292		1	1.57369e-05	0	0.000840996	0.000839023		1	2.06936e-13	0	1.10589e-11	1.10623e-11
289	1	1.22888e-05	0	0.000654452	0.000655049		1	1.60212e-05	0	0.000853224	0.000852097		1	2.08338e-13	0	1.10952e-11	1.10773e-11
290	1	1.2389e-05	0	0.000657513	0.000658098		1	1.64399e-05	0	0.000872504	0.000870388		1	2.09239e-13	0	1.11048e-11	1.10921e-11
291	1	1.27843e-05	0	0.000676163	0.000676992		1	1.68116e-05	0	0.000889166	0.000888553		1	2.14321e-13	0	1.13354e-11	1.13185e-11
292	1	1.31293e-05	0	0.000692032	0.000690487		1	1.70096e-05	0	0.000896555	0.000896051		1	2.30517e-13	0	1.21503e-11	1.21758e-11
293	1	1.3475e-05	0	0.000707826	0.000709142		1	1.72011e-05	0	0.000903555	0.000903499		1	2.57562e-13	0	1.35295e-11	1.35525e-11
294	1	1.4245e-05	0	0.000745729	0.000743375		1	1.764e-05	0	0.000923459	0.000921366		1	2.70766e-13	0	1.41747e-11	1.41869e-11
295	1	1.56171e-05	0	0.0008127	0.000811147		1	1.98126e-05	0	0.00103368	0.00103302		1	3.30337e-13	0	1.72346e-11	1.7217e-11
296	1	1.56299e-05	0	0.0008127	0.000811147		1	2.07472e-05	0	0.00107878	0.00107633		1	3.50783e-13	0	1.82395e-11	1.82508e-11
297	1	1.58538e-05	0	0.000821571	0.000823963		1	2.09816e-05	0	0.0010873	0.00108825		1	3.62752e-13	0	1.87984e-11	1.88112e-11
298	1	1.59983e-05	0	0.000826277	0.000826362		1	2.13143e-05	0	0.00110083	0.00110009		1	4.04967e-13	0	2.09156e-11	2.09173e-11
299	1	1.67269e-05	0	0.000861015	0.000859631		1	2.1414e-05	0	0.00110228	0.00110156		1	4.18018e-13	0	2.15175e-11	2.15165e-11
300	1	1.69715e-05	0	0.000870697	0.000872157		1	2.2345e-05	0	0.00114637	0.00114406		1	4.37875e-13	0	2.24644e-11	2.24709e-11
301	1	1.87635e-05	0	0.000959434	0.000961298		1	2.33537e-05	0	0.00119414	0.00119651		1	4.46015e-13	0	2.2806e-11	2.28053e-11
302	1	1.93171e-05	0	0.000984467	0.000983597		1	2.39661e-05	0	0.0012214	0.00122313		1	5.27689e-13	0	2.68929e-11	2.69088e-11
303	1	1.9715e-05	0	0.00100143	0.00100067		1	2.55558e-05	0	0.00129812	0.00130036		1	5.59175e-13	0	2.84035e-11	2.83946e-11
304	1	1.99293e-05	0	0.00100899	0.0010075		1	2.57743e-05	0	0.00130491	0.00130621		1	5.69553e-13	0	2.88355e-11	2.88581e-11
305	1	2.07893e-05	0	0.00104907	0.00104962		1	2.59106e-05	0	0.00130751	0.00130697		1	6.5125e-13	0	3.28636e-11	3.2851e-11
306	1	2.1463e-05	0	0.00107953	0.00108139		1	2.8068e-05	0	0.00141175	0.00141336		1	6.66316e-13	0	3.3514e-11	3.34981e-11
307	1	2.28541e-05	0	0.00114576	0.00114806		1	2.88288e-05	0	0.00144529	0.00144385		1	6.77551e-13	0	3.3968e-11	3.39905e-11
308	1	2.53201e-05	0	0.00126527	0.00126426		1	2.90485e-05	0	0.00145158	0.00144915		1	7.58383e-13	0	3.7897e-11	3.78779e-11
309	1	2.64025e-05	0	0.00131508	0.00131496		1	2.93963e-05	0	0.0014642	0.00146439		1	1.00457e-12	0	5.00368e-11	4.98091e-11
310	1	2.77666e-05	0	0.00137857	0.00138022		1	3.18913e-05	0	0.00158335	0.00158378		1	1.02097e-12	0	5.06895e-11	5.06414e-11
311	1	2.84394e-05	0	0.00140743	0.00140548		1	3.47247e-05	0	0.00171848	0.00171726		1	1.03931e-12	0	5.14341e-11	5.14683e-11
312	1	3.12422e-05	0	0.00154118	0.0015391		1	3.6138e-05	0	0.00178269	0.00178082		1	1.13727e-12	0	5.61018e-11	5.62363e-11
313	1	3.14749e-05	0	0.0015477	0.00154893		1	3.77358e-05	0	0.00185557	0.0018538		1	1.27362e-12	0	6.2627e-11	6.24491e-11
314	1	3.27285e-05	0	0.00160022	0.00160262		1	3.80465e-05	0	0.00186489	0.00186261		1	1.46245e-12	0	7.16832e-11	7.15632e-11
315	1	3.27509e-05	0	0.00160022	0.00160262		1	3.84088e-05	0	0.00187303	0.00187517		1	1.58461e-12	0	7.74247e-11	7.71993e-11
316	1	3.6292e-05	0	0.00176763	0.00176802		1	3.8456e-05	0	0.00187303	0.00187517		1	1.6308e-12	0	7.94292e-11	7.93903e-11
317	1	3.75303e-05	0	0.00182217	0.0018207		1	3.95118e-05	0	0.00191838	0.00191781		1	1.83055e-12	0	8.88771e-11	8.88502e-11
318	1	3.80115e-05	0	0.00183973	0.00183918		1	4.1327e-05	0	0.0020002	0.00199889		1	1.85889e-12	0	8.99692e-11	9.00228e-11
319	1	3.90324e-05	0	0.00188322	0.00188166		1	4.15046e-05	0	0.0020025	0.00200228		1	2.04358e-12	0	9.85978e-11	9.84252e-11
320	1	4.1156e-05	0	0.00197947	0.00198159		1	4.18651e-05	0	0.00201358	0.00201526		1	2.44838e-12	0	1.17759e-10	1.17837e-10
321	1	4.31186e-05	0	0.00206741	0.00206652		1	4.32731e-05	0	0.00207482	0.00207611		1	2.74165e-12	0	1.31454e-10	1.31375e-10
322	1	4.36121e-05	0	0.00208458	0.002084		1	4.36405e-05	0	0.00208593	0.002084		1	2.97565e-12	0	1.4223e-10	1.42438e-10
323	1	4.52992e-05	0	0.00215851	0.00215855		1	4.3924e-05	0	0.00209299	0.00209184		1	3.00364e-12	0	1.43124e-10	1.42951e-10
324	1	4.5698e-05	0	0.0021708	0.00217089		1	4.93797e-05	0	0.00234569	0.00234665		1	3.20235e-12	0	1.52122e-10	1.5201e-10
325	1	4.69565e-05	0	0.00222372	0.00222578		1	5.07585e-05	0	0.00240377	0.00240573		1	3.34307e-12	0	1.58317e-10	1.58172e-10
326	1	4.81903e-05	0	0.00227515	0.0022756		1	5.11778e-05	0	0.00241619	0.00241724		1	3.38226e-12	0	1.59682e-10	1.59575e-10
327	1	4.92974e-05	0	0.00231533	0.00231334		1	5.43803e-05	0	0.00255953	0.00256046		1	3.51566e-12	0	1.65473e-10	1.65677e-10
328	1	4.93424e-05	0	0.00231533	0.00231334		1	5.5198e-05	0	0.0025901	0.00259019		1	3.81463e-12	0	1.78997e-10	1.7878e-10
329	1	5.11984e-05	0	0.00239512	0.0023952		1	6.03462e-05	0	0.00281667	0.00281702		1	3.95787e-12	0	1.85154e-10	1.85253e-10
330	1	5.38898e-05	0	0.00251339	0.00251386		1	6.03926e-05	0	0.00281667	0.00281702		1	4.03103e-12	0	1.88005e-10	1.87957e-10
331	1	5.74391e-05	0	0.00267083	0.00266901		1	6.20106e-05	0	0.0028834	0.00288291		1	4.42095e-12	0	2.05568e-10	2.05523e-10
332	1	6.21309e-05	0	0.00288029	0.00287886		1	7.17406e-05	0	0.00332578	0.0033239		1	4.70435e-12	0	2.18086e-10	2.17885e-10
333	1	6.44286e-05	0	0.00297784	0.00297652		1	7.41037e-05	0	0.00342502	0.00342484		1	4.82226e-12	0	2.22881e-10	2.22777e-10
334	1	6.55061e-05	0	0.00301857	0.00301829		1	7.68437e-05	0	0.00354102	0.00353901		1	5.10368e-12	0	2.35182e-10	2.35012e-10
335	1	6.68188e-05	0	0.00306988	0.00306901		1	8.32461e-05	0	0.0038246	0.00382248		1	5.44702e-12	0	2.50254e-10	2.50391e-10
336	1	6.83868e-05	0	0.00313256	0.00313317		1	8.47981e-05	0	0.00388431	0.0038844		1	5.67194e-12	0	2.59812e-10	2.59723e-10
337	1	8.22467e-05	0	0.00375626	0.00375413		1	8.64288e-05	0	0.00394726	0.00394594		1	5.95227e-12	0	2.71844e-10	2.7174e-10
338	1	8.35575e-05	0	0.00380483	0.00380677		1	8.82881e-05	0	0.00402024	0.00402078		1	6.02726e-12	0	2.74454e-10	2.74579e-10
339	1	8.46745e-05	0	0.00384198	0.00384322		1	9.48632e-05	0	0.0043069	0.00430857		1	6.13026e-12	0	2.78321e-10	2.78309e-10
340	1	8.48724e-05	0	0.00384198	0.00384322		1	9.6813e-05	0	0.0043825	0.00438191		1	6.74681e-12	0	3.05412e-10	3.05557e-10
341	1	8.54336e-05	0	0.00385604	0.00385452		1	0.00010019	0	0.00452208	0.00452206		1	7.34778e-12	0	3.31641e-10	3.31741e-10
342	1	8.67703e-05	0	0.00390492	0.00390625		1	0.000100552	0	0.00452511	0.00452513		1	8.05053e-12	0	3.62298e-10	3.62274e-10
343	1	8.93174e-05	0	0.00400782	0.00400704		1	0.000102668	0	0.00460689	0.00460689		1	8.50633e-12	0	3.81694e-10	3.81858e-10
344	1	8.99297e-05	0	0.00402357	0.00402224		1	0.000105495	0	0.00471997	0.00471998		1	8.92032e-12	0	3.99107e-10	3.99092e-10
345	1	9.25288e-05	0	0.00412786	0.00412657		1	0.000107416	0	0.00479201	0.004792		1	1.45692e-11	0	6.47307e-10	6.47575e-10
346	1	9.36659e-05	0	0.00416651	0.00416802		1	0.00011783	0	0.00524139	0.00524139		1	1.45741e-11	0	6.47307e-10	6.47575e-10
347	1	9.48263e-05	0	0.00420597	0.0042048		1	0.000118299	0	0.00524709	0.00524709		1	1.45939e-11	0	6.47307e-10	6.47575e-10
348	1	0.000101085	0	0.00447067	0.00447069		1	0.00012299	0	0.00543949	0.00543948		1	1.49542e-11	0	6.6138e-10	6.63405e-10
349	1	0.000103151	0	0.004549	0.00454899		1	0.000127934	0	0.00564191	0.00564193		1	1.71938e-11	0	7.5825e-10	7.58525e-10
350	1	0.0001119	0	0.00491329	0.00491328		1	0.000129824	0	0.0057089	0.00570892		1	1.74657e-11	0	7.68042e-10	7.6955e-10
351	1	0.00011205	0	0.00491329	0.00491328		1	0.000130287	0	0.00571294	0.00571295		1	1.83609e-11	0	8.05109e-10	8.06822e-10
352	1	0.00011471	0	0.00500526	0.00500526		1	0.000132608	0	0.0057947	0.00579469		1	2.12032e-11	0	9.27099e-10	9.26958e-10
353	1	0.000114798	0	0.00500526	0.00500526		1	0.000132904	0	0.0057947	0.00579469		1	2.69811e-11	0	1.17639e-09	1.17722e-09
354	1	0.000131926	0	0.0057358	0.0057358		1	0.000140375	0	0.00610314	0.00610314		1	3.05612e-11	0	1.32872e-09	1.33041e-09
355	1	0.000132811	0	0.00575801	0.00575801		1	0.000141545	0	0.00613667	0.00613667		1	3.11154e-11	0	1.34901e-09	1.34834e-09
356	1	0.000135658	0	0.00586491	0.00586492		1	0.000145803	0	0.0063035	0.00630352		1	3.19111e-11	0	1.37962e-09	1.37914e-09
357	1	0.00013696	0	0.00590462	0.00590463		1	0.000146579	0	0.00631933	0.00631932		1	3.30619e-11	0	1.42302e-09	1.42302e-09
358	1	0.000143658	0	0.00617607	0.00617609		1	0.000151993	0	0.00653441	0.00653442		1	3.30998e-11	0	1.42302e-09	1.42302e-09
359	1	0.000155135	0	0.00665091	0.00665093		1	0.00016104	0	0.00690408	0.00690408		1	3.60184e-11	0	1.54417e-09	1.54339e-09
360	1	0.000155576	0	0.00665132	0.00665131		1	0.000162112	0	0.00692622	0.00692621		1	4.17007e-11	0	1.78282e-09	1.78279e-09
361	1	0.000158544	0	0.00675942	0.00675942		1	0.000162456	0	0.00692622	0.00692621		1	4.21681e-11	0	1.79781e-09	1.79917e-09
362	1	0.000164274	0	0.00698437	0.00698437		1	0.00016496	0	0.00701355	0.00701353		1	4.60634e-11	0	1.95846e-09	1.96001e-09
363	1	0.000166729	0	0.00706922	0.00706922		1	0.000169607	0	0.00719122	0.00719124		1	4.70121e-11	0	1.99329e-09	1.99277e-09
364	1	0.000168178	0	0.00711106	0.00711106		1	0.000173958	0	0.00735545	0.00735546		1	4.7732e-11	0	2.01825e-09	2.0169e-09
365	1	0.000169903	0	0.00716432	0.00716432		1	0.000184752	0	0.00779044	0.00779046		1	5.06143e-11	0	2.13426e-09	2.13366e-09
366	1	0.000175359	0	0.00737418	0.00737418		1	0.000186013	0	0.00782219	0.0078222		1	5.11347e-11	0	2.15031e-09	2.14885e-09
367	1	0.000179932	0	0.00754587	0.00754587		1	0.00019201	0	0.00804102	0.008041		1	5.62531e-11	0	2.3591e-09	2.36107e-09
368	1	0.000180544	0	0.00755095	0.00755096		1	0.000192261	0	0.00804102	0.008041		1	5.68337e-11	0	2.37698e-09	2.37557e-09
369	1	0.000181589	0	0.00757406	0.00757408		1	0.000198302	0	0.0082589	0.00825889		1	6.11745e-11	0	2.55159e-09	2.55265e-09
370	1	0.000186581	0	0.00776128	0.00776126		1	0.000198544	0	0.0082589	0.00825889		1	6.74826e-11	0	2.80709e-09	2.80782e-09
371	1	0.000207282	0	0.00859914	0.00859913		1	0.000199576	0	0.00827944	0.00827944		1	7.24847e-11	0	3.00704e-09	3.00768e-09
372	1	0.000210183	0	0.00869605	0.00869604		1	0.000214847	0	0.00888901	0.00888901		1	8.14744e-11	0	3.37089e-09	3.37195e-09
373	1	0.000211166	0	0.00870097	0.00870098		1	0.000221343	0	0.00913322	0.00913322		1	8.65818e-11	0	3.5726e-09	3.57335e-09
374	1	0.000211433	0	0.00870097	0.00870098		1	0.000238814	0	0.00982776	0.00982777		1	9.21432e-11	0	3.79192e-09	3.79014e-09
375	1	0.000225575	0	0.00925818	0.0092582		1	0.000243028	0	0.00996974	0.00996973		1	1.00908e-10	0	4.14152e-09	4.14531e-09
376	1	0.000227228	0	0.00930125	0.00930124		1	0.000243559	0	0.00996974	0.00996973		1	1.03957e-10	0	4.25531e-09	4.25709e-09
377	1	0.000231524	0	0.00945196	0.00945195		1	0.000252301	0	0.0103002	0.0103002		1	1.07415e-10	0	4.38521e-09	4.36827e-09
378	1	0.000232427	0	0.00946372	0.00946371		1	0.000253683	0	0.0103292	0.0103292		1	1.3915e-10	0	5.66574e-09	5.65965e-09
379	1	0.000234181	0	0.00950998	0.00950997		1	0.00025471	0	0.0103436	0.0103436		1	1.42185e-10	0	5.77405e-09	5.76655e-09
380	1	0.000235682	0	0.00954573	0.00954574		1	0.000261414	0	0.010588	0.010588		1	1.71518e-10	0	6.94695e-09	6.96645e-09
381	1	0.000238936	0	0.00962886	0.00962888		1	0.000268359	0	0.0108141	0.0108141		1	1.80099e-10	0	7.27536e-09	7.27134e-09
382	1	0.000238986	0	0.00962886	0.00962888		1	0.000268403	0	0.0108141	0.0108141		1	1.94391e-10	0	7.83213e-09	7.81637e-09
383	1	0.000245224	0	0.00985442	0.00985442		1	0.000270288	0	0.0108426	0.0108426		1	1.97203e-10	0	7.9247e-09	7.91652e-09
384	1	0.000250242	0	0.0100299	0.0100299		1	0.000270519	0	0.0108426	0.0108426		1	2.21371e-10	0	8.87272e-09	8.85784e-09
385	1	0.000254011	0	0.0101545	0.0101545		1	0.000274594	0	0.0109604	0.0109605		1	2.34209e-10	0	9.36289e-09	9.35453e-09
386	1	0.000255906	0	0.0102038	0.0102037		1	0.000275556	0	0.0109604	0.0109605		1	2.60417e-10	0	1.03836e-08	1.0367e-08
387	1	0.000259908	0	0.0103366	0.0103365		1	0.000275596	0	0.0109604	0.0109605		1	3.00472e-10	0	1.19498e-08	1.1931e-08
388	1	0.000266203	0	0.0105596	0.0105596		1	0.00029745	0	0.0117991	0.0117991		1	3.28844e-10	0	1.30444e-08	1.30506e-08
389	1	0.000270279	0	0.0106937	0.0106937		1	0.000314626	0	0.0124201	0.0124201		1	3.43411e-10	0	1.35872e-08	1.3571e-08
390	1	0.000282569	0	0.0111513	0.0111513		1	0.000314718	0	0.0124201	0.0124201		1	3.72045e-10	0	1.46824e-08	1.46807e-08
391	1	0.000285724	0	0.011247	0.011247		1	0.000316544	0	0.0124602	0.0124602		1	3.82851e-10	0	1.50702e-08	1.50761e-08
392	1	0.000292289	0	0.0114761	0.0114761		1	0.000318533	0	0.0124894	0.0124894		1	4.26629e-10	0	1.67506e-08	1.67652e-08
393	1	0.000296709	0	0.01162	0.01162		1	0.00031891	0	0.0124894	0.0124894		1	4.47763e-10	0	1.75084e-08	1.75004e-08
394	1	0.00030315	0	0.0118421	0.0118421		1	0.000323333	0	0.0126305	0.0126305		1	4.48204e-10	0	1.75084e-08	1.75004e-08
395	1	0.000313372	0	0.0122104	0.0122104		1	0.000335357	0	0.013067	0.013067		1	4.53256e-10	0	1.76609e-08	1.76509e-08
396	1	0.000321353	0	0.0124898	0.0124898		1	0.00033675	0	0.0130882	0.0130882		1	4.9865e-10	0	1.93806e-08	1.93942e-08
397	1	0.000335098	0	0.0129912	0.0129912		1	0.000337994	0	0.0130925	0.0130925		1	5.04395e-10	0	1.95358e-08	1.95288e-08
398	1	0.000349841	0	0.0135287	0.0135286		1	0.000338563	0	0.0130925	0.0130925		1	5.05181e-10	0	1.95358e-08	1.95288e-08
399	1	0.000356746	0	0.0137611	0.0137611		1	0.000355402	0	0.0137093	0.0137092		1	5.3528e-10	0	2.06479e-08	2.06371e-08
400	1	0.000359477	0	0.0138318	0.0138318		1	0.000356641	0	0.0137227	0.0137226		1	5.40041e-10	0	2.07794e-08	2.07779e-08
401	1	0.000369752	0	0.0141917	0.0141917		1	0.000359014	0	0.0137795	0.0137795		1	5.55803e-10	0	2.13326e-08	2.13401e-08
402	1	0.00038117	0	0.0145935	0.0145935		1	0.000364911	0	0.013971	0.013971		1	6.48046e-10	0	2.48112e-08	2.48094e-08
403	1	0.000383643	0	0.0146518	0.0146517		1	0.000371616	0	0.0141924	0.0141924		1	6.5011e-10	0	2.48284e-08	2.48242e-08
404	1	0.000390801	0	0.0148882	0.0148882		1	0.000401004	0	0.0152488	0.0152488		1	6.59963e-10	0	2.51423e-08	2.51437e-08
405	1	0.000397611	0	0.0151102	0.0151102		1	0.000401258	0	0.0152488	0.0152488		1	7.34664e-10	0	2.79191e-08	2.79318e-08
406	1	0.000401317	0	0.0152135	0.0152135		1	0.000407234	0	0.0154378	0.0154378		1	8.359e-10	0	3.1688e-08	3.16918e-08
407	1	0.000405581	0	0.0153373	0.0153373		1	0.000427988	0	0.0161847	0.0161847		1	8.80928e-10	0	3.33129e-08	3.33156e-08
408	1	0.000406645	0	0.0153385	0.0153385		1	0.000429459	0	0.0162005	0.0162005		1	8.85561e-10	0	3.34061e-08	3.34226e-08
409	1	0.000407604	0	0.0153385	0.0153385		1	0.000439699	0	0.0165336	0.0165337		1	9.12844e-10	0	3.43511e-08	3.43569e-08
410	1	0.000414284	0	0.0155518	0.0155518		1	0.000440439	0	0.0165336	0.0165337		1	9.19685e-10	0	3.45241e-08	3.45359e-08
411	1	0.000427504	0	0.0159858	0.0159858		1	0.000464368	0	0.0173895	0.0173895		1	1.07069e-09	0	4.0095e-08	3.99718e-08
412	1	0.000427922	0	0.0159858	0.0159858		1	0.000494537	0	0.0184743	0.0184743		1	1.07433e-09	0	4.01334e-08	3.99718e-08
413	1	0.000440967	0	0.0164332	0.0164332		1	0.000498809	0	0.0185888	0.0185888		1	1.24307e-09	0	4.63248e-08	4.62103e-08
414	1	0.00044735	0	0.0166308	0.0166308		1	0.000507864	0	0.0188805	0.0188805		1	1.37531e-09	0	5.11289e-08	5.13033e-08
415	1	0.000460154	0	0.0170656	0.0170656		1	0.000524345	0	0.0194108	0.0194108		1	1.48292e-09	0	5.49968e-08	5.48884e-08
416	1	0.000471409	0	0.017441	0.017441		1	0.000524649	0	0.0194108	0.0194108		1	1.57323e-09	0	5.82058e-08	5.80862e-08
417	1	0.00048181	0	0.0177813	0.0177813		1	0.000538051	0	0.0198589	0.0198589		1	1.62209e-09	0	5.98695e-08	5.97924e-08
418	1	0.000482917	0	0.0177813	0.0177813		1	0.000540495	0	0.0199013	0.0199013		1	1.63635e-09	0	6.02514e-08	6.03857e-08
419	1	0.000487523	0	0.017908	0.017908		1	0.000583658	0	0.0214393	0.0214393		1	1.7324e-09	0	6.36355e-08	6.35476e-08
420	1	0.000492924	0	0.0180633	0.0180633		1	0.000586453	0	0.0214907	0.0214907		1	1.75577e-09	0	6.42499e-08	6.43424e-08
421	1	0.000506094	0	0.0185019	0.0185019		1	0.000621874	0	0.0227346	0.0227346		1	1.75747e-09	0	6.42499e-08	6.43424e-08
422	1	0.000523831	0	0.0191049	0.0191049		1	0.00062883	0	0.0229344	0.0229344		1	1.99059e-09	0	7.26001e-08	7.25784e-08
423	1	0.000534053	0	0.0194317	0.0194317		1	0.000639376	0	0.0232639	0.0232639		1	2.01152e-09	0	7.31898e-08	7.31345e-08
424	1	0.000535656	0	0.0194441	0.0194441		1	0.000646974	0	0.0234848	0.0234849		1	2.36575e-09	0	8.58755e-08	8.58275e-08
425	1	0.000541053	0	0.0195938	0.0195938		1	0.000659246	0	0.0238495	0.0238495		1	2.37444e-09	0	8.59881e-08	8.58275e-08
426	1	0.000546768	0	0.0197542	0.0197542		1	0.000660377	0	0.0238495	0.0238495		1	2.41648e-09	0	8.73053e-08	8.74324e-08
427	1	0.000560536	0	0.0202042	0.0202042		1	0.000661669	0	0.0238495	0.0238495		1	2.57194e-09	0	9.27044e-08	9.26344e-08
428	1	0.000589973	0	0.0212156	0.0212156		1	0.000696998	0	0.0250642	0.0250642		1	2.69782e-09	0	9.70143e-08	9.70928e-08
429	1	0.00060433	0	0.0216812	0.0216812		1	0.00070028	0	0.0251236	0.0251236		1	2.72096e-09	0	9.76185e-08	9.7584e-08
430	1	0.000609439	0	0.0218137	0.0218137		1	0.000734401	0	0.0262864	0.0262864		1	2.78907e-09	0	9.98291e-08	9.98625e-08
431	1	0.000622636	0	0.0222343	0.0222343		1	0.000736254	0	0.0262916	0.0262916		1	2.93755e-09	0	1.04736e-07	1.04744e-07
432	1	0.000633931	0	0.022536	0.022536		1	0.00074116	0	0.0264055	0.0264055		1	2.93976e-09	0	1.04736e-07	1.04744e-07
433	1	0.000634014	0	0.022536	0.022536		1	0.000750204	0	0.026666	0.026666		1	3.49853e-09	0	1.24355e-07	1.24408e-07
434	1	0.000657176	0	0.0233055	0.0233055		1	0.000754225	0	0.0267472	0.0267472		1	4.08436e-09	0	1.44844e-07	1.4469e-07
435	1	0.000663589	0	0.0234789	0.0234788		1	0.000774088	0	0.0273281	0.0273281		1	4.12523e-09	0	1.45957e-07	1.46126e-07
436	1	0.000669828	0	0.0236452	0.0236452		1	0.000774158	0	0.0273281	0.0273281		1	4.67351e-09	0	1.64977e-07	1.64853e-07
437	1	0.000676271	0	0.023818	0.0238181		1	0.000797512	0	0.0280881	0.0280881		1	4.7069e-09	0	1.65776e-07	1.65885e-07
438	1	0.000717213	0	0.0252024	0.0252023		1	0.000804499	0	0.0282695	0.0282695		1	5.38278e-09	0	1.89147e-07	1.89049e-07
439	1	0.000721452	0	0.0252936	0.0252936		1	0.000811113	0	0.028437	0.028437		1	5.53083e-09	0	1.93906e-07	1.93877e-07
440	1	0.000730361	0	0.0255477	0.0255477		1	0.000876454	0	0.0306579	0.030658		1	6.1288e-09	0	2.14383e-07	2.14425e-07
441	1	0.000736436	0	0.0256722	0.0256722		1	0.000886939	0	0.0309544	0.0309544		1	6.26974e-09	0	2.18815e-07	2.18824e-07
442	1	0.000737255	0	0.0256722	0.0256722		1	0.000901233	0	0.0313821	0.0313821		1	6.99641e-09	0	2.43624e-07	2.43749e-07
443	1	0.000743936	0	0.0258463	0.0258463		1	0.000907632	0	0.0314974	0.0314974		1	7.70352e-09	0	2.67641e-07	2.67519e-07
444	1	0.000748279	0	0.0259387	0.0259387		1	0.000908638	0	0.0314974	0.0314974		1	7.7653e-09	0	2.69179e-07	2.69343e-07
445	1	0.000763431	0	0.0264044	0.0264044		1	0.00091765	0	0.0317383	0.0317383		1	7.98225e-09	0	2.76078e-07	2.76e-07
446	1	0.000781473	0	0.0269678	0.0269678		1	0.000934733	0	0.0322567	0.0322567		1	1.04293e-08	0	3.58478e-07	3.57291e-07
447	1	0.000797457	0	0.0274578	0.0274578		1	0.000950265	0	0.0327193	0.0327193		1	1.04303e-08	0	3.58478e-07	3.57291e-07
448	1	0.000816514	0	0.0280513	0.0280513		1	0.000975009	0	0.0334964	0.0334964		1	1.04345e-08	0	3.58478e-07	3.57291e-07
449	1	0.000829614	0	0.0284378	0.0284378		1	0.00102981	0	0.0353003	0.0353003		1	1.05475e-08	0	3.61553e-07	3.59923e-07
450	1	0.000833351	0	0.0285025	0.0285025		1	0.00110629	0	0.0378376	0.0378376		1	1.13157e-08	0	3.87021e-07	3.86485e-07
451	1	0.000850006	0	0.0290076	0.0290076		1	0.0011173	0	0.0381294	0.0381294		1	1.19965e-08	0	4.09397e-07	4.09517e-07
452	1	0.000892117	0	0.0303774	0.0303774		1	0.00117471	0	0.04	0.04		1	1.24388e-08	0	4.23552e-07	4.22231e-07
453	1	0.000929982	0	0.0315968	0.0315968		1	0.00121694	0	0.0412683	0.0412683		1	1.2711e-08	0	4.31864e-07	4.31492e-07
454	1	0.000942208	0	0.0319417	0.0319417		1	0.00121732	0	0.0412683	0.0412683		1	1.2876e-08	0	4.36509e-07	4.37321e-07
455	1	0.000953607	0	0.0322571	0.0322571		1	0.00123185	0	0.041669	0.041669		1	1.41927e-08	0	4.80089e-07	4.80334e-07
456	1	0.000960594	0	0.0324221	0.0324221		1	0.00126348	0	0.0426453	0.0426453		1	1.52082e-08	0	5.1331e-07	5.13033e-07
457	1	0.00096417	0	0.0324716	0.0324716		1	0.00130388	0	0.0439126	0.0439126		1	1.60687e-08	0	5.41165e-07	5.42221e-07
458	1	0.000971896	0	0.0326604	0.0326604		1	0.00131664	0	0.0442453	0.0442453		1	1.6942e-08	0	5.69333e-07	5.67921e-07
459	1	0.000978769	0	0.0328197	0.0328197		1	0.00134959	0	0.0452538	0.0452538		1	1.70655e-08	0	5.72234e-07	5.7339e-07
460	1	0.00100686	0	0.0336884	0.0336884		1	0.00135945	0	0.0454855	0.0454855		1	1.71657e-08	0	5.74342e-07	5.7549e-07
461	1	0.00103387	0	0.0345169	0.0345169		1	0.00139282	0	0.0464286	0.0464286		1	1.82861e-08	0	6.10503e-07	6.10966e-07
462	1	0.00106057	0	0.0353317	0.0353317		1	0.00139367	0	0.0464286	0.0464286		1	1.86178e-08	0	6.19265e-07	6.18299e-07
463	1	0.00106314	0	0.0353406	0.0353407		1	0.00140384	0	0.0466245	0.0466245		1	1.8629e-08	0	6.19265e-07	6.18299e-07
464	1	0.00106972	0	0.0354829	0.0354829		1	0.00140561	0	0.0466245	0.0466245		1	1.98618e-08	0	6.58822e-07	6.60088e-07
465	1	0.0010783	0	0.0356906	0.0356906		1	0.00141289	0	0.0467651	0.0467651		1	2.10211e-08	0	6.95776e-07	6.95077e-07
466	1	0.00109334	0	0.0360624	0.0360624		1	0.00142407	0	0.0470339	0.0470339		1	2.15669e-08	0	7.12309e-07	7.13403e-07
467	1	0.00109422	0	0.0360624	0.0360624		1	0.00146256	0	0.048202	0.048202		1	2.31585e-08	0	7.62547e-07	7.62973e-07
468	1	0.00110777	0	0.036431	0.036431		1	0.001469	0	0.0483107	0.0483107		1	2.31871e-08	0	7.62547e-07	7.62973e-07
469	1	0.0011848	0	0.038881	0.0388811		1	0.00147348	0	0.0483548	0.0483548		1	2.3728e-08	0	7.78674e-07	7.77754e-07
470	1	0.00124468	0	0.0406809	0.0406809		1	0.00154635	0	0.0506381	0.0506381		1	2.42971e-08	0	7.95652e-07	7.95747e-07
471	1	0.00124493	0	0.0406809	0.0406809		1	0.0015625	0	0.0510581	0.0510582		1	2.48156e-08	0	8.10905e-07	8.10397e-07
472	1	0.00126707	0	0.0413167	0.0413167		1	0.00156741	0	0.0511103	0.0511103		1	2.83325e-08	0	9.23867e-07	9.22808e-07
473	1	0.00131562	0	0.0428092	0.0428092		1	0.00157246	0	0.0511663	0.0511663		1	2.92353e-08	0	9.51292e-07	9.50142e-07
474	1	0.00132397	0	0.0429093	0.0429093		1	0.00158069	0	0.0513258	0.0513258		1	3.11611e-08	0	1.01182e-06	1.01308e-06
475	1	0.00132427	0	0.0429093	0.0429093		1	0.00160366	0	0.0519621	0.0519621		1	3.2242e-08	0	1.04435e-06	1.04335e-06
476	1	0.00140201	0	0.0453328	0.0453328		1	0.00165353	0	0.0534654	0.0534654		1	3.22986e-08	0	1.04435e-06	1.04439e-06
477	1	0.00143114	0	0.0461371	0.0461371		1	0.00172123	0	0.0555375	0.0555375		1	3.24963e-08	0	1.04853e-06	1.04865e-06
478	1	0.00143288	0	0.0461371	0.0461371		1	0.00178066	0	0.0573349	0.0573349		1	3.3365e-08	0	1.07431e-06	1.07544e-06
479	1	0.00145093	0	0.0466205	0.0466205		1	0.00185034	0	0.0594543	0.0594543		1	3.36121e-08	0	1.08001e-06	1.07962e-06
480	1	0.00145468	0	0.0466266	0.0466266		1	0.00187827	0	0.0602258	0.0602258		1	3.54917e-08	0	1.13803e-06	1.13829e-06
481	1	0.00145718	0	0.0466266	0.0466266		1	0.00191497	0	0.0612752	0.0612752		1	3.59033e-08	0	1.14883e-06	1.14872e-06
482	1	0.00146301	0	0.0466723	0.0466723		1	0.00195435	0	0.0623403	0.0623403		1	3.94695e-08	0	1.26032e-06	1.2613e-06
483	1	0.00146467	0	0.0466723	0.0466723		1	0.00195636	0	0.0623403	0.0623403		1	4.38473e-08	0	1.39721e-06	1.39571e-06
484	1	0.00152789	0	0.0485864	0.0485864		1	0.00198975	0	0.0632731	0.0632731		1	4.43247e-08	0	1.40951e-06	1.40872e-06
485	1	0.00154819	0	0.0491304	0.0491304		1	0.00200438	0	0.063607	0.063607		1	4.66042e-08	0	1.47769e-06	1.47881e-06
486	1	0.001555	0	0.0492448	0.0492448		1	0.00205381	0	0.0650416	0.0650416		1	4.6661e-08	0	1.47769e-06	1.47893e-06
487	1	0.00158697	0	0.0501542	0.0501542		1	0.00207147	0	0.0654663	0.0654663		1	4.93974e-08	0	1.56114e-06	1.56122e-06
488	1	0.00161848	0	0.0510451	0.0510451		1	0.00213774	0	0.067422	0.067422		1	5.05464e-08	0	1.59418e-06	1.59272e-06
489	1	0.00166214	0	0.0523148	0.0523148		1	0.0021498	0	0.0675635	0.0675635		1	5.20028e-08	0	1.63676e-06	1.63667e-06
490	1	0.00173196	0	0.0544012	0.0544012		1	0.00215101	0	0.0675635	0.0675635		1	5.32744e-08	0	1.67336e-06	1.67416e-06
491	1	0.00174847	0	0.054808	0.054808		1	0.00217747	0	0.0682554	0.0682554		1	5.41793e-08	0	1.69832e-06	1.69897e-06
492	1	0.00177328	0	0.0554725	0.0554725		1	0.00218739	0	0.068427	0.068427		1	6.22206e-08	0	1.94642e-06	1.94577e-06
493	1	0.00179741	0	0.0561136	0.0561136		1	0.00227212	0	0.0709336	0.0709336		1	6.2674e-08	0	1.95662e-06	1.95744e-06
494	1	0.00182211	0	0.0567162	0.0567162		1	0.0022793	0	0.0710135	0.0710135		1	6.47212e-08	0	2.01645e-06	2.01579e-06
495	1	0.00182409	0	0.0567162	0.0567162		1	0.00228538	0	0.0710592	0.0710592		1	6.72975e-08	0	2.09248e-06	2.09255e-06
496	1	0.00187467	0	0.0581714	0.0581714		1	0.00233806	0	0.0725504	0.0725504		1	6.89323e-08	0	2.13899e-06	2.13798e-06
497	1	0.00192091	0	0.0594862	0.0594862		1	0.00254801	0	0.0789061	0.0789061		1	7.31091e-08	0	2.26403e-06	2.26375e-06
498	1	0.00199328	0	0.0616035	0.0616035		1	0.0026575	0	0.0821317	0.0821317		1	7.33433e-08	0	2.26672e-06	2.26538e-06
499	1	0.00201318	0	0.062094	0.062094		1	0.00266357	0	0.0821543	0.0821543		1	7.42794e-08	0	2.29105e-06	2.29169e-06
500	1	0.00205767	0	0.0633392	0.0633393		1	0.00276445	0	0.0850954	0.0850954		1	7.63021e-08	0	2.34873e-06	2.34867e-06
501	1	0.00209628	0	0.064399	0.0643989		1	0.00283353	0	0.0870476	0.0870476		1	8.05674e-08	0	2.47507e-06	2.47608e-06
502	1	0.00215706	0	0.0661341	0.066134		1	0.0028463	0	0.0872657	0.0872657		1	8.34058e-08	0	2.55717e-06	2.55699e-06
503	1	0.00217472	0	0.066543	0.066543		1	0.00292741	0	0.089574	0.089574		1	8.54647e-08	0	2.61115e-06	2.61097e-06
504	1	0.00219172	0	0.06693	0.06693		1	0.00297407	0	0.0908212	0.0908212		1	8.55059e-08	0	2.61115e-06	2.61097e-06
505	1	0.00220724	0	0.0672704	0.0672704		1	0.0030187	0	0.0920017	0.0920017		1	8.65487e-08	0	2.63777e-06	2.63628e-06
506	1	0.00222776	0	0.0677421	0.0677421		1	0.00304315	0	0.0925634	0.0925634		1	8.71583e-08	0	2.65109e-06	2.65236e-06
507	1	0.00223151	0	0.0677421	0.0677421		1	0.00305543	0	0.0927536	0.0927536		1	8.76499e-08	0	2.66079e-06	2.65927e-06
508	1	0.00225085	0	0.0681944	0.0681944		1	0.00315566	0	0.0956078	0.0956078		1	8.78349e-08	0	2.66116e-06	2.6601e-06
509	1	0.00226367	0	0.0684482	0.0684482		1	0.00317568	0	0.0960255	0.0960254		1	8.8587e-08	0	2.67867e-06	2.67906e-06
510	1	0.00229232	0	0.0691785	0.0691785		1	0.00319521	0	0.0963571	0.0963571		1	9.26864e-08	0	2.79713e-06	2.79754e-06
511	1	0.00229805	0	0.0692158	0.0692158		1	0.00319917	0	0.0963571	0.0963571		1	9.50865e-08	0	2.86395e-06	2.86435e-06
512	1	0.00238699	0	0.0717541	0.0717541		1	0.00324993	0	0.0976946	0.0976946		1	1.04594e-07	0	3.14415e-06	3.15636e-06
513	1	0.00246576	0	0.0739776	0.0739776		1	0.00329817	0	0.0989515	0.0989515		1	1.07288e-07	0	3.21886e-06	3.21021e-06
514	1	0.00262858	0	0.0787092	0.0787092		1	0.00338184	0	0.101264	0.101264		1	1.0999e-07	0	3.29349e-06	3.29379e-06
515	1	0.00270191	0	0.0807477	0.0807477		1	0.00342375	0	0.10232	0.10232		1	1.25934e-07	0	3.7636e-06	3.76557e-06
516	1	0.00271355	0	0.0809384	0.0809384		1	0.00358189	0	0.106839	0.106839		1	1.35464e-07	0	4.04055e-06	4.02672e-06
517	1	0.00281023	0	0.08366	0.08366		1	0.00362173	0	0.107818	0.107818		1	1.37823e-07	0	4.10297e-06	4.10824e-06
518	1	0.00284766	0	0.0846105	0.0846105		1	0.00367955	0	0.109321	0.109321		1	1.43629e-07	0	4.26755e-06	4.27858e-06
519	1	0.00291046	0	0.08631	0.08631		1	0.00368642	0	0.109321	0.109321		1	1.49188e-07	0	4.4242e-06	4.41861e-06
520	1	0.00298278	0	0.0882845	0.0882845		1	0.0037381	0	0.110467	0.110467		1	1.5465e-07	0	4.57734e-06	4.5877e-06
521	1	0.00299382	0	0.0884412	0.0884412		1	0.00373941	0	0.110467	0.110467		1	1.56616e-07	0	4.62663e-06	4.63798e-06
522	1	0.00301282	0	0.088832	0.088832		1	0.00374894	0	0.110536	0.110536		1	1.68333e-07	0	4.96324e-06	4.95342e-06
523	1	0.00304234	0	0.0895308	0.0895308		1	0.00382509	0	0.112566	0.112566		1	1.78569e-07	0	5.2492e-06	5.25761e-06
524	1	0.00307379	0	0.0902837	0.0902837		1	0.00385808	0	0.113237	0.113237		1	1.78714e-07	0	5.2492e-06	5.25761e-06
525	1	0.00319507	0	0.0934986	0.0934986		1	0.00386262	0	0.113237	0.113237		1	1.85342e-07	0	5.43351e-06	5.4235e-06
526	1	0.00319539	0	0.0934986	0.0934986		1	0.00387124	0	0.113274	0.113274		1	1.88823e-07	0	5.52506e-06	5.51973e-06
527	1	0.00335885	0	0.0980951	0.0980951		1	0.00389802	0	0.113841	0.113841		1	1.89337e-07	0	5.52957e-06	5.51973e-06
528	1	0.00336542	0	0.0981008	0.0981008		1	0.00399241	0	0.116377	0.116377		1	1.94179e-07	0	5.66024e-06	5.65503e-06
529	1	0.00339822	0	0.0988695	0.0988695		1	0.00401473	0	0.116807	0.116806		1	2.06785e-07	0	6.01632e-06	6.02256e-06
530	1	0.00341157	0	0.0990707	0.0990707		1	0.00404912	0	0.117585	0.117585		1	2.10815e-07	0	6.122e-06	6.12736e-06
531	1	0.0034458	0	0.0998764	0.0998764		1	0.00406421	0	0.117801	0.117801		1	2.13179e-07	0	6.17899e-06	6.17379e-06
532	1	0.0034697	0	0.10038	0.10038		1	0.00407286	0	0.11783	0.11783		1	2.1828e-07	0	6.31494e-06	6.30684e-06
533	1	0.00349694	0	0.100978	0.100978		1	0.00411011	0	0.118684	0.118684		1	2.42737e-07	0	7.00931e-06	7.01691e-06
534	1	0.00361168	0	0.104096	0.104096		1	0.00414986	0	0.119608	0.119608		1	2.62821e-07	0	7.57506e-06	7.56604e-06
535	1	0.00371757	0	0.106948	0.106948		1	0.00432775	0	0.124502	0.124502		1	2.63418e-07	0	7.57806e-06	7.56604e-06
536	1	0.00377568	0	0.108417	0.108417		1	0.00438426	0	0.125892	0.125892		1	2.66691e-07	0	7.65793e-06	7.66678e-06
537	1	0.00380913	0	0.109174	0.109174		1	0.00442021	0	0.126688	0.126688		1	2.69602e-07	0	7.72708e-06	7.73849e-06
538	1	0.00398103	0	0.113889	0.113889		1	0.00447064	0	0.127823	0.127823		1	3.04246e-07	0	8.70381e-06	8.69677e-06
539	1	0.00401646	0	0.114689	0.114689		1	0.00447643	0	0.127823	0.127823		1	3.07016e-07	0	8.76676e-06	8.7663e-06
540	1	0.00403751	0	0.115076	0.115076		1	0.00449238	0	0.128041	0.128041		1	3.30867e-07	0	9.43032e-06	9.43411e-06
541	1	0.00409222	0	0.11642	0.11642		1	0.00455401	0	0.129558	0.129558		1	3.38463e-07	0	9.62898e-06	9.61582e-06
542	1	0.00411413	0	0.116828	0.116828		1	0.00458394	0	0.130169	0.130169		1	3.70953e-07	0	1.05338e-05	1.05352e-05
543	1	0.00425957	0	0.120735	0.120735		1	0.00460035	0	0.130394	0.130394		1	3.78971e-07	0	1.07417e-05	1.07425e-05
544	1	0.00431767	0	0.122157	0.122157		1	0.00462658	0	0.130897	0.130897		1	3.83098e-07	0	1.08387e-05	1.08359e-05
545	1	0.00440399	0	0.124333	0.124333		1	0.00464592	0	0.131203	0.131203		1	3.843e-07	0	1.08528e-05	1.08443e-05
546	1	0.00441074	0	0.124333	0.124333		1	0.00466999	0	0.131621	0.131621		1	3.90766e-07	0	1.10152e-05	1.10218e-05
547	1	0.00473538	0	0.132917	0.132916		1	0.00467783	0	0.131621	0.131621		1	3.96357e-07	0	1.11524e-05	1.11423e-05
548	1	0.00473963	0	0.132917	0.132916		1	0.00469718	0	0.13171	0.13171		1	4.20361e-07	0	1.18062e-05	1.1796e-05
549	1	0.00474116	0	0.132917	0.132916		1	0.00469813	0	0.13171	0.13171		1	4.2195e-07	0	1.18292e-05	1.18306e-05
550	1	0.00496721	0	0.138783	0.138783		1	0.00481084	0	0.134523	0.134523		1	4.36153e-07	0	1.22051e-05	1.22009e-05
551	1	0.00497263	0	0.138783	0.138783		1	0.00481595	0	0.134523	0.134523		1	4.37798e-07	0	1.22289e-05	1.22346e-05
552	1	0.00497747	0	0.138783	0.138783		1	0.00483971	0	0.134942	0.134942		1	4.66293e-07	0	1.30013e-05	1.29931e-05
553	1	0.00500339	0	0.139254	0.139254		1	0.00496257	0	0.138117	0.138117		1	4.79369e-07	0	1.33417e-05	1.33314e-05
554	1	0.00502012	0	0.139467	0.139467		1	0.0050437	0	0.140122	0.140122		1	4.8284e-07	0	1.34141e-05	1.34185e-05
555	1	0.00502988	0	0.139486	0.139486		1	0.00520798	0	0.144425	0.144425		1	5.39947e-07	0	1.49736e-05	1.4975e-05
556	1	0.00510751	0	0.141384	0.141384		1	0.00529102	0	0.146423	0.146423		1	5.7127e-07	0	1.58137e-05	1.58062e-05
557	1	0.00530025	0	0.146456	0.146456		1	0.00529904	0	0.146423	0.146423		1	6.51469e-07	0	1.80014e-05	1.79884e-05
558	1	0.00535971	0	0.14776	0.14776		1	0.00532269	0	0.146813	0.146813		1	7.2275e-07	0	1.99352e-05	1.99421e-05
559	1	0.00536665	0	0.14776	0.14776		1	0.0054285	0	0.149463	0.149463		1	7.3516e-07	0	2.02412e-05	2.02368e-05
560	1	0.00556101	0	0.152838	0.152838		1	0.00544889	0	0.149757	0.149757		1	7.67515e-07	0	2.10943e-05	2.11077e-05
561	1	0.00559398	0	0.15347	0.15347		1	0.00551355	0	0.151264	0.151264		1	8.22381e-07	0	2.2562e-05	2.25515e-05
562	1	0.00570995	0	0.156373	0.156373		1	0.00557023	0	0.152547	0.152547		1	8.28895e-07	0	2.27002e-05	2.27031e-05
563	1	0.0057971	0	0.15847	0.15847		1	0.00567448	0	0.155126	0.155126		1	8.50349e-07	0	2.32464e-05	2.32369e-05
564	1	0.0058071	0	0.15847	0.15847		1	0.00569075	0	0.155295	0.155295		1	8.77569e-07	0	2.3948e-05	2.39598e-05
565	1	0.00590628	0	0.160891	0.160891		1	0.00575227	0	0.156696	0.156696		1	8.96318e-07	0	2.44164e-05	2.44077e-05
566	1	0.00593758	0	0.161458	0.161458		1	0.00578821	0	0.157396	0.157396		1	9.45234e-07	0	2.57034e-05	2.5697e-05
567	1	0.00601476	0	0.163268	0.163268		1	0.00581426	0	0.157826	0.157826		1	9.74067e-07	0	2.64407e-05	2.64389e-05
568	1	0.006077	0	0.164668	0.164668		1	0.00592693	0	0.160601	0.160601		1	1.01153e-06	0	2.74086e-05	2.73197e-05
569	1	0.00634475	0	0.17162	0.17162		1	0.00615625	0	0.166522	0.166522		1	1.01329e-06	0	2.74086e-05	2.73197e-05
570	1	0.00642205	0	0.173407	0.173407		1	0.00618917	0	0.167118	0.167118		1	1.01632e-06	0	2.74425e-05	2.75418e-05
571	1	0.00648992	0	0.174932	0.174932		1	0.00620479	0	0.167247	0.167247		1	1.03807e-06	0	2.79806e-05	2.80326e-05
572	1	0.0065454	0	0.176119	0.176119		1	0.00622784	0	0.167556	0.167556		1	1.05571e-06	0	2.84065e-05	2.85218e-05
573	1	0.00657105	0	0.176501	0.176501		1	0.00623804	0	0.167556	0.167556		1	1.11201e-06	0	2.9869e-05	2.9815e-05
574	1	0.00667893	0	0.1787	0.1787		1	0.00626494	0	0.167986	0.167986		1	1.1205e-06	0	3.00446e-05	3.00312e-05
575	1	0.00668323	0	0.1787	0.1787		1	0.00635017	0	0.169975	0.169975		1	1.1496e-06	0	3.07712e-05	3.0782e-05
576	1	0.00668777	0	0.1787	0.1787		1	0.00639693	0	0.170929	0.170929		1	1.19483e-06	0	3.19265e-05	3.17974e-05
577	1	0.00676636	0	0.180487	0.180487		1	0.00649672	0	0.173295	0.173295		1	1.33515e-06	0	3.56141e-05	3.57434e-05
578	1	0.0072449	0	0.192917	0.192917		1	0.00675458	0	0.179861	0.179861		1	1.35478e-06	0	3.60751e-05	3.59478e-05
579	1	0.00736466	0	0.195768	0.195768		1	0.00683659	0	0.181689	0.181689		1	1.36484e-06	0	3.62802e-05	3.61516e-05
580	1	0.00762317	0	0.20229	0.20229		1	0.00684685	0	0.181689	0.181689		1	1.37118e-06	0	3.63859e-05	3.63546e-05
581	1	0.00775758	0	0.205502	0.205502		1	0.0068592	0	0.181704	0.181704		1	1.42574e-06	0	3.77687e-05	3.78815e-05
582	1	0.00792693	0	0.209628	0.209628		1	0.00694133	0	0.183564	0.183564		1	1.43929e-06	0	3.80207e-05	3.80155e-05
583	1	0.0079484	0	0.209835	0.209835		1	0.00716108	0	0.18905	0.18905		1	1.4402e-06	0	3.80207e-05	3.80155e-05
584	1	0.00799821	0	0.210789	0.210788		1	0.00738652	0	0.194668	0.194668		1	1.46325e-06	0	3.85631e-05	3.84775e-05
585	1	0.00802329	0	0.211088	0.211088		1	0.00741125	0	0.194986	0.194986		1	1.52026e-06	0	3.99972e-05	3.99903e-05
586	1	0.00837973	0	0.219748	0.219748		1	0.00757202	0	0.198875	0.198875		1	1.56044e-06	0	4.09843e-05	4.09726e-05
587	1	0.00838102	0	0.219748	0.219748		1	0.00787291	0	0.206137	0.206138		1	1.5825e-06	0	4.14928e-05	4.14272e-05
588	1	0.00866871	0	0.226905	0.226905		1	0.00787531	0	0.206137	0.206138		1	1.60485e-06	0	4.20073e-05	4.18803e-05
589	1	0.00921382	0	0.24073	0.24073		1	0.00794382	0	0.207578	0.207578		1	1.68342e-06	0	4.39891e-05	4.38996e-05
590	1	0.00922816	0	0.24073	0.24073		1	0.0082043	0	0.214021	0.214021		1	1.68962e-06	0	4.40761e-05	4.40861e-05
591	1	0.00932454	0	0.242833	0.242833		1	0.00836401	0	0.217818	0.217818		1	1.75922e-06	0	4.58141e-05	4.58344e-05
592	1	0.00943881	0	0.245393	0.245393		1	0.00843984	0	0.219421	0.219421		1	1.78592e-06	0	4.64309e-05	4.6537e-05
593	1	0.00964144	0	0.250238	0.250238		1	0.00851572	0	0.221021	0.221021		1	1.93833e-06	0	5.02301e-05	5.02669e-05
594	1	0.00979856	0	0.253888	0.253888		1	0.0085639	0	0.221897	0.221897		1	1.93858e-06	0	5.02301e-05	5.02669e-05
595	1	0.00998217	0	0.258211	0.258211		1	0.00870047	0	0.225057	0.225057		1	2.15909e-06	0	5.58497e-05	5.58732e-05
596	1	0.0100726	0	0.260114	0.260114		1	0.00877748	0	0.226668	0.226668		1	2.20108e-06	0	5.68403e-05	5.68124e-05
597	1	0.0102559	0	0.264404	0.264404		1	0.00904122	0	0.233088	0.233088		1	2.27643e-06	0	5.86877e-05	5.87797e-05
598	1	0.0102852	0	0.264715	0.264715		1	0.00907808	0	0.233647	0.233647		1	2.40195e-06	0	6.18201e-05	6.17699e-05
599	1	0.0105994	0	0.272346	0.272346		1	0.00910451	0	0.233936	0.233936		1	2.68089e-06	0	6.8884e-05	6.88612e-05
600	1	0.0106979	0	0.274418	0.274418		1	0.00913375	0	0.234296	0.234296		1	2.81003e-06	0	7.20821e-05	7.20812e-05
601	1	0.0108063	0	0.276739	0.276739		1	0.00915454	0	0.234438	0.234438		1	2.83843e-06	0	7.26011e-05	7.26087e-05
602	1	0.0109579	0	0.280155	0.280155		1	0.00954247	0	0.243741	0.243741		1	2.8397e-06	0	7.26011e-05	7.26087e-05
603	1	0.0113048	0	0.288544	0.288544		1	0.00958026	0	0.243741	0.243741		1	2.84624e-06	0	7.26476e-05	7.27435e-05
604	1	0.0113474	0	0.289151	0.289151		1	0.00959261	0	0.243741	0.243741		1	2.91265e-06	0	7.42195e-05	7.4152e-05
605	1	0.0113893	0	0.289739	0.289739		1	0.00959527	0	0.243741	0.243741		1	2.93789e-06	0	7.4739e-05	7.47926e-05
606	1	0.0116641	0	0.29624	0.29624		1	0.00959696	0	0.243741	0.243741		1	3.14955e-06	0	7.99912e-05	8.00027e-05
607	1	0.0119931	0	0.304095	0.304095		1	0.00963298	0	0.244252	0.244252		1	3.1633e-06	0	8.02082e-05	8.01245e-05
608	1	0.0123251	0	0.311999	0.311999		1	0.00981382	0	0.248429	0.248428		1	3.20881e-06	0	8.12284e-05	8.12584e-05
609	1	0.0124991	0	0.315885	0.315885		1	0.0101642	0	0.256876	0.256876		1	3.63108e-06	0	9.17668e-05	9.17395e-05
610	1	0.0128804	0	0.324987	0.324987		1	0.0103867	0	0.262068	0.262068		1	3.92852e-06	0	9.91211e-05	9.91584e-05
611	1	0.0131547	0	0.330971	0.330971		1	0.0105034	0	0.26458	0.26458		1	4.36717e-06	0	0.000110008	0.00011008
612	1	0.0131606	0	0.330971	0.330971		1	0.0105423	0	0.265125	0.265125		1	4.76074e-06	0	0.000119726	0.000119708
613	1	0.0133157	0	0.334326	0.334326		1	0.010931	0	0.274453	0.274453		1	5.06086e-06	0	0.000127066	0.000127045
614	1	0.0134334	0	0.336733	0.336733		1	0.0110167	0	0.276153	0.276153		1	5.22678e-06	0	0.000131018	0.000131099
615	1	0.01354	0	0.338851	0.338851		1	0.011082	0	0.277338	0.277338		1	5.27437e-06	0	0.000131996	0.000131887
616	1	0.01373	0	0.343049	0.343049		1	0.0113432	0	0.283414	0.283413		1	5.39655e-06	0	0.000134835	0.000134921
617	1	0.0138275	0	0.344926	0.344925		1	0.0118525	0	0.29566	0.29566		1	5.9373e-06	0	0.000148105	0.000148173
618	1	0.0139496	0	0.347408	0.347408		1	0.0121446	0	0.302455	0.302455		1	5.96129e-06	0	0.000148463	0.000148431
619	1	0.0140029	0	0.348173	0.348173		1	0.0122885	0	0.305544	0.305544		1	6.04937e-06	0	0.000150413	0.000150429
620	1	0.0140742	0	0.349062	0.349062		1	0.012364	0	0.306927	0.306927		1	6.35172e-06	0	0.000157676	0.000157634
621	1	0.0141091	0	0.349062	0.349062		1	0.0124554	0	0.30856	0.30856		1	6.48694e-06	0	0.000160774	0.00016085
622	1	0.0141137	0	0.349062	0.349062		1	0.0124699	0	0.30856	0.30856		1	6.55979e-06	0	0.000162318	0.000162323
623	1	0.0141294	0	0.349062	0.349062		1	0.0125948	0	0.311151	0.311151		1	6.58584e-06	0	0.000162701	0.000162804
624	1	0.014245	0	0.351353	0.351353		1	0.0127392	0	0.314213	0.314213		1	6.88822e-06	0	0.000169898	0.000169942
625	1	0.0144463	0	0.35575	0.35575		1	0.012816	0	0.315601	0.315601		1	6.94879e-06	0	0.000171118	0.000171148
626	1	0.014612	0	0.359255	0.359255		1	0.0129949	0	0.319086	0.319086		1	7.155e-06	0	0.000175915	0.000175792
627	1	0.0146446	0	0.359481	0.359481		1	0.0129989	0	0.319086	0.319086		1	7.20488e-06	0	0.000176697	0.000176702
628	1	0.0149918	0	0.367419	0.367419		1	0.013587	0	0.332989	0.332989		1	7.2098e-06	0	0.000176697	0.000176702
629	1	0.01524	0	0.372908	0.372908		1	0.0137754	0	0.337071	0.337071		1	7.56937e-06	0	0.000185215	0.00018523
630	1	0.0154711	0	0.37796	0.37796		1	0.01441	0	0.352039	0.352039		1	7.78834e-06	0	0.00019027	0.000190311
631	1	0.0157077	0	0.383134	0.383134		1	0.0147158	0	0.35894	0.35894		1	7.92397e-06	0	0.000193277	0.00019318
632	1	0.015895	0	0.38709	0.38709		1	0.0147846	0	0.360047	0.360047		1	8.15795e-06	0	0.000198669	0.000198719
633	1	0.0159976	0	0.388386	0.388386		1	0.0148296	0	0.360572	0.360572		1	8.41852e-06	0	0.000204691	0.000204727
634	1	0.0159988	0	0.388386	0.388386		1	0.0149335	0	0.362527	0.362527		1	8.84955e-06	0	0.000214832	0.000214843
635	1	0.0161585	0	0.391645	0.391645		1	0.0150696	0	0.365253	0.365253		1	9.08241e-06	0	0.000220138	0.000220079
636	1	0.0163483	0	0.395625	0.395625		1	0.0152269	0	0.368486	0.368486		1	9.2283e-06	0	0.000223322	0.000223363
637	1	0.0164054	0	0.396383	0.396383		1	0.0159443	0	0.38524	0.38524		1	9.41164e-06	0	0.000227401	0.000227362
638	1	0.0166177	0	0.400882	0.400882		1	0.0161312	0	0.389146	0.389147		1	9.5528e-06	0	0.00023045	0.000230383
639	1	0.0167648	0	0.403797	0.403797		1	0.0162663	0	0.391792	0.391792		1	9.89917e-06	0	0.000238432	0.000238452
640	1	0.0168247	0	0.404184	0.404184		1	0.0163675	0	0.393613	0.393613		1	9.92935e-06	0	0.000238785	0.000238801
641	1	0.0168333	0	0.404184	0.404184		1	0.0164506	0	0.394995	0.394995		1	1.07325e-05	0	0.000257697	0.000256917
642	1	0.0170904	0	0.409718	0.409718		1	0.0166745	0	0.399748	0.399747		1	1.09259e-05	0	0.000261933	0.000261311
643	1	0.017244	0	0.412756	0.412756		1	0.0172876	0	0.413801	0.413801		1	1.14692e-05	0	0.000274529	0.000275267
644	1	0.0173297	0	0.414163	0.414163		1	0.0174811	0	0.417781	0.417781		1	1.1558e-05	0	0.000276225	0.000276799
645	1	0.0182835	0	0.436282	0.436282		1	0.017516	0	0.417968	0.417968		1	1.16201e-05	0	0.00027728	0.000276799
646	1	0.0184479	0	0.439523	0.439523		1	0.0176841	0	0.421324	0.421324		1	1.16644e-05	0	0.000277905	0.000278753
647	1	0.0187357	0	0.445689	0.44569		1	0.0177222	0	0.421579	0.421579		1	1.18443e-05	0	0.000281756	0.000280701
648	1	0.0187743	0	0.445919	0.445919		1	0.0177879	0	0.42249	0.42249		1	1.19389e-05	0	0.000283568	0.000282643
649	1	0.0189124	0	0.448506	0.448506		1	0.0179567	0	0.425843	0.425843		1	1.25178e-05	0	0.000296859	0.000296437
650	1	0.0189748	0	0.449293	0.449293		1	0.0182232	0	0.431497	0.431497		1	1.28742e-05	0	0.000304842	0.000305452
651	1	0.0193078	0	0.455936	0.455936		1	0.0185278	0	0.438036	0.438036		1	1.36555e-05	0	0.000322845	0.000323897
652	1	0.0193146	0	0.455936	0.455936		1	0.0186793	0	0.44094	0.44094		1	1.43149e-05	0	0.000337916	0.000337563
653	1	0.0195023	0	0.45962	0.45962		1	0.0192228	0	0.453075	0.453076		1	1.48285e-05	0	0.000349503	0.000348831
654	1	0.0195303	0	0.45962	0.45962		1	0.0194188	0	0.455737	0.455737		1	1.53754e-05	0	0.00036184	0.000362418
655	1	0.0198602	0	0.46667	0.46667		1	0.0194389	0	0.455737	0.455737		1	1.61155e-05	0	0.000378677	0.000378313
656	1	0.0200309	0	0.469963	0.469963		1	0.0194435	0	0.455737	0.455737		1	1.63032e-05	0	0.000382503	0.000382429
657	1	0.0202584	0	0.474576	0.474576		1	0.0194542	0	0.455737	0.455737		1	1.66815e-05	0	0.000390783	0.000391217
658	1	0.0204761	0	0.478947	0.478947		1	0.0201254	0	0.470745	0.470745		1	1.69179e-05	0	0.00039572	0.000395301
659	1	0.0206308	0	0.481835	0.481835		1	0.020366	0	0.475651	0.475651		1	1.81144e-05	0	0.00042265	0.000422087
660	1	0.0207587	0	0.484086	0.484086		1	0.0206616	0	0.480868	0.480868		1	1.81242e-05	0	0.00042265	0.000422087
661	1	0.0212494	0	0.494781	0.494781		1	0.0206742	0	0.480868	0.480868		1	1.90363e-05	0	0.00044325	0.000442404
662	1	0.02154	0	0.500788	0.500788		1	0.0207005	0	0.480868	0.480868		1	1.91884e-05	0	0.000446116	0.000446385
663	1	0.0226753	0	0.526389	0.526389		1	0.0207144	0	0.480868	0.480868		1	1.97529e-05	0	0.000458548	0.000459641
664	1	0.0227096	0	0.526391	0.526391		1	0.0208775	0	0.483923	0.483923		1	2.01351e-05	0	0.000466707	0.000465902
665	1	0.0228151	0	0.528042	0.528042		1	0.022025	0	0.509754	0.509754		1	2.0165e-05	0	0.000466707	0.000466814
666	1	0.0232501	0	0.537301	0.537301		1	0.022268	0	0.514206	0.514206		1	2.02166e-05	0	0.000467198	0.000466814
667	1	0.0233965	0	0.539874	0.539875		1	0.0222841	0	0.514206	0.514206		1	2.03758e-05	0	0.00047017	0.000470729
668	1	0.0234514	0	0.540329	0.54033		1	0.0223878	0	0.515762	0.515762		1	2.08844e-05	0	0.000481186	0.000481545
669	1	0.0240988	0	0.554417	0.554417		1	0.0224186	0	0.515762	0.515762		1	2.19222e-05	0	0.000504342	0.000503831
670	1	0.0241897	0	0.555676	0.555676		1	0.0227454	0	0.5225	0.5225		1	2.21161e-05	0	0.000508042	0.000507673
671	1	0.0248438	0	0.569852	0.569852		1	0.0228736	0	0.52466	0.52466		1	2.22514e-05	0	0.000510388	0.000511504
672	1	0.0252936	0	0.579306	0.579306		1	0.022943	0	0.525469	0.525469		1	2.23575e-05	0	0.000512059	0.000513033
673	1	0.0256699	0	0.587052	0.587051		1	0.0233505	0	0.533859	0.533859		1	2.25544e-05	0	0.000515801	0.000516845
674	1	0.0257642	0	0.588334	0.588334		1	0.0233786	0	0.533859	0.533859		1	2.35937e-05	0	0.000538228	0.000538115
675	1	0.0260336	0	0.590729	0.590729		1	0.0237214	0	0.539996	0.539996		1	2.36049e-05	0	0.000538228	0.000538115
676	1	0.0260415	0	0.590729	0.590729		1	0.0237358	0	0.539996	0.539996		1	2.41196e-05	0	0.000549148	0.000548703
677	1	0.0260692	0	0.590729	0.590729		1	0.0237526	0	0.539996	0.539996		1	2.47348e-05	0	0.000562325	0.000561533
678	1	0.0260824	0	0.590729	0.590729		1	0.024121	0	0.546698	0.546698		1	2.53664e-05	0	0.000575832	0.000576595
679	1	0.0260855	0	0.590729	0.590729		1	0.0241213	0	0.546698	0.546698		1	2.72215e-05	0	0.000617035	0.000616547
680	1	0.0260994	0	0.590729	0.590729		1	0.024154	0	0.546698	0.546698		1	3.00581e-05	0	0.000680329	0.000681278
681	1	0.0262007	0	0.592152	0.592152		1	0.024495	0	0.552932	0.552932		1	3.15203e-05	0	0.000711627	0.000710875
682	1	0.0264516	0	0.596945	0.596945		1	0.0245013	0	0.552932	0.552932		1	3.15333e-05	0	0.000711627	0.000710875
683	1	0.0265241	0	0.597384	0.597384		1	0.0249094	0	0.561318	0.561319		1	3.29144e-05	0	0.000741706	0.000741382
684	1	0.0265487	0	0.597384	0.597384		1	0.0254648	0	0.572995	0.572995		1	3.41432e-05	0	0.000768273	0.0007673
685	1	0.0266074	0	0.597831	0.597831		1	0.0255478	0	0.574025	0.574025		1	3.42794e-05	0	0.00077021	0.000770673
686	1	0.0272137	0	0.610562	0.610562		1	0.0260552	0	0.584571	0.584572		1	3.54925e-05	0	0.000796306	0.000796473
687	1	0.0272609	0	0.610731	0.610731		1	0.0264002	0	0.591449	0.591449		1	3.59023e-05	0	0.000804325	0.000804275
688	1	0.0273796	0	0.612499	0.612499		1	0.0265375	0	0.593405	0.593406		1	3.62107e-05	0	0.000810057	0.000809817
689	1	0.027504	0	0.61439	0.61439		1	0.0265646	0	0.593405	0.593406		1	3.64102e-05	0	0.000813337	0.000813109
690	1	0.0277785	0	0.619302	0.619302		1	0.0267749	0	0.59632	0.59632		1	3.65619e-05	0	0.000815541	0.000816392
691	1	0.0278044	0	0.619302	0.619302		1	0.0267988	0	0.59632	0.59632		1	3.69637e-05	0	0.000823312	0.00082412
692	1	0.0281618	0	0.626356	0.626356		1	0.0268113	0	0.59632	0.59632		1	3.8006e-05	0	0.000845304	0.00084517
693	1	0.0283283	0	0.629151	0.629151		1	0.0271907	0	0.603886	0.603885		1	3.86292e-05	0	0.000857925	0.000857276
694	1	0.0283824	0	0.629443	0.629443		1	0.0274774	0	0.60937	0.60937		1	3.92098e-05	0	0.000869565	0.000869348
695	1	0.028479	0	0.630678	0.630678		1	0.0275169	0	0.60937	0.60937		1	4.11466e-05	0	0.000911204	0.000910173
696	1	0.0285757	0	0.631909	0.631909		1	0.0278041	0	0.614845	0.614845		1	4.12684e-05	0	0.00091259	0.000913288
697	1	0.0290897	0	0.641911	0.641911		1	0.0280188	0	0.618705	0.618705		1	4.16415e-05	0	0.000919519	0.000918602
698	1	0.0291114	0	0.641911	0.641911		1	0.0281988	0	0.621788	0.621788		1	4.22071e-05	0	0.000930673	0.000930516
699	1	0.0295871	0	0.651466	0.651466		1	0.0283786	0	0.624857	0.624857		1	4.23344e-05	0	0.000932145	0.000931387
700	1	0.029709	0	0.652562	0.652562		1	0.0285714	0	0.628204	0.628204		1	4.37207e-05	0	0.000961294	0.000960838
701	1	0.0297523	0	0.652562	0.652562		1	0.0287565	0	0.631371	0.631371		1	4.45331e-05	0	0.000977759	0.000977032
702	1	0.0297641	0	0.652562	0.652562		1	0.0289023	0	0.633668	0.633668		1	4.6818e-05	0	0.00102646	0.00102607
703	1	0.0301576	0	0.659339	0.659339		1	0.028983	0	0.633878	0.633878		1	4.70702e-05	0	0.00103052	0.00103118
704	1	0.0301588	0	0.659339	0.659339		1	0.0289942	0	0.633878	0.633878		1	4.76853e-05	0	0.00104251	0.00104283
705	1	0.031164	0	0.680347	0.680347		1	0.0290884	0	0.635035	0.635035		1	4.79871e-05	0	0.00104762	0.0010479
706	1	0.0314599	0	0.685468	0.685468		1	0.0291899	0	0.636349	0.636349		1	5.02295e-05	0	0.00109502	0.00109437
707	1	0.0314876	0	0.685468	0.685468		1	0.0293855	0	0.639705	0.639705		1	5.04067e-05	0	0.00109733	0.00109718
708	1	0.0316249	0	0.686966	0.686966		1	0.0295736	0	0.642276	0.642276		1	5.2404e-05	0	0.00113837	0.0011375
709	1	0.0316457	0	0.686966	0.686966		1	0.029587	0	0.642276	0.642276		1	5.24465e-05	0	0.00113837	0.0011375
710	1	0.0317218	0	0.687649	0.687649		1	0.0299151	0	0.648483	0.648483		1	5.25139e-05	0	0.00113837	0.00113807
711	1	0.0317827	0	0.687999	0.687999		1	0.0302859	0	0.655597	0.655597		1	5.28334e-05	0	0.00114368	0.00114296
712	1	0.0328853	0	0.710867	0.710867		1	0.0303736	0	0.656573	0.656573		1	5.35843e-05	0	0.00115831	0.00115865
713	1	0.0332911	0	0.71863	0.71863		1	0.0304784	0	0.657843	0.657843		1	5.48557e-05	0	0.00118413	0.00118509
714	1	0.0336437	0	0.725224	0.725224		1	0.0305178	0	0.657843	0.657843		1	5.58259e-05	0	0.00120338	0.00120283
715	1	0.0339612	0	0.731045	0.731045		1	0.0306931	0	0.660695	0.660695		1	5.68353e-05	0	0.00122343	0.00122267
716	1	0.0341288	0	0.733626	0.733626		1	0.030775	0	0.661534	0.661534		1	6.12291e-05	0	0.00131617	0.00131554
717	1	0.0344048	0	0.738527	0.738527		1	0.0308929	0	0.662913	0.662913		1	6.16069e-05	0	0.00132244	0.0013223
718	1	0.0345023	0	0.739588	0.739588		1	0.0309253	0	0.662913	0.662913		1	6.22592e-05	0	0.00133458	0.00133546
719	1	0.0345711	0	0.740032	0.740032		1	0.0313621	0	0.671342	0.671342		1	6.38912e-05	0	0.00136766	0.00136785
720	1	0.0349245	0	0.74656	0.74656		1	0.0314969	0	0.67329	0.67329		1	6.81166e-05	0	0.00145609	0.00145573
721	1	0.0351476	0	0.750287	0.750287		1	0.0318471	0	0.678649	0.678649		1	7.34816e-05	0	0.00156859	0.00156898
722	1	0.0362929	0	0.772764	0.772764		1	0.0318931	0	0.678649	0.678649		1	7.38845e-05	0	0.00157501	0.00157534
723	1	0.036301	0	0.772764	0.772764		1	0.031923	0	0.678649	0.678649		1	7.50518e-05	0	0.00159768	0.00159871
724	1	0.0363701	0	0.773165	0.773165		1	0.031924	0	0.678649	0.678649		1	7.60116e-05	0	0.00161588	0.00161563
725	1	0.0370212	0	0.785923	0.785923		1	0.0328749	0	0.6979	0.6979		1	7.91576e-05	0	0.00168043	0.00168133
726	1	0.0375518	0	0.796088	0.796088		1	0.0332424	0	0.70473	0.70473		1	8.01072e-05	0	0.00169825	0.0016981
727	1	0.03774	0	0.798902	0.798902		1	0.0340907	0	0.72172	0.721719		1	8.06938e-05	0	0.00170833	0.00170846
728	1	0.0377981	0	0.798902	0.798902		1	0.0344825	0	0.729011	0.729011		1	8.13919e-05	0	0.00172074	0.00172092
729	1	0.0378403	0	0.798902	0.798902		1	0.0351852	0	0.742847	0.742847		1	8.50749e-05	0	0.00179614	0.00179667
730	1	0.0379407	0	0.799925	0.799925		1	0.0359971	0	0.758948	0.758948		1	8.56808e-05	0	0.00180646	0.00180686
731	1	0.0380308	0	0.800728	0.800728		1	0.0366882	0	0.771731	0.771731		1	9.42554e-05	0	0.00198452	0.00198546
732	1	0.0381824	0	0.802821	0.802821		1	0.0367037	0	0.771731	0.771731		1	0.000103133	0	0.00216847	0.00216847
733	1	0.0383768	0	0.805808	0.805808		1	0.037064	0	0.778243	0.778243		1	0.000106316	0	0.00223234	0.00223235
734	1	0.0387128	0	0.811755	0.811755		1	0.038438	0	0.805481	0.805481		1	0.00011833	0	0.00248122	0.00248122
735	1	0.0391223	0	0.819226	0.819226		1	0.0384659	0	0.805481	0.805481		1	0.000124431	0	0.00260561	0.0026056
736	1	0.0400224	0	0.836936	0.836936		1	0.04	0	0.836467	0.836467		1	0.000137974	0	0.00288527	0.00288527
737	1	0.0410534	0	0.85733	0.85733		1	0.0401583	0	0.838639	0.838639		1	0.000138764	0	0.00289785	0.00289785
738	1	0.0413674	0	0.862718	0.862718		1	0.0414102	0	0.86361	0.86361		1	0.000139596	0	0.00291127	0.00291128
739	1	0.0417804	0	0.870152	0.870152		1	0.0423988	0	0.883031	0.883031		1	0.00014258	0	0.00296948	0.00296948
740	1	0.0420558	0	0.874704	0.874704		1	0.0427034	0	0.887641	0.887641		1	0.000148147	0	0.00308125	0.00308126
741	1	0.0422716	0	0.878005	0.878005		1	0.0427355	0	0.887641	0.887641		1	0.000161483	0	0.00335207	0.00335207
742	1	0.0427691	0	0.886062	0.886062		1	0.0435845	0	0.904055	0.904055		1	0.000161803	0	0.00335207	0.00335207
743	1	0.0428024	0	0.886062	0.886062		1	0.0439977	0	0.910202	0.910202		1	0.000161821	0	0.00335207	0.00335207
744	1	0.042841	0	0.886062	0.886062		1	0.0439991	0	0.910202	0.910202		1	0.0001636	0	0.00338436	0.00338436
745	1	0.0428898	0	0.886062	0.886062		1	0.0448549	0	0.92666	0.92666		1	0.000163938	0	0.00338491	0.00338491
746	1	0.0430136	0	0.887429	0.887429		1	0.0457346	0	0.943568	0.943568		1	0.000164066	0	0.00338491	0.00338491
747	1	0.043136	0	0.888152	0.888152		1	0.0458996	0	0.945703	0.945703		1	0.000167158	0	0.00344408	0.00344408
748	1	0.043164	0	0.888152	0.888152		1	0.0460333	0	0.94719	0.94719		1	0.000168975	0	0.00347687	0.00347686
749	1	0.0435065	0	0.894004	0.894004		1	0.0461479	0	0.948281	0.948281		1	0.000172323	0	0.00354101	0.00354102
750	1	0.0441707	0	0.906442	0.906442		1	0.0463075	0	0.950291	0.950291		1	0.000176331	0	0.00361855	0.00361855
751	1	0.0445741	0	0.913501	0.913501		1	0.0466349	0	0.954678	0.954678		1	0.000177976	0	0.00364745	0.00364744
752	1	0.0447655	0	0.914995	0.914995		1	0.0466788	0	0.954678	0.954678		1	0.000181814	0	0.00372114	0.00372114
753	1	0.0447958	0	0.914995	0.914995		1	0.0467073	0	0.954678	0.954678		1	0.000182563	0	0.00373151	0.00373151
754	1	0.0448253	0	0.914995	0.914995		1	0.0468247	0	0.954741	0.954741		1	0.00018533	0	0.00378305	0.00378304
755	1	0.0450309	0	0.917975	0.917975		1	0.0468345	0	0.954741	0.954741		1	0.000195947	0	0.00399445	0.00399446
756	1	0.0451886	0	0.919971	0.919971		1	0.0471028	0	0.958942	0.958942		1	0.000197283	0	0.00401638	0.00401638
757	1	0.0453141	0	0.921307	0.921307		1	0.0472525	0	0.960718	0.960718		1	0.000199022	0	0.00404642	0.00404643
758	1	0.0463558	0	0.941242	0.941242		1	0.0479721	0	0.974061	0.974061		1	0.000210773	0	0.0042797	0.00427969
759	1	0.046667	0	0.946313	0.946313		1	0.0485097	0	0.98368	0.98368		1	0.000212982	0	0.00431884	0.00431885
760	1	0.0472792	0	0.957465	0.957465		1	0.0487209	0	0.986663	0.986663		1	0.000220688	0	0.00446921	0.00446922
761	1	0.0475295	0	0.96127	0.96127		1	0.0492549	0	0.995808	0.995808		1	0.000224531	0	0.00454107	0.00454107
762	1	0.0479702	0	0.96891	0.96891		1	0.0493019	0	0.995808	0.995808		1	0.000230035	0	0.00464629	0.00464628
763	1	0.0482831	0	0.973952	0.973952		1	0.049826	0	1	1		1	0.000235398	0	0.00474837	0.00474838
764	1	0.0489784	0	0.986684	0.986684		1	0.0502964	0	1	1		1	0.000253307	0	0.00510293	0.00510294
765	1	0.0493524	0	0.992919	0.992919		1	0.0505	0	1	1		1	0.000256735	0	0.00516523	0.00516524
766	1	0.0495598	0	0.99579	0.99579		1	0.0505155	0	1	1		1	0.000260022	0	0.00522454	0.00522454
767	1	0.0497989	0	0.99929	0.99929		1	0.0506277	0	1	1		1	0.000260937	0	0.00523609	0.00523609
768	1	0.0531281	0	1	1		1	0.0517483	0	1	1		1	0.000262513	0	0.00526085	0.00526086
769	1	0.0534677	0	1	1		1	0.0518424	0	1	1		1	0.000268083	0	0.00536549	0.00536549
770	1	0.0542343	0	1	1		1	0.0523717	0	1	1		1	0.00027042	0	0.00540523	0.00540524
771	1	0.0546008	0	1	1		1	0.0527909	0	1	1		1	0.00028332	0	0.00565575	0.00565574
772	1	0.0551193	0	1	1		1	0.0530827	0	1	1		1	0.000288779	0	0.00575724	0.00575725
773	1	0.0551977	0	1	1		1	0.0535436	0	1	1		1	0.000291216	0	0.00579833	0.00579833
774	1	0.0554838	0	1	1		1	0.0545172	0	1	1		1	0.000291819	0	0.00580283	0.00580283
775	1	0.0556327	0	1	1		1	0.0551066	0	1	1		1	0.000310392	0	0.00616418	0.00616418
776	1	0.0557636	0	1	1		1	0.0551805	0	1	1		1	0.000321834	0	0.00638319	0.00638318
777	1	0.058703	0	1	1		1	0.0555734	0	1	1		1	0.000326709	0	0.00647152	0.00647153
778	1	0.0590056	0	1	1		1	0.0563463	0	1	1		1	0.000328552	0	0.00649967	0.00649967
779	1	0.0591562	0	1	1		1	0.0570263	0	1	1		1	0.00032975	0	0.00651499	0.006515
780	1	0.0598007	0	1	1		1	0.0571208	0	1	1		1	0.000334161	0	0.00659368	0.00659368
781	1	0.0603005	0	1	1		1	0.0571429	0	1	1		1	0.000345981	0	0.00681818	0.00681817
782	1	0.0607128	0	1	1		1	0.0572829	0	1	1		1	0.000350857	0	0.00690542	0.00690542
783	1	0.0610563	0	1	1		1	0.0575715	0	1	1		1	0.000353981	0	0.00695801	0.00695801
784	1	0.0617133	0	1	1		1	0.0577725	0	1	1		1	0.000364114	0	0.00714805	0.00714806
785	1	0.0621525	0	1	1		1	0.0585747	0	1	1		1	0.000367509	0	0.00720552	0.00720552
786	1	0.062371	0	1	1		1	0.0591817	0	1	1		1	0.000381407	0	0.00746849	0.00746849
787	1	0.0625	0	1	1		1	0.0594901	0	1	1		1	0.000426603	0	0.00834288	0.00834288
788	1	0.06259	0	1	1		1	0.0599342	0	1	1		1	0.000437142	0	0.00853813	0.00853814
789	1	0.0629588	0	1	1		1	0.061155	0	1	1		1	0.000439238	0	0.0085682	0.0085682
790	1	0.0649905	0	1	1		1	0.0614124	0	1	1		1	0.000461222	0	0.00898566	0.00898566
791	1	0.065658	0	1	1		1	0.0614735	0	1	1		1	0.000467842	0	0.0091031	0.00910311
792	1	0.0667272	0	1	1		1	0.0617899	0	1	1		1	0.000469429	0	0.00912245	0.00912245
793	1	0.067388	0	1	1		1	0.0619257	0	1	1		1	0.000471269	0	0.00914666	0.00914666
794	1	0.0682432	0	1	1		1	0.0621045	0	1	1		1	0.000473672	0	0.00918171	0.00918172
795	1	0.0685014	0	1	1		1	0.062194	0	1	1		1	0.000479425	0	0.00928155	0.00928155
796	1	0.0690072	0	1	1		1	0.0633708	0	1	1		1	0.00048224	0	0.00932431	0.00932432
797	1	0.0693465	0	1	1		1	0.0635233	0	1	1		1	0.000495623	0	0.00957106	0.00957106
798	1	0.0719786	0	1	1		1	0.0636194	0	1	1		1	0.00051491	0	0.00993105	0.00993105
799	1	0.0739836	0	1	1		1	0.064555	0	1	1		1	0.000531673	0	0.0102415	0.0102415
800	1	0.0747397	0	1	1		1	0.0648749	0	1	1		1	0.00053423	0	0.0102779	0.0102779
801	1	0.0747966	0	1	1		1	0.0651038	0	1	1		1	0.000539896	0	0.010374	0.010374
802	1	0.0770397	0	1	1		1	0.0651141	0	1	1		1	0.000549941	0	0.0105538	0.0105538
803	1	0.0771437	0	1	1		1	0.0654159	0	1	1		1	0.000562322	0	0.010778	0.010778
804	1	0.0778287	0	1	1		1	0.0661405	0	1	1		1	0.000563688	0	0.0107907	0.0107907
805	1	0.0780359	0	1	1		1	0.0665703	0	1	1		1	0.000595833	0	0.0113919	0.0113919
806	1	0.0797574	0	1	1		1	0.0677706	0	1	1		1	0.000639926	0	0.0122197	0.0122197
807	1	0.0800652	0	1	1		1	0.0687052	0	1	1		1	0.000654041	0	0.0124738	0.0124738
808	1	0.0801284	0	1	1		1	0.0693137	0	1	1		1	0.000658965	0	0.0125521	0.0125521
809	1	0.0801369	0	1	1		1	0.0702007	0	1	1		1	0.000664527	0	0.0126424	0.0126424
810	1	0.0808081	0	1	1		1	0.0706826	0	1	1		1	0.000729673	0	0.0138647	0.0138647
811	1	0.0824599	0	1	1		1	0.0714977	0	1	1		1	0.000743035	0	0.0140958	0.0140958
812	1	0.0830688	0	1	1		1	0.0721849	0	1	1		1	0.000743667	0	0.0140958	0.0140958
813	1	0.0836458	0	1	1		1	0.0734448	0	1	1		1	0.000756154	0	0.0143148	0.0143148
814	1	0.0844224	0	1	1		1	0.0734534	0	1	1		1	0.000763931	0	0.0144296	0.0144296
815	1	0.0850923	0	1	1		1	0.073704	0	1	1		1	0.000764091	0	0.0144296	0.0144296
816	1	0.0851272	0	1	1		1	0.0757231	0	1	1		1	0.000766325	0	0.0144541	0.014454
817	1	0.0865383	0	1	1		1	0.075729	0	1	1		1	0.000774288	0	0.0145864	0.0145864
818	1	0.0869238	0	1	1		1	0.0763327	0	1	1		1	0.000775242	0	0.0145865	0.0145865
819	1	0.0877623	0	1	1		1	0.0781403	0	1	1		1	0.000803152	0	0.0150932	0.0150932
820	1	0.089013	0	1	1		1	0.0781962	0	1	1		1	0.000804948	0	0.0151085	0.0151085
821	1	0.0895462	0	1	1		1	0.0789647	0	1	1		1	0.000820349	0	0.0153788	0.0153788
822	1	0.0895965	0	1	1		1	0.0796992	0	1	1		1	0.000854052	0	0.0159911	0.0159911
823	1	0.0899271	0	1	1		1	0.079759	0	1	1		1	0.000873593	0	0.0163371	0.0163371
824	1	0.0901354	0	1	1		1	0.0799124	0	1	1		1	0.000895146	0	0.0167199	0.0167199
825	1	0.0903986	0	1	1		1	0.0800766	0	1	1		1	0.000904514	0	0.0168744	0.0168744
826	1	0.0905775	0	1	1		1	0.080294	0	1	1		1	0.000919126	0	0.0171262	0.0171262
827	1	0.0909944	0	1	1		1	0.0804526	0	1	1		1	0.000926963	0	0.0172514	0.0172514
828	1	0.0914641	0	1	1		1	0.0812279	0	1	1		1	0.00096237	0	0.0178887	0.0178887
829	1	0.0922726	0	1	1		1	0.0813604	0	1	1		1	0.000966252	0	0.0179392	0.0179392
830	1	0.0923495	0	1	1		1	0.0822536	0	1	1		1	0.0010007	0	0.0185564	0.0185564
831	1	0.0943706	0	1	1		1	0.0827956	0	1	1		1	0.0010317	0	0.0191081	0.0191081
832	1	0.0953596	0	1	1		1	0.0837166	0	1	1		1	0.00106468	0	0.0196954	0.0196954
833	1	0.0954708	0	1	1		1	0.084026	0	1	1		1	0.00107242	0	0.0198146	0.0198146
834	1	0.095789	0	1	1		1	0.0843318	0	1	1		1	0.00110587	0	0.0204082	0.0204082
835	1	0.0963383	0	1	1		1	0.0843496	0	1	1		1	0.00113145	0	0.0208552	0.0208552
836	1	0.0968039	0	1	1		1	0.0871047	0	1	1		1	0.00113523	0	0.0209	0.0209
837	1	0.098355	0	1	1		1	0.0877086	0	1	1		1	0.00116203	0	0.0213677	0.0213678
838	1	0.099296	0	1	1		1	0.0888935	0	1	1		1	0.00120084	0	0.022055	0.022055
839	1	0.100253	0	1	1		1	0.0897521	0	1	1		1	0.00123803	0	0.0227109	0.0227109
840	1	0.101641	0	1	1		1	0.0899411	0	1	1		1	0.00126501	0	0.0231782	0.0231782
841	1	0.101706	0	1	1		1	0.0901295	0	1	1		1	0.00141068	0	0.0258166	0.0258166
842	1	0.101977	0	1	1		1	0.0916376	0	1	1		1	0.00144535	0	0.0264196	0.0264196
843	1	0.102398	0	1	1		1	0.0921506	0	1	1		1	0.00149256	0	0.0272504	0.0272504
844	1	0.102987	0	1	1		1	0.09339	0	1	1		1	0.00149738	0	0.027306	0.027306
845	1	0.104057	0	1	1		1	0.0934846	0	1	1		1	0.00153676	0	0.0279908	0.0279908
846	1	0.104749	0	1	1		1	0.0937968	0	1	1		1	0.00157082	0	0.0285443	0.0285443
847	1	0.104787	0	1	1		1	0.0938338	0	1	1		1	0.00157086	0	0.0285443	0.0285443
848	1	0.105064	0	1	1		1	0.0949397	0	1	1		1	0.00159891	0	0.0290198	0.0290198
849	1	0.106542	0	1	1		1	0.0955602	0	1	1		1	0.0016391	0	0.0297143	0.0297143
850	1	0.106786	0	1	1		1	0.0968916	0	1	1		1	0.00166482	0	0.030145	0.030145
851	1	0.107357	0	1	1		1	0.0974229	0	1	1		1	0.00170043	0	0.0307537	0.0307537
852	1	0.108382	0	1	1		1	0.101111	0	1	1		1	0.00171838	0	0.0310418	0.0310418
853	1	0.109201	0	1	1		1	0.101124	0	1	1		1	0.00173668	0	0.0313356	0.0313356
854	1	0.109268	0	1	1		1	0.102392	0	1	1		1	0.00179124	0	0.0322822	0.0322822
855	1	0.110425	0	1	1		1	0.102514	0	1	1		1	0.00187545	0	0.0337603	0.0337603
856	1	0.110456	0	1	1		1	0.102652	0	1	1		1	0.00191365	0	0.0344078	0.0344078
857	1	0.111111	0	1	1		1	0.10276	0	1	1		1	0.00199192	0	0.0357732	0.0357732
858	1	0.111409	0	1	1		1	0.103318	0	1	1		1	0.00213671	0	0.0383287	0.0383287
859	1	0.111544	0	1	1		1	0.105214	0	1	1		1	0.00216585	0	0.0388063	0.0388063
860	1	0.112281	0	1	1		1	0.105584	0	1	1		1	0.00227125	0	0.0406474	0.0406474
861	1	0.112549	0	1	1		1	0.106431	0	1	1		1	0.00239572	0	0.0428252	0.0428252
862	1	0.112878	0	1	1		1	0.107095	0	1	1		1	0.00246583	0	0.0440273	0.0440273
863	1	0.114131	0	1	1		1	0.107415	0	1	1		1	0.00248824	0	0.0443761	0.0443761
864	1	0.116719	0	1	1		1	0.107846	0	1	1		1	0.00249677	0	0.0444677	0.0444677
865	1	0.117202	0	1	1		1	0.108682	0	1	1		1	0.00249916	0	0.0444677	0.0444677
866	1	0.117536	0	1	1		1	0.108761	0	1	1		1	0.00251076	0	0.0446225	0.0446225
867	1	0.117923	0	1	1		1	0.108966	0	1	1		1	0.00256548	0	0.0455425	0.0455425
868	1	0.118374	0	1	1		1	0.110091	0	1	1		1	0.00257041	0	0.0455775	0.0455775
869	1	0.118602	0	1	1		1	0.110107	0	1	1		1	0.00268698	0	0.0475896	0.0475896
870	1	0.118727	0	1	1		1	0.110476	0	1	1		1	0.00273494	0	0.0483834	0.0483834
871	1	0.11888	0	1	1		1	0.111204	0	1	1		1	0.00279647	0	0.049415	0.049415
872	1	0.119572	0	1	1		1	0.111329	0	1	1		1	0.00287251	0	0.0507005	0.0507005
873	1	0.120517	0	1	1		1	0.111527	0	1	1		1	0.00289594	0	0.0509813	0.0509813
874	1	0.122012	0	1	1		1	0.113343	0	1	1		1	0.00289684	0	0.0509813	0.0509813
875	1	0.122332	0	1	1		1	0.113806	0	1	1		1	0.00289836	0	0.0509813	0.0509813
876	1	0.122675	0	1	1		1	0.115126	0	1	1		1	0.00290583	0	0.0510543	0.0510543
877	1	0.123032	0	1	1		1	0.117264	0	1	1		1	0.00291861	0	0.0512205	0.0512205
878	1	0.123759	0	1	1		1	0.117843	0	1	1		1	0.00292812	0	0.0513288	0.0513288
879	1	0.125	0	1	1		1	0.118218	0	1	1		1	0.00300549	0	0.0526252	0.0526252
880	1	0.127108	0	1	1		1	0.120417	0	1	1		1	0.00302046	0	0.0528271	0.0528271
881	1	0.128205	0	1	1		1	0.120522	0	1	1		1	0.00309295	0	0.0540336	0.0540336
882	1	0.129714	0	1	1		1	0.121035	0	1	1		1	0.0031636	0	0.0552051	0.0552051
883	1	0.130084	0	1	1		1	0.121608	0	1	1		1	0.00320023	0	0.0557811	0.0557812
884	1	0.131844	0	1	1		1	0.124906	0	1	1		1	0.0033267	0	0.05792	0.05792
885	1	0.132916	0	1	1		1	0.126132	0	1	1		1	0.00336369	0	0.0584977	0.0584977
886	1	0.13395	0	1	1		1	0.128341	0	1	1		1	0.00337118	0	0.058562	0.058562
887	1	0.134467	0	1	1		1	0.129493	0	1	1		1	0.00342953	0	0.0595083	0.0595083
888	1	0.136046	0	1	1		1	0.130161	0	1	1		1	0.00344095	0	0.0596128	0.0596128
889	1	0.137169	0	1	1		1	0.130458	0	1	1		1	0.0034433	0	0.0596128	0.0596128
890	1	0.137486	0	1	1		1	0.130621	0	1	1		1	0.00345317	0	0.0597165	0.0597165
891	1	0.138576	0	1	1		1	0.132376	0	1	1		1	0.00355729	0	0.0614481	0.0614481
892	1	0.139113	0	1	1		1	0.132672	0	1	1		1	0.00357796	0	0.0617359	0.0617359
893	1	0.139699	0	1	1		1	0.133449	0	1	1		1	0.00365947	0	0.0630716	0.0630716
894	1	0.14071	0	1	1		1	0.134052	0	1	1		1	0.00370727	0	0.063824	0.063824
895	1	0.14159	0	1	1		1	0.137624	0	1	1		1	0.00372014	0	0.063974	0.063974
896	1	0.14193	0	1	1		1	0.137982	0	1	1		1	0.00377628	0	0.0647996	0.0647996
897	1	0.141945	0	1	1		1	0.138781	0	1	1		1	0.00377657	0	0.0647996	0.0647996
898	1	0.144932	0	1	1		1	0.140617	0	1	1		1	0.00379768	0	0.0650786	0.0650786
899	1	0.145561	0	1	1		1	0.141504	0	1	1		1	0.00380129	0	0.0650786	0.0650786
900	1	0.146107	0	1	1		1	0.141901	0	1	1		1	0.00392083	0	0.0670505	0.0670505
901	1	0.14733	0	1	1		1	0.14316	0	1	1		1	0.00393152	0	0.0671588	0.0671588
902	1	0.147912	0	1	1		1	0.143361	0	1	1		1	0.00415813	0	0.070951	0.070951
903	1	0.148075	0	1	1		1	0.143812	0	1	1		1	0.00423651	0	0.0721374	0.0721374
904	1	0.148227	0	1	1		1	0.143878	0	1	1		1	0.00423703	0	0.0721374	0.0721374
905	1	0.149608	0	1	1		1	0.144172	0	1	1		1	0.00425122	0	0.0722989	0.0722989
906	1	0.150648	0	1	1		1	0.144638	0	1	1		1	0.00427868	0	0.0726856	0.0726856
907	1	0.153745	0	1	1		1	0.14646	0	1	1		1	0.00429641	0	0.0729064	0.0729064
908	1	0.154472	0	1	1		1	0.147864	0	1	1		1	0.00434776	0	0.0736965	0.0736965
909	1	0.154594	0	1	1		1	0.147973	0	1	1		1	0.00435569	0	0.0737497	0.0737497
910	1	0.154652	0	1	1		1	0.148544	0	1	1		1	0.00442988	0	0.0749233	0.0749233
911	1	0.156928	0	1	1		1	0.149904	0	1	1		1	0.00443929	0	0.075	0.0750001
912	1	0.157942	0	1	1		1	0.149937	0	1	1		1	0.00463115	0	0.0781557	0.0781557
913	1	0.158211	0	1	1		1	0.150587	0	1	1		1	0.00467305	0	0.0787765	0.0787765
914	1	0.15836	0	1	1		1	0.151629	0	1	1		1	0.00475061	0	0.0799963	0.0799964
915	1	0.158578	0	1	1		1	0.152071	0	1	1		1	0.00476665	0	0.0801787	0.0801787
916	1	0.159619	0	1	1		1	0.153273	0	1	1		1	0.00477741	0	0.080272	0.080272
917	1	0.159718	0	1	1		1	0.154594	0	1	1		1	0.00510315	0	0.0856517	0.0856517
918	1	0.159992	0	1	1		1	0.154749	0	1	1		1	0.00512273	0	0.0858387	0.0858387
919	1	0.163781	0	1	1		1	0.156322	0	1	1		1	0.00512545	0	0.0858387	0.0858387
920	1	0.163851	0	1	1		1	0.156729	0	1	1		1	0.00522681	0	0.087441	0.087441
921	1	0.16535	0	1	1		1	0.159371	0	1	1		1	0.00524373	0	0.087629	0.087629
922	1	0.165867	0	1	1		1	0.159848	0	1	1		1	0.00525328	0	0.0876934	0.0876934
923	1	0.166449	0	1	1		1	0.16072	0	1	1		1	0.00526426	0	0.0877813	0.0877813
924	1	0.172404	0	1	1		1	0.1613	0	1	1		1	0.00534665	0	0.0890588	0.0890588
925	1	0.172562	0	1	1		1	0.161695	0	1	1		1	0.00552543	0	0.0919373	0.0919372
926	1	0.174459	0	1	1		1	0.162454	0	1	1		1	0.00563769	0	0.0937038	0.0937038
927	1	0.174539	0	1	1		1	0.163208	0	1	1		1	0.00590337	0	0.0980137	0.0980137
928	1	0.175278	0	1	1		1	0.163249	0	1	1		1	0.00619475	0	0.102741	0.102741
929	1	0.176799	0	1	1		1	0.163249	0	1	1		1	0.00622737	0	0.103171	0.10317
930	1	0.176931	0	1	1		1	0.163843	0	1	1		1	0.00631716	0	0.104546	0.104546
931	1	0.180511	0	1	1		1	0.163892	0	1	1		1	0.00648469	0	0.107203	0.107203
932	1	0.181633	0	1	1		1	0.166381	0	1	1		1	0.00654628	0	0.108105	0.108105
933	1	0.181894	0	1	1		1	0.168031	0	1	1		1	0.00672858	0	0.110996	0.110996
934	1	0.182696	0	1	1		1	0.168385	0	1	1		1	0.00677992	0	0.111723	0.111724
935	1	0.183022	0	1	1		1	0.169505	0	1	1		1	0.00701264	0	0.115435	0.115435
936	1	0.184467	0	1	1		1	0.171025	0	1	1		1	0.00716927	0	0.117887	0.117887
937	1	0.186253	0	1	1		1	0.172621	0	1	1		1	0.00729586	0	0.119841	0.119841
938	1	0.191374	0	1	1		1	0.173272	0	1	1		1	0.00737024	0	0.120933	0.120933
939	1	0.191428	0	1	1		1	0.175146	0	1	1		1	0.00759987	0	0.124568	0.124568
940	1	0.191683	0	1	1		1	0.175756	0	1	1		1	0.00766021	0	0.125424	0.125424
941	1	0.191937	0	1	1		1	0.177508	0	1	1		1	0.00772131	0	0.126157	0.126158
942	1	0.193891	0	1	1		1	0.177627	0	1	1		1	0.00772142	0	0.126157	0.126158
943	1	0.193971	0	1	1		1	0.177642	0	1	1		1	0.00775491	0	0.12657	0.12657
944	1	0.194247	0	1	1		1	0.177716	0	1	1		1	0.00790863	0	0.128943	0.128942
945	1	0.195757	0	1	1		1	0.179329	0	1	1		1	0.00797435	0	0.129876	0.129877
946	1	0.196003	0	1	1		1	0.180695	0	1	1		1	0.00802967	0	0.130639	0.130639
947	1	0.197041	0	1	1		1	0.180917	0	1	1		1	0.00804701	0	0.130783	0.130783
948	1	0.201818	0	1	1		1	0.182835	0	1	1		1	0.00810812	0	0.131637	0.131637
949	1	0.201882	0	1	1		1	0.183828	0	1	1		1	0.00816483	0	0.132418	0.132418
950	1	0.202139	0	1	1		1	0.184492	0	1	1		1	0.00823033	0	0.133251	0.133251
951	1	0.202279	0	1	1		1	0.185251	0	1	1		1	0.00823348	0	0.133251	0.133251
952	1	0.203285	0	1	1		1	0.185478	0	1	1		1	0.00824764	0	0.13334	0.13334
953	1	0.204135	0	1	1		1	0.186441	0	1	1		1	0.00836349	0	0.135071	0.135071
954	1	0.204199	0	1	1		1	0.188056	0	1	1		1	0.0083724	0	0.135073	0.135073
955	1	0.204369	0	1	1		1	0.189055	0	1	1		1	0.00848401	0	0.13673	0.13673
956	1	0.204751	0	1	1		1	0.191374	0	1	1		1	0.0086525	0	0.1393	0.1393
957	1	0.205734	0	1	1		1	0.192055	0	1	1		1	0.00881049	0	0.141695	0.141695
958	1	0.20757	0	1	1		1	0.193042	0	1	1		1	0.00899949	0	0.144584	0.144584
959	1	0.208206	0	1	1		1	0.193617	0	1	1		1	0.00915424	0	0.146916	0.146917
960	1	0.211216	0	1	1		1	0.194093	0	1	1		1	0.00949293	0	0.152193	0.152193
961	1	0.211446	0	1	1		1	0.199574	0	1	1		1	0.00951183	0	0.152338	0.152338
962	1	0.212556	0	1	1		1	0.199738	0	1	1		1	0.00969735	0	0.155148	0.155147
963	1	0.212853	0	1	1		1	0.199938	0	1	1		1	0.00974304	0	0.155717	0.155717
964	1	0.216165	0	1	1		1	0.20151	0	1	1		1	0.00976512	0	0.15584	0.15584
965	1	0.216631	0	1	1		1	0.20361	0	1	1		1	0.00977946	0	0.15584	0.15584
966	1	0.218707	0	1	1		1	0.203669	0	1	1		1	0.00978112	0	0.15584	0.15584
967	1	0.219812	0	1	1		1	0.205557	0	1	1		1	0.00982436	0	0.156367	0.156367
968	1	0.219815	0	1	1		1	0.206668	0	1	1		1	0.0100644	0	0.160021	0.160021
969	1	0.219996	0	1	1		1	0.207547	0	1	1		1	0.0101178	0	0.160705	0.160705
970	1	0.221032	0	1	1		1	0.208028	0	1	1		1	0.0102067	0	0.161949	0.161949
971	1	0.224071	0	1	1		1	0.212726	0	1	1		1	0.0103948	0	0.164765	0.164765
972	1	0.224073	0	1	1		1	0.214569	0	1	1		1	0.010459	0	0.165612	0.165611
973	1	0.224632	0	1	1		1	0.21531	0	1	1		1	0.0106455	0	0.168392	0.168392
974	1	0.224956	0	1	1		1	0.215717	0	1	1		1	0.0107477	0	0.169834	0.169833
975	1	0.225538	0	1	1		1	0.217205	0	1	1		1	0.0108118	0	0.170671	0.170671
976	1	0.226332	0	1	1		1	0.217227	0	1	1		1	0.0109994	0	0.173455	0.173455
977	1	0.227793	0	1	1		1	0.217401	0	1	1		1	0.0111186	0	0.175155	0.175155
978	1	0.22834	0	1	1		1	0.217566	0	1	1		1	0.0115633	0	0.181974	0.181974
979	1	0.229842	0	1	1		1	0.217864	0	1	1		1	0.0122774	0	0.193015	0.193015
980	1	0.229965	0	1	1		1	0.219567	0	1	1		1	0.0124022	0	0.194777	0.194777
981	1	0.230099	0	1	1		1	0.22002	0	1	1		1	0.012556	0	0.196992	0.196992
982	1	0.230918	0	1	1		1	0.220316	0	1	1		1	0.0126551	0	0.198344	0.198344
983	1	0.231148	0	1	1		1	0.221701	0	1	1		1	0.0133317	0	0.208736	0.208736
984	1	0.232288	0	1	1		1	0.222443	0	1	1		1	0.0135552	0	0.21202	0.21202
985	1	0.232937	0	1	1		1	0.224521	0	1	1		1	0.0137216	0	0.214404	0.214404
986	1	0.234783	0	1	1		1	0.224807	0	1	1		1	0.013819	0	0.215708	0.215708
987	1	0.235452	0	1	1		1	0.225421	0	1	1		1	0.01405	0	0.219091	0.219091
988	1	0.237944	0	1	1		1	0.225622	0	1	1		1	0.0143431	0	0.223435	0.223435
989	1	0.24047	0	1	1		1	0.22565	0	1	1		1	0.0145135	0	0.225862	0.225862
990	1	0.240634	0	1	1		1	0.226922	0	1	1		1	0.0147039	0	0.228593	0.228594
991	1	0.245913	0	1	1		1	0.226932	0	1	1		1	0.0148832	0	0.231147	0.231147
992	1	0.247162	0	1	1		1	0.228588	0	1	1		1	0.0149242	0	0.23155	0.23155
993	1	0.247273	0	1	1		1	0.229692	0	1	1		1	0.01511	0	0.234198	0.234198
994	1	0.247368	0	1	1		1	0.231304	0	1	1		1	0.0155235	0	0.240364	0.240364
995	1	0.249817	0	1	1		1	0.231878	0	1	1		1	0.0161095	0	0.249187	0.249187
996	1	0.251017	0	1	1		1	0.233322	0	1	1		1	0.0168921	0	0.261031	0.261031
997	1	0.251757	0	1	1		1	0.23527	0	1	1		1	0.0170255	0	0.262828	0.262828
998	1	0.25313	0	1	1		1	0.239273	0	1	1		1	0.017109	0	0.263852	0.263852
999	1	0.253625	0	1	1		1	0.24039	0	1	1		1	0.0174319	0	0.268563	0.268563
1000	1	0.254156	0	1	1		1	0.240601	0	1	1		1	0.018255	0	0.280962	0.280962
1001	1	0.255239	0	1	1		1	0.240699	0	1	1		1	0.0185941	0	0.285896	0.285896
1002	1	0.256519	0	1	1		1	0.241071	0	1	1		1	0.0189566	0	0.291179	0.291179
1003	1	0.256552	0	1	1		1	0.242338	0	1	1		1	0.0189874	0	0.291361	0.291361
1004	1	0.256637	0	1	1		1	0.242379	0	1	1		1	0.0193164	0	0.296114	0.296114
1005	1	0.25706	0	1	1		1	0.242633	0	1	1		1	0.0200496	0	0.307048	0.307048
1006	1	0.257449	0	1	1		1	0.243509	0	1	1		1	0.020591	0	0.315026	0.315026
1007	1	0.257825	0	1	1		1	0.24423	0	1	1		1	0.0207438	0	0.317048	0.317048
1008	1	0.258201	0	1	1		1	0.244421	0	1	1		1	0.0210069	0	0.320751	0.320751
1009	1	0.259606	0	1	1		1	0.244658	0	1	1		1	0.0217053	0	0.331086	0.331086
1010	1	0.260877	0	1	1		1	0.245024	0	1	1		1	0.0217461	0	0.33138	0.33138
1011	1	0.261425	0	1	1		1	0.24871	0	1	1		1	0.0219312	0	0.333871	0.333871
1012	1	0.262373	0	1	1		1	0.249171	0	1	1		1	0.0223027	0	0.33919	0.33919
1013	1	0.263158	0	1	1		1	0.249435	0	1	1		1	0.0233496	0	0.354761	0.354761
1014	1	0.267763	0	1	1		1	0.251206	0	1	1		1	0.0234111	0	0.355345	0.355345
1015	1	0.268494	0	1	1		1	0.253023	0	1	1		1	0.0235706	0	0.357159	0.357159
1016	1	0.271531	0	1	1		1	0.254693	0	1	1		1	0.023577	0	0.357159	0.357159
1017	1	0.274829	0	1	1		1	0.255535	0	1	1		1	0.0237827	0	0.35992	0.35992
1018	1	0.275932	0	1	1		1	0.256254	0	1	1		1	0.0244546	0	0.369726	0.369726
1019	1	0.278026	0	1	1		1	0.256637	0	1	1		1	0.0250778	0	0.378776	0.378776
1020	1	0.278079	0	1	1		1	0.256694	0	1	1		1	0.025307	0	0.381863	0.381863
1021	1	0.28071	0	1	1		1	0.257006	0	1	1		1	0.0257595	0	0.388311	0.388311
1022	1	0.28337	0	1	1		1	0.258424	0	1	1		1	0.0258031	0	0.388586	0.388586
1023	1	0.285606	0	1	1		1	0.25857	0	1	1		1	0.025915	0	0.389891	0.389891
1024	1	0.286315	0	1	1		1	0.259727	0	1	1		1	0.0261853	0	0.393573	0.393572
1025	1	0.287098	0	1	1		1	0.261489	0	1	1		1	0.0264936	0	0.397817	0.397817
1026	1	0.287923	0	1	1		1	0.265305	0	1	1		1	0.0266494	0	0.399767	0.399767
1027	1	0.288462	0	1	1		1	0.266044	0	1	1		1	0.0269144	0	0.403349	0.403349
1028	1	0.288712	0	1	1		1	0.266211	0	1	1		1	0.0273972	0	0.410185	0.410185
1029	1	0.290088	0	1	1		1	0.267837	0	1	1		1	0.0284459	0	0.425471	0.425471
1030	1	0.296405	0	1	1		1	0.271328	0	1	1		1	0.028546	0	0.426555	0.426555
1031	1	0.297591	0	1	1		1	0.272044	0	1	1		1	0.0288448	0	0.430602	0.430602
1032	1	0.298505	0	1	1		1	0.272074	0	1	1		1	0.0293945	0	0.438383	0.438383
1033	1	0.300885	0	1	1		1	0.272435	0	1	1		1	0.0294934	0	0.439432	0.439432
1034	1	0.301166	0	1	1		1	0.275115	0	1	1		1	0.0298846	0	0.44483	0.44483
1035	1	0.302267	0	1	1		1	0.276703	0	1	1		1	0.0304004	0	0.45207	0.45207
1036	1	0.302769	0	1	1		1	0.277034	0	1	1		1	0.0312567	0	0.464355	0.464355
1037	1	0.303364	0	1	1		1	0.277089	0	1	1		1	0.0321269	0	0.476822	0.476822
1038	1	0.305868	0	1	1		1	0.279448	0	1	1		1	0.0327514	0	0.485622	0.485622
1039	1	0.306122	0	1	1		1	0.280216	0	1	1		1	0.0328691	0	0.486685	0.486685
1040	1	0.306689	0	1	1		1	0.283796	0	1	1		1	0.0328863	0	0.486685	0.486685
1041	1	0.307651	0	1	1		1	0.284672	0	1	1		1	0.0333328	0	0.49282	0.49282
1042	1	0.308233	0	1	1		1	0.285409	0	1	1		1	0.0334604	0	0.494231	0.494231
1043	1	0.309481	0	1	1		1	0.286258	0	1	1		1	0.0341216	0	0.503514	0.503514
1044	1	0.312129	0	1	1		1	0.286527	0	1	1		1	0.0344429	0	0.507768	0.507768
1045	1	0.313346	0	1	1		1	0.287219	0	1	1		1	0.03475	0	0.511805	0.511805
1046	1	0.314184	0	1	1		1	0.287797	0	1	1		1	0.0358789	0	0.527928	0.527928
1047	1	0.316749	0	1	1		1	0.288314	0	1	1		1	0.0365627	0	0.537475	0.537475
1048	1	0.3194	0	1	1		1	0.293217	0	1	1		1	0.0367776	0	0.540118	0.540118
1049	1	0.319714	0	1	1		1	0.293682	0	1	1		1	0.0371162	0	0.544571	0.544571
1050	1	0.320197	0	1	1		1	0.294934	0	1	1		1	0.0381298	0	0.558391	0.558391
1051	1	0.320317	0	1	1		1	0.295	0	1	1		1	0.0381307	0	0.558391	0.558391
1052	1	0.321006	0	1	1		1	0.296512	0	1	1		1	0.0382021	0	0.558905	0.558905
1053	1	0.322946	0	1	1		1	0.297049	0	1	1		1	0.0387532	0	0.566429	0.56643
1054	1	0.323248	0	1	1		1	0.297475	0	1	1		1	0.0394765	0	0.576455	0.576455
1055	1	0.32463	0	1	1		1	0.298961	0	1	1		1	0.0395757	0	0.577355	0.577355
1056	1	0.329943	0	1	1		1	0.299151	0	1	1		1	0.0398951	0	0.581463	0.581463
1057	1	0.335234	0	1	1		1	0.300621	0	1	1		1	0.0406702	0	0.5922	0.5922
1058	1	0.33551	0	1	1		1	0.304548	0	1	1		1	0.0417229	0	0.606895	0.606895
1059	1	0.33679	0	1	1		1	0.306786	0	1	1		1	0.0417583	0	0.606895	0.606895
1060	1	0.33762	0	1	1		1	0.306907	0	1	1		1	0.042539	0	0.617659	0.617658
1061	1	0.337839	0	1	1		1	0.308486	0	1	1		1	0.0432228	0	0.626474	0.626474
1062	1	0.33877	0	1	1		1	0.311782	0	1	1		1	0.0432275	0	0.626474	0.626474
1063	1	0.33952	0	1	1		1	0.312931	0	1	1		1	0.0447932	0	0.648554	0.648554
1064	1	0.339969	0	1	1		1	0.313284	0	1	1		1	0.045614	0	0.659817	0.659817
1065	1	0.342183	0	1	1		1	0.313876	0	1	1		1	0.0458874	0	0.663149	0.663149
1066	1	0.342593	0	1	1		1	0.314379	0	1	1		1	0.0459523	0	0.663464	0.663464
1067	1	0.343045	0	1	1		1	0.316417	0	1	1		1	0.0463666	0	0.668817	0.668817
1068	1	0.348069	0	1	1		1	0.320106	0	1	1		1	0.0466441	0	0.67219	0.67219
1069	1	0.349234	0	1	1		1	0.321283	0	1	1		1	0.046917	0	0.67549	0.67549
1070	1	0.354749	0	1	1		1	0.32392	0	1	1		1	0.0472502	0	0.679652	0.679652
1071	1	0.355145	0	1	1		1	0.325533	0	1	1		1	0.0478392	0	0.687312	0.687312
1072	1	0.356559	0	1	1		1	0.325724	0	1	1		1	0.047872	0	0.687312	0.687312
1073	1	0.358568	0	1	1		1	0.326424	0	1	1		1	0.0480127	0	0.68869	0.68869
1074	1	0.360181	0	1	1		1	0.327297	0	1	1		1	0.0482869	0	0.691978	0.691978
1075	1	0.366247	0	1	1		1	0.328614	0	1	1		1	0.0486171	0	0.696062	0.696062
1076	1	0.368861	0	1	1		1	0.328979	0	1	1		1	0.0493403	0	0.705759	0.705759
1077	1	0.369042	0	1	1		1	0.32982	0	1	1		1	0.0494848	0	0.707169	0.707169
1078	1	0.371454	0	1	1		1	0.329992	0	1	1		1	0.0504071	0	0.719681	0.719681
1079	1	0.371481	0	1	1		1	0.332376	0	1	1		1	0.0514335	0	0.733654	0.733654
1080	1	0.374874	0	1	1		1	0.334222	0	1	1		1	0.0521822	0	0.743645	0.743645
1081	1	0.375046	0	1	1		1	0.335821	0	1	1		1	0.0529516	0	0.753911	0.753911
1082	1	0.375239	0	1	1		1	0.337088	0	1	1		1	0.0534029	0	0.759633	0.759633
1083	1	0.375578	0	1	1		1	0.33791	0	1	1		1	0.0537712	0	0.764167	0.764167
1084	1	0.377724	0	1	1		1	0.341007	0	1	1		1	0.0543558	0	0.771762	0.771762
1085	1	0.377778	0	1	1		1	0.343649	0	1	1		1	0.0549261	0	0.779141	0.779141
1086	1	0.379882	0	1	1		1	0.345667	0	1	1		1	0.0550864	0	0.780695	0.780695
1087	1	0.382353	0	1	1		1	0.35207	0	1	1		1	0.0551778	0	0.781271	0.781271
1088	1	0.384615	0	1	1		1	0.353857	0	1	1		1	0.0567044	0	0.802149	0.802149
1089	1	0.384757	0	1	1		1	0.354276	0	1	1		1	0.0577767	0	0.816566	0.816566
1090	1	0.385502	0	1	1		1	0.355217	0	1	1		1	0.0584728	0	0.825647	0.825647
1091	1	0.385569	0	1	1		1	0.356063	0	1	1		1	0.059507	0	0.83948	0.83948
1092	1	0.386317	0	1	1		1	0.356983	0	1	1		1	0.0597972	0	0.842801	0.842801
1093	1	0.390459	0	1	1		1	0.358871	0	1	1		1	0.0603258	0	0.849474	0.849474
1094	1	0.391058	0	1	1		1	0.360379	0	1	1		1	0.06073	0	0.854383	0.854383
1095	1	0.393229	0	1	1		1	0.36061	0	1	1		1	0.0608843	0	0.855773	0.855773
1096	1	0.394538	0	1	1		1	0.360618	0	1	1		1	0.0611914	0	0.859303	0.859303
1097	1	0.397095	0	1	1		1	0.360793	0	1	1		1	0.0614593	0	0.862279	0.862279
1098	1	0.399454	0	1	1		1	0.361455	0	1	1		1	0.0620016	0	0.869095	0.869095
1099	1	0.401106	0	1	1		1	0.361491	0	1	1		1	0.0625419	0	0.875871	0.875871
1100	1	0.402691	0	1	1		1	0.363384	0	1	1		1	0.0641062	0	0.896962	0.896962
1101	1	0.403586	0	1	1		1	0.365435	0	1	1		1	0.0648042	0	0.905905	0.905905
1102	1	0.404457	0	1	1		1	0.365547	0	1	1		1	0.064924	0	0.906757	0.906756
1103	1	0.404896	0	1	1		1	0.367279	0	1	1		1	0.0660996	0	0.922338	0.922338
1104	1	0.406522	0	1	1		1	0.368931	0	1	1		1	0.0684364	0	0.95408	0.95408
1105	1	0.408358	0	1	1		1	0.370753	0	1	1		1	0.0685412	0	0.954676	0.954676
1106	1	0.411493	0	1	1		1	0.371065	0	1	1		1	0.0688145	0	0.957616	0.957616
1107	1	0.413446	0	1	1		1	0.373683	0	1	1		1	0.0688909	0	0.957813	0.957813
1108	1	0.413877	0	1	1		1	0.373756	0	1	1		1	0.069051	0	0.959124	0.959124
1109	1	0.414607	0	1	1		1	0.374347	0	1	1		1	0.0691098	0	0.959124	0.959124
1110	1	0.415032	0	1	1		1	0.375204	0	1	1		1	0.0692574	0	0.960306	0.960306
1111	1	0.415617	0	1	1		1	0.375224	0	1	1		1	0.0702542	0	0.973049	0.973049
1112	1	0.416654	0	1	1		1	0.376311	0	1	1		1	0.0703028	0	0.973049	0.973049
1113	1	0.416762	0	1	1		1	0.378061	0	1	1		1	0.0714016	0	0.98737	0.98737
1114	1	0.418031	0	1	1		1	0.38007	0	1	1		1	0.0718774	0	0.993056	0.993056
1115	1	0.42249	0	1	1		1	0.380351	0	1	1		1	0.0737849	0	1	1
1116	1	0.423077	0	1	1		1	0.381999	0	1	1		1	0.0743754	0	1	1
1117	1	0.423229	0	1	1		1	0.383755	0	1	1		1	0.0746068	0	1	1
1118	1	0.424787	0	1	1		1	0.385873	0	1	1		1	0.0750752	0	1	1
1119	1	0.427306	0	1	1		1	0.387915	0	1	1		1	0.0763638	0	1	1
1120	1	0.429713	0	1	1		1	0.388509	0	1	1		1	0.0770669	0	1	1
1121	1	0.437228	0	1	1		1	0.389173	0	1	1		1	0.0779764	0	1	1
1122	1	0.438514	0	1	1		1	0.391782	0	1	1		1	0.0786309	0	1	1
1123	1	0.438617	0	1	1		1	0.393838	0	1	1		1	0.0791479	0	1	1
1124	1	0.439721	0	1	1		1	0.395952	0	1	1		1	0.0798733	0	1	1
1125	1	0.441351	0	1	1		1	0.39887	0	1	1		1	0.0804933	0	1	1
1126	1	0.442396	0	1	1		1	0.399115	0	1	1		1	0.0809047	0	1	1
1127	1	0.444444	0	1	1		1	0.402247	0	1	1		1	0.0821688	0	1	1
1128	1	0.447754	0	1	1		1	0.407207	0	1	1		1	0.0823536	0	1	1
1129	1	0.448096	0	1	1		1	0.409696	0	1	1		1	0.0840849	0	1	1
1130	1	0.449568	0	1	1		1	0.410216	0	1	1		1	0.0841626	0	1	1
1131	1	0.450285	0	1	1		1	0.413017	0	1	1		1	0.085596	0	1	1
1132	1	0.454545	0	1	1		1	0.41622	0	1	1		1	0.0860372	0	1	1
1133	1	0.457066	0	1	1		1	0.417616	0	1	1		1	0.0868743	0	1	1
1134	1	0.457855	0	1	1		1	0.418913	0	1	1		1	0.0870059	0	1	1
1135	1	0.458025	0	1	1		1	0.425167	0	1	1		1	0.0878967	0	1	1
1136	1	0.46107	0	1	1		1	0.429101	0	1	1		1	0.0885872	0	1	1
1137	1	0.462324	0	1	1		1	0.430051	0	1	1		1	0.088939	0	1	1
1138	1	0.462898	0	1	1		1	0.4316	0	1	1		1	0.0893005	0	1	1
1139	1	0.466924	0	1	1		1	0.433444	0	1	1		1	0.0903554	0	1	1
1140	1	0.466983	0	1	1		1	0.436224	0	1	1		1	0.0904352	0	1	1
1141	1	0.467742	0	1	1		1	0.438464	0	1	1		1	0.0909864	0	1	1
1142	1	0.468437	0	1	1		1	0.438729	0	1	1		1	0.0911881	0	1	1
1143	1	0.46875	0	1	1		1	0.439201	0	1	1		1	0.091604	0	1	1
1144	1	0.470712	0	1	1		1	0.440667	0	1	1		1	0.0920963	0	1	1
1145	1	0.476346	0	1	1		1	0.443766	0	1	1		1	0.0926162	0	1	1
1146	1	0.478727	0	1	1		1	0.452954	0	1	1		1	0.0950298	0	1	1
1147	1	0.478939	0	1	1		1	0.455176	0	1	1		1	0.0963588	0	1	1
1148	1	0.479077	0	1	1		1	0.455516	0	1	1		1	0.0965517	0	1	1
1149	1	0.481583	0	1	1		1	0.455717	0	1	1		1	0.0990034	0	1	1
1150	1	0.484848	0	1	1		1	0.456552	0	1	1		1	0.0990339	0	1	1
1151	1	0.486043	0	1	1		1	0.456789	0	1	1		1	0.0994212	0	1	1
1152	1	0.487751	0	1	1		1	0.457949	0	1	1		1	0.100335	0	1	1
1153	1	0.488976	0	1	1		1	0.46057	0	1	1		1	0.101145	0	1	1
1154	1	0.489008	0	1	1		1	0.461479	0	1	1		1	0.101155	0	1	1
1155	1	0.489431	0	1	1		1	0.461617	0	1	1		1	0.101355	0	1	1
1156	1	0.489819	0	1	1		1	0.464299	0	1	1		1	0.102005	0	1	1
1157	1	0.491393	0	1	1		1	0.464733	0	1	1		1	0.102946	0	1	1
1158	1	0.496	0	1	1		1	0.466667	0	1	1		1	0.103703	0	1	1
1159	1	0.496084	0	1	1		1	0.469285	0	1	1		1	0.105064	0	1	1
1160	1	0.496124	0	1	1		1	0.46966	0	1	1		1	0.105275	0	1	1
1161	1	0.49743	0	1	1		1	0.470031	0	1	1		1	0.10565	0	1	1
1162	1	0.497868	0	1	1		1	0.470853	0	1	1		1	0.107097	0	1	1
1163	1	0.498062	0	1	1		1	0.470937	0	1	1		1	0.108175	0	1	1
1164	1	0.499251	0	1	1		1	0.472338	0	1	1		1	0.110608	0	1	1
1165	1	0.499346	0	1	1		1	0.47274	0	1	1		1	0.110839	0	1	1
1166	1	0.500686	0	1	1		1	0.473673	0	1	1		1	0.112915	0	1	1
1167	1	0.501409	0	1	1		1	0.474419	0	1	1		1	0.113058	0	1	1
1168	1	0.503269	0	1	1		1	0.475682	0	1	1		1	0.113449	0	1	1
1169	1	0.503555	0	1	1		1	0.476141	0	1	1		1	0.114441	0	1	1
1170	1	0.504325	0	1	1		1	0.478499	0	1	1		1	0.114874	0	1	1
1171	1	0.505037	0	1	1		1	0.483464	0	1	1		1	0.115301	0	1	1
1172	1	0.505467	0	1	1		1	0.485714	0	1	1		1	0.116938	0	1	1
1173	1	0.507363	0	1	1		1	0.48717	0	1	1		1	0.11743	0	1	1
1174	1	0.508197	0	1	1		1	0.49083	0	1	1		1	0.117575	0	1	1
1175	1	0.508772	0	1	1		1	0.491579	0	1	1		1	0.117611	0	1	1
1176	1	0.512282	0	1	1		1	0.49234	0	1	1		1	0.117761	0	1	1
1177	1	0.512517	0	1	1		1	0.492368	0	1	1		1	0.117942	0	1	1
1178	1	0.513238	0	1	1		1	0.494663	0	1	1		1	0.119103	0	1	1
1179	1	0.513308	0	1	1		1	0.497431	0	1	1		1	0.119542	0	1	1
1180	1	0.518159	0	1	1		1	0.499209	0	1	1		1	0.120777	0	1	1
1181	1	0.518831	0	1	1		1	0.503034	0	1	1		1	0.12124	0	1	1
1182	1	0.519394	0	1	1		1	0.50322	0	1	1		1	0.123635	0	1	1
1183	1	0.52078	0	1	1		1	0.504445	0	1	1		1	0.123988	0	1	1
1184	1	0.522125	0	1	1		1	0.504992	0	1	1		1	0.124271	0	1	1
1185	1	0.529274	0	1	1		1	0.505495	0	1	1		1	0.125692	0	1	1
1186	1	0.532862	0	1	1		1	0.512506	0	1	1		1	0.12733	0	1	1
1187	1	0.532915	0	1	1		1	0.5135	0	1	1		1	0.128094	0	1	1
1188	1	0.536877	0	1	1		1	0.517182	0	1	1		1	0.128592	0	1	1
1189	1	0.536935	0	1	1		1	0.51745	0	1	1		1	0.129897	0	1	1
1190	1	0.537834	0	1	1		1	0.52138	0	1	1		1	0.13032	0	1	1
1191	1	0.540169	0	1	1		1	0.521857	0	1	1		1	0.1308	0	1	1
1192	1	0.540566	0	1	1		1	0.521893	0	1	1		1	0.131001	0	1	1
1193	1	0.542213	0	1	1		1	0.524581	0	1	1		1	0.132013	0	1	1
1194	1	0.542228	0	1	1		1	0.525017	0	1	1		1	0.133414	0	1	1
1195	1	0.543533	0	1	1		1	0.525021	0	1	1		1	0.134192	0	1	1
1196	1	0.548662	0	1	1		1	0.532601	0	1	1		1	0.136669	0	1	1
1197	1	0.549589	0	1	1		1	0.536599	0	1	1		1	0.14582	0	1	1
1198	1	0.550984	0	1	1		1	0.536623	0	1	1		1	0.146853	0	1	1
1199	1	0.555257	0	1	1		1	0.537918	0	1	1		1	0.148145	0	1	1
1200	1	0.555817	0	1	1		1	0.538071	0	1	1		1	0.149465	0	1	1
1201	1	0.55745	0	1	1		1	0.538622	0	1	1		1	0.150535	0	1	1
1202	1	0.558957	0	1	1		1	0.539201	0	1	1		1	0.154744	0	1	1
1203	1	0.558981	0	1	1		1	0.539677	0	1	1		1	0.154864	0	1	1
1204	1	0.559717	0	1	1		1	0.543232	0	1	1		1	0.157072	0	1	1
1205	1	0.563033	0	1	1		1	0.544419	0	1	1		1	0.157188	0	1	1
1206	1	0.563327	0	1	1		1	0.54851	0	1	1		1	0.15723	0	1	1
1207	1	0.563366	0	1	1		1	0.549363	0	1	1		1	0.164597	0	1	1
1208	1	0.564239	0	1	1		1	0.549629	0	1	1		1	0.165301	0	1	1
1209	1	0.564474	0	1	1		1	0.550088	0	1	1		1	0.166256	0	1	1
1210	1	0.565	0	1	1		1	0.553477	0	1	1		1	0.171107	0	1	1
1211	1	0.56514	0	1	1		1	0.553681	0	1	1		1	0.173287	0	1	1
1212	1	0.567018	0	1	1		1	0.554339	0	1	1		1	0.17329	0	1	1
1213	1	0.572891	0	1	1		1	0.556728	0	1	1		1	0.175007	0	1	1
1214	1	0.573048	0	1	1		1	0.55678	0	1	1		1	0.175754	0	1	1
1215	1	0.574233	0	1	1		1	0.560041	0	1	1		1	0.176263	0	1	1
1216	1	0.575864	0	1	1		1	0.561218	0	1	1		1	0.17677	0	1	1
1217	1	0.576159	0	1	1		1	0.563454	0	1	1		1	0.178719	0	1	1
1218	1	0.578464	0	1	1		1	0.567062	0	1	1		1	0.178918	0	1	1
1219	1	0.578474	0	1	1		1	0.567491	0	1	1		1	0.183232	0	1	1
1220	1	0.580882	0	1	1		1	0.569202	0	1	1		1	0.183427	0	1	1
1221	1	0.581158	0	1	1		1	0.571809	0	1	1		1	0.184461	0	1	1
1222	1	0.585804	0	1	1		1	0.572894	0	1	1		1	0.185536	0	1	1
1223	1	0.587435	0	1	1		1	0.573318	0	1	1		1	0.187336	0	1	1
1224	1	0.591608	0	1	1		1	0.57744	0	1	1		1	0.187347	0	1	1
1225	1	0.592171	0	1	1		1	0.580372	0	1	1		1	0.189147	0	1	1
1226	1	0.595051	0	1	1		1	0.582669	0	1	1		1	0.189324	0	1	1
1227	1	0.595464	0	1	1		1	0.584702	0	1	1		1	0.190885	0	1	1
1228	1	0.596696	0	1	1		1	0.58661	0	1	1		1	0.191755	0	1	1
1229	1	0.601397	0	1	1		1	0.587409	0	1	1		1	0.192054	0	1	1
1230	1	0.601436	0	1	1		1	0.590444	0	1	1		1	0.195428	0	1	1
1231	1	0.605954	0	1	1		1	0.592075	0	1	1		1	0.197465	0	1	1
1232	1	0.609844	0	1	1		1	0.594471	0	1	1		1	0.198749	0	1	1
1233	1	0.613273	0	1	1		1	0.597135	0	1	1		1	0.199562	0	1	1
1234	1	0.613952	0	1	1		1	0.599622	0	1	1		1	0.200771	0	1	1
1235	1	0.615565	0	1	1		1	0.600377	0	1	1		1	0.203644	0	1	1
1236	1	0.617522	0	1	1		1	0.600436	0	1	1		1	0.203699	0	1	1
1237	1	0.619522	0	1	1		1	0.60178	0	1	1		1	0.206773	0	1	1
1238	1	0.619826	0	1	1		1	0.60528	0	1	1		1	0.206969	0	1	1
1239	1	0.620673	0	1	1		1	0.60649	0	1	1		1	0.2072	0	1	1
1240	1	0.622724	0	1	1		1	0.60656	0	1	1		1	0.208039	0	1	1
1241	1	0.623742	0	1	1		1	0.607334	0	1	1		1	0.208487	0	1	1
1242	1	0.624251	0	1	1		1	0.609729	0	1	1		1	0.211027	0	1	1
1243	1	0.624306	0	1	1		1	0.614518	0	1	1		1	0.213676	0	1	1
1244	1	0.625452	0	1	1		1	0.615286	0	1	1		1	0.213794	0	1	1
1245	1	0.626093	0	1	1		1	0.615466	0	1	1		1	0.213972	0	1	1
1246	1	0.626702	0	1	1		1	0.620027	0	1	1		1	0.214211	0	1	1
1247	1	0.628122	0	1	1		1	0.622046	0	1	1		1	0.215659	0	1	1
1248	1	0.62829	0	1	1		1	0.62212	0	1	1		1	0.216902	0	1	1
1249	1	0.630724	0	1	1		1	0.622717	0	1	1		1	0.218063	0	1	1
1250	1	0.630749	0	1	1		1	0.623348	0	1	1		1	0.219673	0	1	1
1251	1	0.632183	0	1	1		1	0.62453	0	1	1		1	0.2198	0	1	1
1252	1	0.633364	0	1	1		1	0.625517	0	1	1		1	0.222321	0	1	1
1253	1	0.6356	0	1	1		1	0.625624	0	1	1		1	0.222666	0	1	1
1254	1	0.635885	0	1	1		1	0.62953	0	1	1		1	0.223299	0	1	1
1255	1	0.637162	0	1	1		1	0.63195	0	1	1		1	0.223424	0	1	1
1256	1	0.63728	0	1	1		1	0.632048	0	1	1		1	0.224835	0	1	1
1257	1	0.642621	0	1	1		1	0.635698	0	1	1		1	0.226548	0	1	1
1258	1	0.645847	0	1	1		1	0.63602	0	1	1		1	0.228353	0	1	1
1259	1	0.646349	0	1	1		1	0.643469	0	1	1		1	0.22948	0	1	1
1260	1	0.652101	0	1	1		1	0.643918	0	1	1		1	0.230655	0	1	1
1261	1	0.652805	0	1	1		1	0.645674	0	1	1		1	0.23079	0	1	1
1262	1	0.653637	0	1	1		1	0.646626	0	1	1		1	0.230967	0	1	1
1263	1	0.653767	0	1	1		1	0.646847	0	1	1		1	0.231675	0	1	1
1264	1	0.654147	0	1	1		1	0.646974	0	1	1		1	0.232698	0	1	1
1265	1	0.656406	0	1	1		1	0.647574	0	1	1		1	0.233117	0	1	1
1266	1	0.656871	0	1	1		1	0.648489	0	1	1		1	0.237389	0	1	1
1267	1	0.658217	0	1	1		1	0.648697	0	1	1		1	0.239683	0	1	1
1268	1	0.659128	0	1	1		1	0.649734	0	1	1		1	0.240582	0	1	1
1269	1	0.660805	0	1	1		1	0.649872	0	1	1		1	0.242419	0	1	1
1270	1	0.661545	0	1	1		1	0.650068	0	1	1		1	0.245964	0	1	1
1271	1	0.662182	0	1	1		1	0.653209	0	1	1		1	0.246103	0	1	1
1272	1	0.662853	0	1	1		1	0.65402	0	1	1		1	0.248371	0	1	1
1273	1	0.663627	0	1	1		1	0.654217	0	1	1		1	0.251385	0	1	1
1274	1	0.665012	0	1	1		1	0.654566	0	1	1		1	0.253387	0	1	1
1275	1	0.665119	0	1	1		1	0.656146	0	1	1		1	0.253563	0	1	1
1276	1	0.666389	0	1	1		1	0.657568	0	1	1		1	0.255744	0	1	1
1277	1	0.667215	0	1	1		1	0.660984	0	1	1		1	0.256063	0	1	1
1278	1	0.667675	0	1	1		1	0.661938	0	1	1		1	0.258357	0	1	1
1279	1	0.669167	0	1	1		1	0.662001	0	1	1		1	0.258587	0	1	1
1280	1	0.669393	0	1	1		1	0.665356	0	1	1		1	0.259401	0	1	1
1281	1	0.669653	0	1	1		1	0.667757	0	1	1		1	0.267598	0	1	1
1282	1	0.670749	0	1	1		1	0.667874	0	1	1		1	0.267634	0	1	1
1283	1	0.67195	0	1	1		1	0.671977	0	1	1		1	0.268053	0	1	1
1284	1	0.672849	0	1	1		1	0.672014	0	1	1		1	0.268302	0	1	1
1285	1	0.674353	0	1	1		1	0.673328	0	1	1		1	0.268683	0	1	1
1286	1	0.680487	0	1	1		1	0.673741	0	1	1		1	0.272233	0	1	1
1287	1	0.681211	0	1	1		1	0.677007	0	1	1		1	0.27503	0	1	1
1288	1	0.681739	0	1	1		1	0.681707	0	1	1		1	0.275762	0	1	1
1289	1	0.68515	0	1	1		1	0.683182	0	1	1		1	0.276337	0	1	1
1290	1	0.685685	0	1	1		1	0.685008	0	1	1		1	0.277815	0	1	1
1291	1	0.687159	0	1	1		1	0.686706	0	1	1		1	0.277957	0	1	1
1292	1	0.687239	0	1	1		1	0.687899	0	1	1		1	0.278711	0	1	1
1293	1	0.687568	0	1	1		1	0.688813	0	1	1		1	0.279019	0	1	1
1294	1	0.690882	0	1	1		1	0.689147	0	1	1		1	0.28141	0	1	1
1295	1	0.691405	0	1	1		1	0.690814	0	1	1		1	0.282194	0	1	1
1296	1	0.691418	0	1	1		1	0.692575	0	1	1		1	0.285385	0	1	1
1297	1	0.691803	0	1	1		1	0.692827	0	1	1		1	0.285891	0	1	1
1298	1	0.696474	0	1	1		1	0.700975	0	1	1		1	0.287358	0	1	1
1299	1	0.71568	0	1	1		1	0.70134	0	1	1		1	0.287867	0	1	1
1300	1	0.723785	0	1	1		1	0.706805	0	1	1		1	0.291723	0	1	1
1301	1	0.729209	0	1	1		1	0.707011	0	1	1		1	0.29215	0	1	1
1302	1	0.729851	0	1	1		1	0.708745	0	1	1		1	0.294444	0	1	1
1303	1	0.73052	0	1	1		1	0.710052	0	1	1		1	0.295591	0	1	1
1304	1	0.730638	0	1	1		1	0.711117	0	1	1		1	0.296653	0	1	1
1305	1	0.731174	0	1	1		1	0.711737	0	1	1		1	0.297372	0	1	1
1306	1	0.733482	0	1	1		1	0.713618	0	1	1		1	0.298849	0	1	1
1307	1	0.735277	0	1	1		1	0.716505	0	1	1		1	0.300953	0	1	1
1308	1	0.73552	0	1	1		1	0.718561	0	1	1		1	0.302256	0	1	1
1309	1	0.735619	0	1	1		1	0.719787	0	1	1		1	0.304708	0	1	1
1310	1	0.735656	0	1	1		1	0.720166	0	1	1		1	0.304936	0	1	1
1311	1	0.735819	0	1	1		1	0.720642	0	1	1		1	0.305452	0	1	1
1312	1	0.737878	0	1	1		1	0.720932	0	1	1		1	0.307223	0	1	1
1313	1	0.739313	0	1	1		1	0.721624	0	1	1		1	0.309395	0	1	1
1314	1	0.739604	0	1	1		1	0.722387	0	1	1		1	0.314404	0	1	1
1315	1	0.746884	0	1	1		1	0.728106	0	1	1		1	0.318995	0	1	1
1316	1	0.747737	0	1	1		1	0.73145	0	1	1		1	0.319035	0	1	1
1317	1	0.748221	0	1	1		1	0.733473	0	1	1		1	0.31948	0	1	1
1318	1	0.751278	0	1	1		1	0.733864	0	1	1		1	0.322171	0	1	1
1319	1	0.751465	0	1	1		1	0.735733	0	1	1		1	0.32405	0	1	1
1320	1	0.751612	0	1	1		1	0.737751	0	1	1		1	0.324171	0	1	1
1321	1	0.752153	0	1	1		1	0.737919	0	1	1		1	0.324627	0	1	1
1322	1	0.752621	0	1	1		1	0.738135	0	1	1		1	0.327416	0	1	1
1323	1	0.762709	0	1	1		1	0.74023	0	1	1		1	0.32903	0	1	1
1324	1	0.764181	0	1	1		1	0.74218	0	1	1		1	0.33138	0	1	1
1325	1	0.764747	0	1	1		1	0.743175	0	1	1		1	0.336565	0	1	1
1326	1	0.766166	0	1	1		1	0.743708	0	1	1		1	0.336951	0	1	1
1327	1	0.77111	0	1	1		1	0.744775	0	1	1		1	0.340143	0	1	1
1328	1	0.772094	0	1	1		1	0.745388	0	1	1		1	0.342107	0	1	1
1329	1	0.773304	0	1	1		1	0.74616	0	1	1		1	0.342132	0	1	1
1330	1	0.777338	0	1	1		1	0.747711	0	1	1		1	0.342188	0	1	1
1331	1	0.77874	0	1	1		1	0.748549	0	1	1		1	0.344344	0	1	1
1332	1	0.781001	0	1	1		1	0.749687	0	1	1		1	0.345666	0	1	1
1333	1	0.78557	0	1	1		1	0.753037	0	1	1		1	0.346084	0	1	1
1334	1	0.786569	0	1	1		1	0.757479	0	1	1		1	0.349394	0	1	1
1335	1	0.787771	0	1	1		1	0.759609	0	1	1		1	0.349821	0	1	1
1336	1	0.788943	0	1	1		1	0.764502	0	1	1		1	0.351397	0	1	1
1337	1	0.789539	0	1	1		1	0.769369	0	1	1		1	0.352274	0	1	1
1338	1	0.790044	0	1	1		1	0.771935	0	1	1		1	0.354986	0	1	1
1339	1	0.790121	0	1	1		1	0.778525	0	1	1		1	0.363142	0	1	1
1340	1	0.794438	0	1	1		1	0.778693	0	1	1		1	0.365962	0	1	1
1341	1	0.797089	0	1	1		1	0.783735	0	1	1		1	0.368219	0	1	1
1342	1	0.797865	0	1	1		1	0.785116	0	1	1		1	0.374253	0	1	1
1343	1	0.798831	0	1	1		1	0.785363	0	1	1		1	0.376384	0	1	1
1344	1	0.802836	0	1	1		1	0.786126	0	1	1		1	0.380205	0	1	1
1345	1	0.803975	0	1	1		1	0.786524	0	1	1		1	0.381936	0	1	1
1346	1	0.806587	0	1	1		1	0.78768	0	1	1		1	0.384505	0	1	1
1347	1	0.808577	0	1	1		1	0.78769	0	1	1		1	0.384918	0	1	1
1348	1	0.808703	0	1	1		1	0.792526	0	1	1		1	0.38889	0	1	1
1349	1	0.813533	0	1	1		1	0.793523	0	1	1		1	0.389236	0	1	1
1350	1	0.815398	0	1	1		1	0.794324	0	1	1		1	0.389379	0	1	1
1351	1	0.817145	0	1	1		1	0.794814	0	1	1		1	0.393197	0	1	1
1352	1	0.817862	0	1	1		1	0.804539	0	1	1		1	0.394402	0	1	1
1353	1	0.818849	0	1	1		1	0.806121	0	1	1		1	0.394764	0	1	1
1354	1	0.819135	0	1	1		1	0.806128	0	1	1		1	0.395029	0	1	1
1355	1	0.824358	0	1	1		1	0.806468	0	1	1		1	0.395177	0	1	1
1356	1	0.824577	0	1	1		1	0.80724	0	1	1		1	0.398277	0	1	1
1357	1	0.825171	0	1	1		1	0.807975	0	1	1		1	0.406655	0	1	1
1358	1	0.825372	0	1	1		1	0.808458	0	1	1		1	0.407805	0	1	1
1359	1	0.827677	0	1	1		1	0.808595	0	1	1		1	0.409135	0	1	1
1360	1	0.83138	0	1	1		1	0.809141	0	1	1		1	0.409146	0	1	1
1361	1	0.832404	0	1	1		1	0.809304	0	1	1		1	0.409723	0	1	1
1362	1	0.838202	0	1	1		1	0.815589	0	1	1		1	0.411164	0	1	1
1363	1	0.839669	0	1	1		1	0.815903	0	1	1		1	0.411894	0	1	1
1364	1	0.839972	0	1	1		1	0.81697	0	1	1		1	0.413752	0	1	1
1365	1	0.843984	0	1	1		1	0.817338	0	1	1		1	0.415815	0	1	1
1366	1	0.845097	0	1	1		1	0.817548	0	1	1		1	0.416518	0	1	1
1367	1	0.847597	0	1	1		1	0.819543	0	1	1		1	0.417182	0	1	1
1368	1	0.847676	0	1	1		1	0.822951	0	1	1		1	0.427809	0	1	1
1369	1	0.85175	0	1	1		1	0.82451	0	1	1		1	0.430924	0	1	1
1370	1	0.852961	0	1	1		1	0.82569	0	1	1		1	0.430926	0	1	1
1371	1	0.856061	0	1	1		1	0.825854	0	1	1		1	0.435801	0	1	1
1372	1	0.856603	0	1	1		1	0.82735	0	1	1		1	0.435989	0	1	1
1373	1	0.856647	0	1	1		1	0.827641	0	1	1		1	0.436543	0	1	1
1374	1	0.859645	0	1	1		1	0.828803	0	1	1		1	0.436819	0	1	1
1375	1	0.871369	0	1	1		1	0.82985	0	1	1		1	0.437717	0	1	1
1376	1	0.874353	0	1	1		1	0.829857	0	1	1		1	0.44063	0	1	1
1377	1	0.876411	0	1	1		1	0.836908	0	1	1		1	0.441293	0	1	1
1378	1	0.878015	0	1	1		1	0.840796	0	1	1		1	0.446455	0	1	1
1379	1	0.879689	0	1	1		1	0.850434	0	1	1		1	0.452283	0	1	1
1380	1	0.880353	0	1	1		1	0.853412	0	1	1		1	0.455033	0	1	1
1381	1	0.880598	0	1	1		1	0.854029	0	1	1		1	0.461546	0	1	1
1382	1	0.881689	0	1	1		1	0.857191	0	1	1		1	0.470082	0	1	1
1383	1	0.882957	0	1	1		1	0.859099	0	1	1		1	0.471057	0	1	1
1384	1	0.886113	0	1	1		1	0.859557	0	1	1		1	0.471562	0	1	1
1385	1	0.895396	0	1	1		1	0.861272	0	1	1		1	0.472886	0	1	1
1386	1	0.895875	0	1	1		1	0.862344	0	1	1		1	0.479632	0	1	1
1387	1	0.896986	0	1	1		1	0.863336	0	1	1		1	0.48103	0	1	1
1388	1	0.897336	0	1	1		1	0.864792	0	1	1		1	0.482783	0	1	1
1389	1	0.897345	0	1	1		1	0.864967	0	1	1		1	0.484293	0	1	1
1390	1	0.899059	0	1	1		1	0.868642	0	1	1		1	0.486909	0	1	1
1391	1	0.916509	0	1	1		1	0.869448	0	1	1		1	0.489212	0	1	1
1392	1	0.925202	0	1	1		1	0.871339	0	1	1		1	0.489341	0	1	1
1393	1	0.93072	0	1	1		1	0.872854	0	1	1		1	0.489948	0	1	1
1394	1	0.931011	0	1	1		1	0.878599	0	1	1		1	0.491787	0	1	1
1395	1	0.940471	0	1	1		1	0.880755	0	1	1		1	0.497316	0	1	1
1396	0	1	0.000716332	1	1		1	0.881287	0	1	1		1	0.498052	0	1	1
1397	0	1	0.00143164	1	1		1	0.883504	0	1	1		1	0.501146	0	1	1
1398	0	1	0.00214592	1	1		1	0.88498	0	1	1		1	0.502109	0	1	1
1399	0	1	0.00285919	1	1		1	0.885551	0	1	1		1	0.502309	0	1	1
1400	0	1	0.00357143	1	1		1	0.885921	0	1	1		1	0.502797	0	1	1
1401	0	1	0.00428266	1	1		1	0.888716	0	1	1		1	0.504091	0	1	1
1402	0	1	0.00499287	1	1		1	0.893348	0	1	1		1	0.506295	0	1	1
1403	0	1	0.00570207	1	1		1	0.896129	0	1	1		1	0.506579	0	1	1
1404	0	1	0.00641026	1	1		1	0.898392	0	1	1		1	0.508523	0	1	1
1405	0	1	0.00711744	1	1		1	0.901581	0	1	1		1	0.510756	0	1	1
1406	0	1	0.00782361	1	1		1	0.912364	0	1	1		1	0.515505	0	1	1
1407	0	1	0.00852878	1	1		1	0.915121	0	1	1		1	0.518254	0	1	1
1408	0	1	0.00923295	1	1		1	0.915379	0	1	1		1	0.520713	0	1	1
1409	0	1	0.00993612	1	1		1	0.920084	0	1	1		1	0.521931	0	1	1
1410	0	1	0.0106383	1	1		1	0.925074	0	1	1		1	0.52649	0	1	1
1411	0	1	0.0113395	1	1		1	0.930804	0	1	1		1	0.528419	0	1	1
1412	0	1	0.0120397	1	1		1	0.939727	0	1	1		1	0.53286	0	1	1
1413	0	1	0.0127389	1	1		1	0.942312	0	1	1		1	0.535634	0	1	1
1414	0	1	0.0134371	1	1		0	1	0.000707214	1	1		1	0.541773	0	1	1
1415	0	1	0.0141343	1	1		0	1	0.00141343	1	1		1	0.542896	0	1	1
1416	0	1	0.0148305	1	1		0	1	0.00211864	1	1		1	0.543171	0	1	1
1417	0	1	0.0155258	1	1		0	1	0.00282287	1	1		1	0.543719	0	1	1
1418	0	1	0.01622	1	1		0	1	0.00352609	1	1		1	0.547442	0	1	1
1419	0	1	0.0169133	1	1		0	1	0.00422833	1	1		1	0.551959	0	1	1
1420	0	1	0.0176056	1	1		0	1	0.00492958	1	1		1	0.560631	0	1	1
1421	0	1	0.018297	1	1		0	1	0.00562984	1	1		1	0.562905	0	1	1
1422	0	1	0.0189873	1	1		0	1	0.00632911	1	1		1	0.571151	0	1	1
1423	0	1	0.0196767	1	1		0	1	0.00702741	1	1		1	0.571634	0	1	1
1424	0	1	0.0203652	1	1		0	1	0.00772472	1	1		1	0.579011	0	1	1
1425	0	1	0.0210526	1	1		0	1	0.00842105	1	1		1	0.581328	0	1	1
1426	0	1	0.0217391	1	1		0	1	0.00911641	1	1		1	0.582141	0	1	1
1427	0	1	0.0224247	1	1		0	1	0.00981079	1	1		1	0.585546	0	1	1
1428	0	1	0.0231092	1	1		0	1	0.0105042	1	1		1	0.58577	0	1	1
1429	0	1	0.0237929	1	1		0	1	0.0111966	1	1		1	0.589021	0	1	1
1430	0	1	0.0244755	1	1		0	1	0.0118881	1	1		1	0.596069	0	1	1
1431	0	1	0.0251572	1	1		0	1	0.0125786	1	1		1	0.596477	0	1	1
1432	0	1	0.025838	1	1		0	1	0.0132682	1	1		1	0.598432	0	1	1
1433	0	1	0.0265178	1	1		0	1	0.0139567	1	1		1	0.60277	0	1	1
1434	0	1	0.0271967	1	1		0	1	0.0146444	1	1		1	0.60351	0	1	1
1435	0	1	0.0278746	1	1		0	1	0.015331	1	1		1	0.605915	0	1	1
1436	0	1	0.0285515	1	1		0	1	0.0160167	1	1		1	0.607211	0	1	1
1437	0	1	0.0292276	1	1		0	1	0.0167015	1	1		1	0.607738	0	1	1
1438	0	1	0.0299026	1	1		0	1	0.0173853	1	1		1	0.609084	0	1	1
1439	0	1	0.0305768	1	1		0	1	0.0180681	1	1		1	0.610531	0	1	1
1440	0	1	0.03125	1	1		0	1	0.01875	1	1		1	0.618075	0	1	1
1441	0	1	0.0319223	1	1		0	1	0.019431	1	1		1	0.621953	0	1	1
1442	0	1	0.0325936	1	1		0	1	0.020111	1	1		1	0.622801	0	1	1
1443	0	1	0.033264	1	1		0	1	0.02079	1	1		1	0.623171	0	1	1
1444	0	1	0.0339335	1	1		0	1	0.0214681	1	1		1	0.628098	0	1	1
1445	0	1	0.0346021	1	1		0	1	0.0221453	1	1		1	0.632072	0	1	1
1446	0	1	0.0352697	1	1		0	1	0.0228216	1	1		1	0.640921	0	1	1
1447	0	1	0.0359364	1	1		0	1	0.0234969	1	1		1	0.642596	0	1	1
1448	0	1	0.0366022	1	1		0	1	0.0241713	1	1		1	0.643858	0	1	1
1449	0	1	0.0372671	1	1		0	1	0.0248447	1	1		1	0.644291	0	1	1
1450	0	1	0.037931	1	1		0	1	0.0255172	1	1		1	0.645567	0	1	1
1451	0	1	0.0385941	1	1		0	1	0.0261888	1	1		1	0.646412	0	1	1
1452	0	1	0.0392562	1	1		0	1	0.0268595	1	1		1	0.646491	0	1	1
1453	0	1	0.0399174	1	1		0	1	0.0275292	1	1		1	0.648459	0	1	1
1454	0	1	0.0405777	1	1		0	1	0.0281981	1	1		1	0.650644	0	1	1
1455	0	1	0.0412371	1	1		0	1	0.028866	1	1		1	0.653182	0	1	1
1456	0	1	0.0418956	1	1		0	1	0.029533	1	1		1	0.65525	0	1	1
1457	0	1	0.0425532	1	1		0	1	0.030199	1	1		1	0.657203	0	1	1
1458	0	1	0.0432099	1	1		0	1	0.0308642	1	1		1	0.657381	0	1	1
1459	0	1	0.0438657	1	1		0	1	0.0315284	1	1		1	0.658414	0	1	1
1460	0	1	0.0445205	1	1		0	1	0.0321918	1	1		1	0.663868	0	1	1
1461	0	1	0.0451745	1	1		0	1	0.0328542	1	1		1	0.664142	0	1	1
1462	0	1	0.0458276	1	1		0	1	0.0335157	1	1		1	0.670652	0	1	1
1463	0	1	0.0464798	1	1		0	1	0.0341763	1	1		1	0.67417	0	1	1
1464	0	1	0.0471311	1	1		0	1	0.0348361	1	1		1	0.679698	0	1	1
1465	0	1	0.0477816	1	1		0	1	0.0354949	1	1		1	0.679783	0	1	1
1466	0	1	0.0484311	1	1		0	1	0.0361528	1	1		1	0.682826	0	1	1
1467	0	1	0.0490798	1	1		0	1	0.0368098	1	1		1	0.690374	0	1	1
1468	0	1	0.0497275	1	1		0	1	0.0374659	1	1		1	0.691978	0	1	1
1469	0	1	0.0503744	1	1		0	1	0.0381212	1	1		1	0.69413	0	1	1
1470	0	1	0.0510204	1	1		0	1	0.0387755	1	1		1	0.703763	0	1	1
1471	0	1	0.0516655	1	1		0	1	0.039429	1	1		1	0.706146	0	1	1
1472	0	1	0.0523098	1	1		0	1	0.0400815	1	1		1	0.708862	0	1	1
1473	0	1	0.0529532	1	1		0	1	0.0407332	1	1		1	0.709003	0	1	1
1474	0	1	0.0535957	1	1		0	1	0.041384	1	1		1	0.714271	0	1	1
1475	0	1	0.0542373	1	1		0	1	0.0420339	1	1		1	0.720687	0	1	1
1476	0	1	0.054878	1	1		0	1	0.0426829	1	1		1	0.723531	0	1	1
1477	0	1	0.0555179	1	1		0	1	0.0433311	1	1		1	0.728775	0	1	1
1478	0	1	0.056157	1	1		0	1	0.0439783	1	1		1	0.729307	0	1	1
1479	0	1	0.0567951	1	1		0	1	0.0446247	1	1		1	0.745526	0	1	1
1480	0	1	0.0574324	1	1		0	1	0.0452703	1	1		1	0.746862	0	1	1
1481	0	1	0.0580689	1	1		0	1	0.0459149	1	1		1	0.748336	0	1	1
1482	0	1	0.0587045	1	1		0	1	0.0465587	1	1		1	0.749457	0	1	1
1483	0	1	0.0593392	1	1		0	1	0.0472016	1	1		1	0.757155	0	1	1
1484	0	1	0.059973	1	1		0	1	0.0478437	1	1		1	0.758136	0	1	1
1485	0	1	0.0606061	1	1		0	1	0.0484848	1	1		1	0.760981	0	1	1
1486	0	1	0.0612382	1	1		0	1	0.0491252	1	1		1	0.76176	0	1	1
1487	0	1	0.0618695	1	1		0	1	0.0497646	1	1		1	0.769607	0	1	1
1488	0	1	0.0625	1	1		0	1	0.0504032	1	1		1	0.771159	0	1	1
1489	0	1	0.0631296	1	1		0	1	0.051041	1	1		1	0.772004	0	1	1
1490	0	1	0.0637584	1	1		0	1	0.0516779	1	1		1	0.772455	0	1	1
1491	0	1	0.0643863	1	1		0	1	0.0523139	1	1		1	0.772602	0	1	1
1492	0	1	0.0650134	1	1		0	1	0.0529491	1	1		1	0.773879	0	1	1
1493	0	1	0.0656397	1	1		0	1	0.0535834	1	1		1	0.775541	0	1	1
1494	0	1	0.0662651	1	1		0	1	0.0542169	1	1		1	0.776799	0	1	1
1495	0	1	0.0668896	1	1		0	1	0.0548495	1	1		1	0.777639	0	1	1
1496	0	1	0.0675134	1	1		0	1	0.0554813	1	1		1	0.77887	0	1	1
1497	0	1	0.0681363	1	1		0	1	0.0561122	1	1		1	0.78124	0	1	1
1498	0	1	0.0687583	1	1		0	1	0.0567423	1	1		1	0.782487	0	1	1
1499	0	1	0.0693796	1	1		0	1	0.0573716	1	1		1	0.784668	0	1	1
1500	0	1	0.07	1	1		0	1	0.058	1	1		1	0.789101	0	1	1
1501	0	1	0.0706196	1	1		0	1	0.0586276	1	1		1	0.789605	0	1	1
1502	0	1	0.0712383	1	1		0	1	0.0592543	1	1		1	0.792507	0	1	1
1503	0	1	0.0718563	1	1		0	1	0.0598802	1	1		1	0.793101	0	1	1
1504	0	1	0.0724734	1	1		0	1	0.0605053	1	1		1	0.793965	0	1	1
1505	0	1	0.0730897	1	1		0	1	0.0611296	1	1		1	0.794494	0	1	1
1506	0	1	0.0737052	1	1		0	1	0.061753	1	1		1	0.796397	0	1	1
1507	0	1	0.0743198	1	1		0	1	0.0623756	1	1		1	0.797875	0	1	1
1508	0	1	0.0749337	1	1		0	1	0.0629973	1	1		1	0.802015	0	1	1
1509	1	1	0.074884	1	1		0	1	0.0636183	1	1		1	0.809127	0	1	1
1510	0	1	0.0754967	1	1		0	1	0.0642384	1	1		1	0.809253	0	1	1
1511	0	1	0.0761085	1	1		0	1	0.0648577	1	1		1	0.813441	0	1	1
1512	0	1	0.0767196	1	1		0	1	0.0654762	1	1		1	0.813885	0	1	1
1513	0	1	0.0773298	1	1		0	1	0.0660939	1	1		1	0.815159	0	1	1
1514	0	1	0.0779392	1	1		0	1	0.0667107	1	1		1	0.816402	0	1	1
1515	0	1	0.0785479	1	1		0	1	0.0673267	1	1		1	0.820558	0	1	1
1516	0	1	0.0791557	1	1		0	1	0.067942	1	1		1	0.824972	0	1	1
1517	0	1	0.0797627	1	1		0	1	0.0685564	1	1		1	0.825098	0	1	1
1518	0	1	0.0803689	1	1		0	1	0.06917	1	1		1	0.82848	0	1	1
1519	0	1	0.0809743	1	1		0	1	0.0697828	1	1		1	0.831026	0	1	1
1520	0	1	0.0815789	1	1		0	1	0.0703947	1	1		1	0.835852	0	1	1
1521	0	1	0.0821828	1	1		0	1	0.0710059	1	1		1	0.840066	0	1	1
1522	0	1	0.0827858	1	1		0	1	0.0716163	1	1		1	0.84019	0	1	1
1523	0	1	0.083388	1	1		0	1	0.0722259	1	1		1	0.841516	0	1	1
1524	0	1	0.0839895	1	1		0	1	0.0728346	1	1		1	0.847668	0	1	1
1525	0	1	0.0845902	1	1		0	1	0.0734426	1	1		1	0.853095	0	1	1
1526	1	1	0.0845347	1	1		0	1	0.0740498	1	1		1	0.853543	0	1	1
1527	0	1	0.0851343	1	1		0	1	0.0746562	1	1		1	0.858408	0	1	1
1528	0	1	0.085733	1	1		0	1	0.0752618	1	1		1	0.860981	0	1	1
1529	0	1	0.0863309	1	1		0	1	0.0758666	1	1		1	0.861813	0	1	1
1530	0	1	0.0869281	1	1		0	1	0.0764706	1	1		1	0.862038	0	1	1
1531	0	1	0.0875245	1	1		0	1	0.0770738	1	1		1	0.86906	0	1	1
1532	0	1	0.0881201	1	1		0	1	0.0776762	1	1		1	0.874148	0	1	1
1533	0	1	0.0887149	1	1		0	1	0.0782779	1	1		1	0.878779	0	1	1
1534	0	1	0.089309	1	1		0	1	0.0788787	1	1		1	0.880963	0	1	1
1535	0	1	0.0899023	1	1		0	1	0.0794788	1	1		1	0.881324	0	1	1
1536	0	1	0.0904948	1	1		0	1	0.0800781	1	1		1	0.886621	0	1	1
1537	0	1	0.0910865	1	1		0	1	0.0806766	1	1		1	0.887435	0	1	1
1538	0	1	0.0916775	1	1		0	1	0.0812744	1	1		1	0.889555	0	1	1
1539	0	1	0.0922677	1	1		0	1	0.0818713	1	1		1	0.890286	0	1	1
1540	0	1	0.0928571	1	1		0	1	0.0824675	1	1		1	0.896244	0	1	1
1541	1	1	0.0927969	1	1		0	1	0.0830629	1	1		1	0.897622	0	1	1
1542	0	1	0.0933852	1	1		0	1	0.0836576	1	1		1	0.898674	0	1	1
1543	0	1	0.0939728	1	1		0	1	0.0842515	1	1		1	0.898838	0	1	1
1544	0	1	0.0945596	1	1		0	1	0.0848446	1	1		1	0.899079	0	1	1
1545	0	1	0.0951456	1	1		0	1	0.0854369	1	1		1	0.899162	0	1	1
1546	0	1	0.0957309	1	1		0	1	0.0860285	1	1		1	0.901524	0	1	1
1547	0	1	0.0963154	1	1		0	1	0.0866193	1	1		1	0.903683	0	1	1
1548	0	1	0.0968992	1	1		0	1	0.0872093	1	1		1	0.904145	0	1	1
1549	0	1	0.0974822	1	1		0	1	0.0877986	1	1		1	0.90721	0	1	1
1550	0	1	0.0980645	1	1		0	1	0.0883871	1	1		1	0.910919	0	1	1
1551	0	1	0.098646	1	1		0	1	0.0889749	1	1		1	0.911301	0	1	1
1552	0	1	0.0992268	1	1		0	1	0.0895619	1	1		1	0.912272	0	1	1
1553	0	1	0.0998068	1	1		0	1	0.0901481	1	1		1	0.918941	0	1	1
1554	0	1	0.100386	1	1		0	1	0.0907336	1	1		1	0.92377	0	1	1
1555	0	1	0.100965	1	1		0	1	0.0913183	1	1		1	0.923858	0	1	1
1556	0	1	0.101542	1	1		0	1	0.0919023	1	1		1	0.928282	0	1	1
1557	0	1	0.102119	1	1		0	1	0.0924855	1	1		1	0.928422	0	1	1
1558	0	1	0.102696	1	1		0	1	0.093068	1	1		1	0.929209	0	1	1
1559	0	1	0.103271	1	1		0	1	0.0936498	1	1		1	0.930635	0	1	1
1560	0	1	0.103846	1	1		0	1	0.0942308	1	1		1	0.931567	0	1	1
1561	0	1	0.10442	1	1		0	1	0.094811	1	1		1	0.933416	0	1	1
1562	0	1	0.104994	1	1		0	1	0.0953905	1	1		1	0.934896	0	1	1
1563	0	1	0.105566	1	1		0	1	0.0959693	1	1		1	0.938465	0	1	1
1564	0	1	0.106138	1	1		0	1	0.0965473	1	1		1	0.940208	0	1	1
1565	0	1	0.106709	1	1		0	1	0.0971246	1	1		1	0.944087	0	1	1
1566	0	1	0.10728	1	1		0	1	0.0977011	1	1		1	0.944496	0	1	1
1567	0	1	0.107849	1	1		0	1	0.098277	1	1		1	0.945804	0	1	1
1568	0	1	0.108418	1	1		0	1	0.098852	1	1		1	0.947592	0	1	1
1569	0	1	0.108987	1	1		0	1	0.0994264	1	1		1	0.948615	0	1	1
1570	0	1	0.109554	1	1		0	1	0.1	1	1		1	0.94929	0	1	1
1571	0	1	0.110121	1	1		0	1	0.100573	1	1		1	0.94959	0	1	1
1572	0	1	0.110687	1	1		0	1	0.101145	1	1		1	0.949591	0	1	1
1573	1	1	0.110617	1	1		0	1	0.101716	1	1		1	0.951104	0	1	1
1574	0	1	0.111182	1	1		0	1	0.102287	1	1		1	0.954146	0	1	1
1575	0	1	0.111746	1	1		0	1	0.102857	1	1		1	0.95449	0	1	1
1576	0	1	0.11231	1	1		0	1	0.103426	1	1		1	0.95641	0	1	1
1577	0	1	0.112873	1	1		0	1	0.103995	1	1		1	0.956599	0	1	1
1578	0	1	0.113435	1	1		0	1	0.104563	1	1		1	0.956809	0	1	1
1579	0	1	0.113996	1	1		0	1	0.10513	1	1		1	0.957102	0	1	1
1580	0	1	0.114557	1	1		0	1	0.105696	1	1		1	0.960614	0	1	1
1581	0	1	0.115117	1	1		0	1	0.106262	1	1		1	0.963891	0	1	1
1582	0	1	0.115676	1	1		0	1	0.106827	1	1		1	0.965592	0	1	1
1583	0	1	0.116235	1	1		0	1	0.107391	1	1		1	0.972812	0	1	1
1584	0	1	0.116793	1	1		0	1	0.107955	1	1		1	0.974432	0	1	1
1585	0	1	0.11735	1	1		0	1	0.108517	1	1		1	0.975391	0	1	1
1586	0	1	0.117907	1	1		0	1	0.109079	1	1		1	0.975457	0	1	1
1587	0	1	0.118463	1	1		0	1	0.109641	1	1		1	0.976539	0	1	1
1588	0	1	0.119018	1	1		0	1	0.110202	1	1		1	0.979856	0	1	1
1589	0	1	0.119572	1	1		0	1	0.110761	1	1		1	0.982985	0	1	1
1590	0	1	0.120126	1	1		0	1	0.111321	1	1		1	0.984448	0	1	1
1591	0	1	0.120679	1	1		0	1	0.111879	1	1		1	0.984481	0	1	1
1592	0	1	0.121231	1	1		0	1	0.112437	1	1		1	0.985966	0	1	1
1593	0	1	0.121783	1	1		0	1	0.112994	1	1		1	0.986169	0	1	1
1594	0	1	0.122334	1	1		0	1	0.113551	1	1		1	0.987541	0	1	1
1595	0	1	0.122884	1	1		0	1	0.114107	1	1		1	0.987707	0	1	1
1596	0	1	0.123434	1	1		0	1	0.114662	1	1		1	0.987713	0	1	1
1597	0	1	0.123982	1	1		0	1	0.115216	1	1		1	0.991388	0	1	1
1598	0	1	0.124531	1	1		0	1	0.11577	1	1		1	0.99206	0	1	1
1599	0	1	0.125078	1	1		0	1	0.116323	1	1		1	0.99221	0	1	1
1600	0	1	0.125625	1	1		0	1	0.116875	1	1		1	0.992493	0	1	1
1601	0	1	0.126171	1	1		0	1	0.117427	1	1		1	0.994564	0	1	1
1602	0	1	0.126717	1	1		0	1	0.117978	1	1		1	0.995763	0	1	1
1603	0	1	0.127261	1	1		0	1	0.118528	1	1		0	1	0.00062383	1	1
1604	0	1	0.127805	1	1		0	1	0.119077	1	1		0	1	0.00124688	1	1
1605	0	1	0.128349	1	1		0	1	0.119626	1	1		0	1	0.00186916	1	1
1606	0	1	0.128892	1	1		0	1	0.120174	1	1		0	1	0.00249066	1	1
1607	0	1	0.129434	1	1		0	1	0.120722	1	1		0	1	0.00311139	1	1
1608	0	1	0.129975	1	1		1	1	0.120647	1	1		0	1	0.00373134	1	1
1609	0	1	0.130516	1	1		0	1	0.121193	1	1		0	1	0.00435053	1	1
1610	0	1	0.131056	1	1		0	1	0.121739	1	1		0	1	0.00496894	1	1
1611	0	1	0.131595	1	1		0	1	0.122284	1	1		0	1	0.00558659	1	1
1612	0	1	0.132134	1	1		0	1	0.122829	1	1		0	1	0.00620347	1	1
1613	0	1	0.132672	1	1		0	1	0.123373	1	1		0	1	0.00681959	1	1
1614	0	1	0.133209	1	1		0	1	0.123916	1	1		0	1	0.00743494	1	1
1615	0	1	0.133746	1	1		0	1	0.124458	1	1		0	1	0.00804954	1	1
1616	0	1	0.134282	1	1		0	1	0.125	1	1		0	1	0.00866337	1	1
1617	0	1	0.134818	1	1		0	1	0.125541	1	1		0	1	0.00927644	1	1
1618	0	1	0.135352	1	1		0	1	0.126082	1	1		0	1	0.00988875	1	1
1619	0	1	0.135886	1	1		0	1	0.126621	1	1		0	1	0.0105003	1	1
1620	0	1	0.13642	1	1		0	1	0.12716	1	1		0	1	0.0111111	1	1
1621	0	1	0.136952	1	1		0	1	0.127699	1	1		0	1	0.0117212	1	1
1622	0	1	0.137485	1	1		0	1	0.128237	1	1		0	1	0.0123305	1	1
1623	0	1	0.138016	1	1		0	1	0.128774	1	1		0	1	0.012939	1	1
1624	0	1	0.138547	1	1		0	1	0.12931	1	1		0	1	0.0135468	1	1
1625	0	1	0.139077	1	1		0	1	0.129846	1	1		0	1	0.0141538	1	1
1626	0	1	0.139606	1	1		0	1	0.130381	1	1		0	1	0.0147601	1	1
1627	0	1	0.140135	1	1		0	1	0.130916	1	1		0	1	0.0153657	1	1
1628	0	1	0.140663	1	1		0	1	0.13145	1	1		0	1	0.0159705	1	1
1629	0	1	0.141191	1	1		0	1	0.131983	1	1		0	1	0.0165746	1	1
1630	0	1	0.141718	1	1		0	1	0.132515	1	1		0	1	0.0171779	1	1
1631	0	1	0.142244	1	1		0	1	0.133047	1	1		0	1	0.0177805	1	1
1632	0	1	0.14277	1	1		0	1	0.133578	1	1		0	1	0.0183824	1	1
1633	0	1	0.143295	1	1		0	1	0.134109	1	1		0	1	0.0189835	1	1
1634	0	1	0.143819	1	1		0	1	0.134639	1	1		0	1	0.0195838	1	1
1635	0	1	0.144343	1	1		0	1	0.135168	1	1		0	1	0.0201835	1	1
1636	0	1	0.144866	1	1		0	1	0.135697	1	1		0	1	0.0207824	1	1
1637	0	1	0.145388	1	1		0	1	0.136225	1	1		0	1	0.0213806	1	1
1638	0	1	0.14591	1	1		0	1	0.136752	1	1		0	1	0.021978	1	1
1639	0	1	0.146431	1	1		0	1	0.137279	1	1		0	1	0.0225747	1	1
1640	0	1	0.146951	1	1		0	1	0.137805	1	1		0	1	0.0231707	1	1
1641	0	1	0.147471	1	1		0	1	0.13833	1	1		0	1	0.023766	1	1
1642	0	1	0.14799	1	1		0	1	0.138855	1	1		0	1	0.0243605	1	1
1643	0	1	0.148509	1	1		0	1	0.139379	1	1		0	1	0.0249544	1	1
1644	0	1	0.149027	1	1		0	1	0.139903	1	1		0	1	0.0255474	1	1
1645	0	1	0.149544	1	1		0	1	0.140426	1	1		0	1	0.0261398	1	1
1646	0	1	0.150061	1	1		0	1	0.140948	1	1		0	1	0.0267315	1	1
1647	0	1	0.150577	1	1		0	1	0.141469	1	1		0	1	0.0273224	1	1
1648	0	1	0.151092	1	1		0	1	0.14199	1	1		0	1	0.0279126	1	1
1649	0	1	0.151607	1	1		0	1	0.142511	1	1		0	1	0.0285021	1	1
1650	0	1	0.152121	1	1		0	1	0.14303	1	1		0	1	0.0290909	1	1
1651	0	1	0.152635	1	1		0	1	0.143549	1	1		0	1	0.029679	1	1
1652	0	1	0.153148	1	1		0	1	0.144068	1	1		0	1	0.0302663	1	1
1653	0	1	0.15366	1	1		0	1	0.144586	1	1		0	1	0.030853	1	1
1654	0	1	0.154172	1	1		0	1	0.145103	1	1		0	1	0.0314389	1	1
1655	0	1	0.154683	1	1		0	1	0.145619	1	1		0	1	0.0320242	1	1
1656	0	1	0.155193	1	1		0	1	0.146135	1	1		0	1	0.0326087	1	1
1657	1	1	0.1551	1	1		0	1	0.146651	1	1		0	1	0.0331925	1	1
1658	0	1	0.155609	1	1		0	1	0.147165	1	1		0	1	0.0337756	1	1
1659	0	1	0.156118	1	1		0	1	0.147679	1	1		0	1	0.034358	1	1
1660	0	1	0.156627	1	1		0	1	0.148193	1	1		0	1	0.0349398	1	1
1661	0	1	0.157134	1	1		0	1	0.148706	1	1		0	1	0.0355208	1	1
1662	0	1	0.157641	1	1		0	1	0.149218	1	1		0	1	0.0361011	1	1
1663	0	1	0.158148	1	1		0	1	0.149729	1	1		0	1	0.0366807	1	1
1664	0	1	0.158654	1	1		0	1	0.15024	1	1		0	1	0.0372596	1	1
1665	0	1	0.159159	1	1		0	1	0.150751	1	1		0	1	0.0378378	1	1
1666	0	1	0.159664	1	1		0	1	0.151261	1	1		0	1	0.0384154	1	1
1667	0	1	0.160168	1	1		0	1	0.15177	1	1		0	1	0.0389922	1	1
1668	0	1	0.160671	1	1		0	1	0.152278	1	1		0	1	0.0395683	1	1
1669	0	1	0.161174	1	1		0	1	0.152786	1	1		0	1	0.0401438	1	1
1670	0	1	0.161677	1	1		0	1	0.153293	1	1		0	1	0.0407186	1	1
1671	0	1	0.162178	1	1		0	1	0.1538	1	1		0	1	0.0412926	1	1
1672	0	1	0.162679	1	1		0	1	0.154306	1	1		0	1	0.041866	1	1
1673	0	1	0.16318	1	1		0	1	0.154812	1	1		0	1	0.0424387	1	1
1674	0	1	0.16368	1	1		0	1	0.155317	1	1		0	1	0.0430108	1	1
1675	0	1	0.164179	1	1		0	1	0.155821	1	1		0	1	0.0435821	1	1
1676	0	1	0.164678	1	1		0	1	0.156325	1	1		0	1	0.0441527	1	1
1677	0	1	0.165176	1	1		0	1	0.156828	1	1		0	1	0.0447227	1	1
1678	0	1	0.165673	1	1		0	1	0.15733	1	1		0	1	0.045292	1	1
1679	0	1	0.16617	1	1		0	1	0.157832	1	1		0	1	0.0458606	1	1
1680	0	1	0.166667	1	1		0	1	0.158333	1	1		0	1	0.0464286	1	1
1681	0	1	0.167162	1	1		0	1	0.158834	1	1		0	1	0.0469958	1	1
1682	0	1	0.167658	1	1		0	1	0.159334	1	1		0	1	0.0475624	1	1
1683	0	1	0.168152	1	1		0	1	0.159834	1	1		0	1	0.0481283	1	1
1684	0	1	0.168646	1	1		0	1	0.160333	1	1		0	1	0.0486936	1	1
1685	0	1	0.169139	1	1		0	1	0.160831	1	1		0	1	0.0492582	1	1
1686	0	1	0.169632	1	1		0	1	0.161329	1	1		0	1	0.0498221	1	1
1687	0	1	0.170124	1	1		1	1	0.161233	1	1		0	1	0.0503853	1	1
1688	0	1	0.170616	1	1		0	1	0.16173	1	1		0	1	0.0509479	1	1
1689	0	1	0.171107	1	1		0	1	0.162226	1	1		0	1	0.0515098	1	1
1690	0	1	0.171598	1	1		0	1	0.162722	1	1		0	1	0.052071	1	1
1691	0	1	0.172088	1	1		0	1	0.163217	1	1		0	1	0.0526316	1	1
1692	0	1	0.172577	1	1		0	1	0.163712	1	1		0	1	0.0531915	1	1
1693	0	1	0.173066	1	1		0	1	0.164206	1	1		0	1	0.0537507	1	1
1694	0	1	0.173554	1	1		0	1	0.164699	1	1		0	1	0.0543093	1	1
1695	0	1	0.174041	1	1		0	1	0.165192	1	1		0	1	0.0548673	1	1
1696	0	1	0.174528	1	1		0	1	0.165684	1	1		0	1	0.0554245	1	1
1697	0	1	0.175015	1	1		0	1	0.166176	1	1		0	1	0.0559811	1	1
1698	0	1	0.175501	1	1		0	1	0.166667	1	1		0	1	0.0565371	1	1
1699	0	1	0.175986	1	1		0	1	0.167157	1	1		0	1	0.0570924	1	1
1700	0	1	0.176471	1	1		0	1	0.167647	1	1		0	1	0.0576471	1	1
1701	0	1	0.176955	1	1		0	1	0.168136	1	1		0	1	0.0582011	1	1
1702	0	1	0.177438	1	1		0	1	0.168625	1	1		0	1	0.0587544	1	1
1703	0	1	0.177921	1	1		0	1	0.169113	1	1		0	1	0.0593071	1	1
1704	0	1	0.178404	1	1		0	1	0.169601	1	1		0	1	0.0598592	1	1
1705	0	1	0.178886	1	1		0	1	0.170088	1	1		0	1	0.0604106	1	1
1706	0	1	0.179367	1	1		0	1	0.170574	1	1		0	1	0.0609613	1	1
1707	0	1	0.179848	1	1		0	1	0.17106	1	1		0	1	0.0615114	1	1
1708	0	1	0.180328	1	1		0	1	0.171546	1	1		0	1	0.0620609	1	1
1709	0	1	0.180807	1	1		1	1	0.171445	1	1		0	1	0.0626097	1	1
1710	0	1	0.181287	1	1		0	1	0.17193	1	1		0	1	0.0631579	1	1
1711	0	1	0.181765	1	1		0	1	0.172414	1	1		0	1	0.0637054	1	1
1712	0	1	0.182243	1	1		1	1	0.172313	1	1		0	1	0.0642523	1	1
1713	0	1	0.18272	1	1		0	1	0.172796	1	1		0	1	0.0647986	1	1
1714	0	1	0.183197	1	1		0	1	0.173279	1	1		0	1	0.0653442	1	1
1715	0	1	0.183673	1	1		0	1	0.173761	1	1		0	1	0.0658892	1	1
1716	0	1	0.184149	1	1		0	1	0.174242	1	1		0	1	0.0664336	1	1
1717	0	1	0.184624	1	1		0	1	0.174723	1	1		0	1	0.0669773	1	1
1718	0	1	0.185099	1	1		0	1	0.175204	1	1		0	1	0.0675204	1	1
1719	0	1	0.185573	1	1		0	1	0.175684	1	1		0	1	0.0680628	1	1
1720	0	1	0.186047	1	1		0	1	0.176163	1	1		0	1	0.0686047	1	1
1721	0	1	0.186519	1	1		0	1	0.176641	1	1		0	1	0.0691458	1	1
1722	0	1	0.186992	1	1		0	1	0.17712	1	1		0	1	0.0696864	1	1
1723	0	1	0.187464	1	1		0	1	0.177597	1	1		0	1	0.0702263	1	1
1724	0	1	0.187935	1	1		0	1	0.178074	1	1		0	1	0.0707657	1	1
1725	0	1	0.188406	1	1		0	1	0.178551	1	1		0	1	0.0713043	1	1
1726	0	1	0.188876	1	1		0	1	0.179027	1	1		0	1	0.0718424	1	1
1727	0	1	0.189346	1	1		0	1	0.179502	1	1		0	1	0.0723798	1	1
1728	0	1	0.189815	1	1		0	1	0.179977	1	1		0	1	0.0729167	1	1
1729	0	1	0.190283	1	1		0	1	0.180451	1	1		0	1	0.0734529	1	1
1730	0	1	0.190751	1	1		0	1	0.180925	1	1		0	1	0.0739884	1	1
1731	0	1	0.191219	1	1		0	1	0.181398	1	1		0	1	0.0745234	1	1
1732	0	1	0.191686	1	1		0	1	0.181871	1	1		0	1	0.0750577	1	1
1733	0	1	0.192152	1	1		0	1	0.182343	1	1		0	1	0.0755915	1	1
1734	0	1	0.192618	1	1		0	1	0.182814	1	1		0	1	0.0761246	1	1
1735	0	1	0.193084	1	1		0	1	0.183285	1	1		0	1	0.0766571	1	1
1736	0	1	0.193548	1	1		0	1	0.183756	1	1		0	1	0.0771889	1	1
1737	0	1	0.194013	1	1		0	1	0.184226	1	1		0	1	0.0777202	1	1
1738	0	1	0.194476	1	1		0	1	0.184695	1	1		0	1	0.0782509	1	1
1739	0	1	0.19494	1	1		0	1	0.185164	1	1		0	1	0.0787809	1	1
1740	0	1	0.195402	1	1		0	1	0.185632	1	1		0	1	0.0793103	1	1
1741	0	1	0.195864	1	1		0	1	0.1861	1	1		0	1	0.0798392	1	1
1742	0	1	0.196326	1	1		0	1	0.186567	1	1		0	1	0.0803674	1	1
1743	0	1	0.196787	1	1		0	1	0.187034	1	1		0	1	0.080895	1	1
1744	0	1	0.197248	1	1		0	1	0.1875	1	1		0	1	0.081422	1	1
1745	0	1	0.197708	1	1		0	1	0.187966	1	1		0	1	0.0819484	1	1
1746	0	1	0.198167	1	1		0	1	0.188431	1	1		0	1	0.0824742	1	1
1747	0	1	0.198626	1	1		0	1	0.188895	1	1		0	1	0.0829994	1	1
1748	0	1	0.199085	1	1		0	1	0.189359	1	1		0	1	0.083524	1	1
1749	0	1	0.199543	1	1		0	1	0.189823	1	1		0	1	0.084048	1	1
1750	0	1	0.2	1	1		0	1	0.190286	1	1		0	1	0.0845714	1	1
1751	0	1	0.200457	1	1		1	1	0.190177	1	1		0	1	0.0850942	1	1
1752	1	1	0.200342	1	1		0	1	0.190639	1	1		0	1	0.0856164	1	1
1753	0	1	0.200799	1	1		0	1	0.191101	1	1		0	1	0.086138	1	1
1754	0	1	0.201254	1	1		0	1	0.191562	1	1		0	1	0.0866591	1	1
1755	0	1	0.201709	1	1		0	1	0.192023	1	1		0	1	0.0871795	1	1
1756	0	1	0.202164	1	1		0	1	0.192483	1	1		0	1	0.0876993	1	1
1757	0	1	0.202618	1	1		0	1	0.192943	1	1		0	1	0.0882186	1	1
1758	0	1	0.203072	1	1		0	1	0.193402	1	1		0	1	0.0887372	1	1
1759	0	1	0.203525	1	1		1	1	0.193292	1	1		0	1	0.0892553	1	1
1760	0	1	0.203977	1	1		0	1	0.19375	1	1		0	1	0.0897727	1	1
1761	0	1	0.204429	1	1		0	1	0.194208	1	1		0	1	0.0902896	1	1
1762	0	1	0.204881	1	1		0	1	0.194665	1	1		0	1	0.0908059	1	1
1763	0	1	0.205332	1	1		0	1	0.195122	1	1		0	1	0.0913216	1	1
1764	0	1	0.205782	1	1		0	1	0.195578	1	1		0	1	0.0918367	1	1
1765	1	1	0.205666	1	1		0	1	0.196034	1	1		0	1	0.0923513	1	1
1766	0	1	0.206116	1	1		0	1	0.196489	1	1		0	1	0.0928652	1	1
1767	0	1	0.206565	1	1		0	1	0.196944	1	1		0	1	0.0933786	1	1
1768	1	1	0.206448	1	1		0	1	0.197398	1	1		0	1	0.0938914	1	1
1769	0	1	0.206897	1	1		0	1	0.197852	1	1		0	1	0.0944036	1	1
1770	0	1	0.207345	1	1		0	1	0.198305	1	1		0	1	0.0949153	1	1
1771	0	1	0.207792	1	1		0	1	0.198758	1	1		0	1	0.0954263	1	1
1772	0	1	0.208239	1	1		0	1	0.19921	1	1		0	1	0.0959368	1	1
1773	0	1	0.208686	1	1		0	1	0.199662	1	1		0	1	0.0964467	1	1
1774	0	1	0.209132	1	1		0	1	0.200113	1	1		0	1	0.096956	1	1
1775	0	1	0.209577	1	1		0	1	0.200563	1	1		0	1	0.0974648	1	1
1776	0	1	0.210023	1	1		0	1	0.201014	1	1		0	1	0.097973	1	1
1777	0	1	0.210467	1	1		0	1	0.201463	1	1		0	1	0.0984806	1	1
1778	0	1	0.210911	1	1		0	1	0.201912	1	1		0	1	0.0989876	1	1
1779	0	1	0.211355	1	1		1	1	0.201799	1	1		0	1	0.0994941	1	1
1780	1	1	0.211236	1	1		0	1	0.202247	1	1		0	1	0.1	1	1
1781	0	1	0.211679	1	1		0	1	0.202695	1	1		0	1	0.100505	1	1
1782	0	1	0.212121	1	1		0	1	0.203143	1	1		0	1	0.10101	1	1
1783	0	1	0.212563	1	1		0	1	0.203589	1	1		0	1	0.101514	1	1
1784	0	1	0.213004	1	1		0	1	0.204036	1	1		0	1	0.102018	1	1
1785	0	1	0.213445	1	1		0	1	0.204482	1	1		0	1	0.102521	1	1
1786	0	1	0.213886	1	1		0	1	0.204927	1	1		0	1	0.103024	1	1
1787	0	1	0.214326	1	1		0	1	0.205372	1	1		0	1	0.103525	1	1
1788	0	1	0.214765	1	1		0	1	0.205817	1	1		0	1	0.104027	1	1
1789	0	1	0.215204	1	1		0	1	0.20626	1	1		0	1	0.104528	1	1
1790	0	1	0.215642	1	1		0	1	0.206704	1	1		0	1	0.105028	1	1
1791	0	1	0.21608	1	1		0	1	0.207147	1	1		0	1	0.105528	1	1
1792	0	1	0.216518	1	1		0	1	0.207589	1	1		0	1	0.106027	1	1
1793	0	1	0.216955	1	1		0	1	0.208031	1	1		0	1	0.106525	1	1
1794	0	1	0.217391	1	1		0	1	0.208473	1	1		0	1	0.107023	1	1
1795	0	1	0.217827	1	1		0	1	0.208914	1	1		0	1	0.107521	1	1
1796	0	1	0.218263	1	1		0	1	0.209354	1	1		0	1	0.108018	1	1
1797	0	1	0.218698	1	1		0	1	0.209794	1	1		0	1	0.108514	1	1
1798	0	1	0.219132	1	1		0	1	0.210234	1	1		0	1	0.10901	1	1
1799	0	1	0.219566	1	1		0	1	0.210673	1	1		0	1	0.109505	1	1
1800	0	1	0.22	1	1		0	1	0.211111	1	1		0	1	0.11	1	1
1801	0	1	0.220433	1	1		0	1	0.211549	1	1		0	1	0.110494	1	1
1802	0	1	0.220866	1	1		0	1	0.211987	1	1		0	1	0.110988	1	1
1803	0	1	0.221298	1	1		0	1	0.212424	1	1		0	1	0.111481	1	1
1804	0	1	0.221729	1	1		0	1	0.21286	1	1		0	1	0.111973	1	1
1805	0	1	0.222161	1	1		0	1	0.213296	1	1		0	1	0.112465	1	1
1806	0	1	0.222591	1	1		0	1	0.213732	1	1		0	1	0.112957	1	1
1807	0	1	0.223022	1	1		0	1	0.214167	1	1		0	1	0.113448	1	1
1808	1	1	0.222898	1	1		0	1	0.214602	1	1		0	1	0.113938	1	1
1809	0	1	0.223328	1	1		0	1	0.215036	1	1		0	1	0.114428	1	1
1810	0	1	0.223757	1	1		0	1	0.21547	1	1		0	1	0.114917	1	1
1811	0	1	0.224186	1	1		0	1	0.215903	1	1		0	1	0.115406	1	1
1812	0	1	0.224614	1	1		0	1	0.216336	1	1		0	1	0.115894	1	1
1813	0	1	0.225041	1	1		0	1	0.216768	1	1		0	1	0.116382	1	1
1814	0	1	0.225469	1	1		0	1	0.2172	1	1		0	1	0.116869	1	1
1815	0	1	0.225895	1	1		0	1	0.217631	1	1		0	1	0.117355	1	1
1816	0	1	0.226322	1	1		0	1	0.218062	1	1		0	1	0.117841	1	1
1817	0	1	0.226747	1	1		0	1	0.218492	1	1		0	1	0.118327	1	1
1818	0	1	0.227173	1	1		1	1	0.218372	1	1		0	1	0.118812	1	1
1819	0	1	0.227598	1	1		0	1	0.218802	1	1		0	1	0.119296	1	1
1820	0	1	0.228022	1	1		0	1	0.219231	1	1		0	1	0.11978	1	1
1821	0	1	0.228446	1	1		0	1	0.21966	1	1		0	1	0.120264	1	1
1822	0	1	0.228869	1	1		0	1	0.220088	1	1		0	1	0.120746	1	1
1823	0	1	0.229292	1	1		0	1	0.220516	1	1		0	1	0.121229	1	1
1824	0	1	0.229715	1	1		0	1	0.220943	1	1		0	1	0.121711	1	1
1825	0	1	0.230137	1	1		0	1	0.22137	1	1		0	1	0.122192	1	1
1826	0	1	0.230559	1	1		0	1	0.221796	1	1		0	1	0.122673	1	1
1827	0	1	0.23098	1	1		0	1	0.222222	1	1		0	1	0.123153	1	1
1828	0	1	0.2314	1	1		0	1	0.222648	1	1		0	1	0.123632	1	1
1829	0	1	0.231821	1	1		1	1	0.222526	1	1		0	1	0.124112	1	1
1830	0	1	0.23224	1	1		0	1	0.222951	1	1		0	1	0.12459	1	1
1831	0	1	0.23266	1	1		0	1	0.223375	1	1		0	1	0.125068	1	1
1832	0	1	0.233079	1	1		0	1	0.223799	1	1		0	1	0.125546	1	1
1833	0	1	0.233497	1	1		0	1	0.224223	1	1		0	1	0.126023	1	1
1834	0	1	0.233915	1	1		0	1	0.224646	1	1		0	1	0.126499	1	1
1835	0	1	0.234332	1	1		0	1	0.225068	1	1		0	1	0.126975	1	1
1836	0	1	0.234749	1	1		0	1	0.22549	1	1		0	1	0.127451	1	1
1837	0	1	0.235166	1	1		0	1	0.225912	1	1		0	1	0.127926	1	1
1838	0	1	0.235582	1	1		0	1	0.226333	1	1		0	1	0.1284	1	1
1839	0	1	0.235998	1	1		0	1	0.226754	1	1		0	1	0.128874	1	1
1840	0	1	0.236413	1	1		0	1	0.227174	1	1		0	1	0.129348	1	1
1841	0	1	0.236828	1	1		0	1	0.227594	1	1		0	1	0.129821	1	1
1842	0	1	0.237242	1	1		0	1	0.228013	1	1		0	1	0.130293	1	1
1843	0	1	0.237656	1	1		0	1	0.228432	1	1		0	1	0.130765	1	1
1844	0	1	0.238069	1	1		0	1	0.22885	1	1		0	1	0.131236	1	1
1845	0	1	0.238482	1	1		0	1	0.229268	1	1		0	1	0.131707	1	1
1846	0	1	0.238895	1	1		0	1	0.229686	1	1		0	1	0.132178	1	1
1847	0	1	0.239307	1	1		0	1	0.230103	1	1		0	1	0.132648	1	1
1848	0	1	0.239719	1	1		0	1	0.230519	1	1		0	1	0.133117	1	1
1849	0	1	0.24013	1	1		0	1	0.230936	1	1		0	1	0.133586	1	1
1850	0	1	0.240541	1	1		0	1	0.231351	1	1		0	1	0.134054	1	1
1851	0	1	0.240951	1	1		0	1	0.231767	1	1		0	1	0.134522	1	1
1852	0	1	0.241361	1	1		0	1	0.232181	1	1		0	1	0.134989	1	1
1853	0	1	0.24177	1	1		0	1	0.232596	1	1		0	1	0.135456	1	1
1854	0	1	0.242179	1	1		0	1	0.23301	1	1		0	1	0.135922	1	1
1855	1	1	0.242049	1	1		0	1	0.233423	1	1		0	1	0.136388	1	1
1856	0	1	0.242457	1	1		0	1	0.233836	1	1		0	1	0.136853	1	1
1857	0	1	0.242865	1	1		0	1	0.234249	1	1		0	1	0.137318	1	1
1858	0	1	0.243272	1	1		0	1	0.234661	1	1		0	1	0.137783	1	1
1859	0	1	0.243679	1	1		0	1	0.235073	1	1		0	1	0.138246	1	1
1860	0	1	0.244086	1	1		0	1	0.235484	1	1		0	1	0.13871	1	1
1861	0	1	0.244492	1	1		0	1	0.235895	1	1		0	1	0.139172	1	1
1862	0	1	0.244898	1	1		0	1	0.236305	1	1		0	1	0.139635	1	1
1863	0	1	0.245303	1	1		0	1	0.236715	1	1		0	1	0.140097	1	1
1864	0	1	0.245708	1	1		0	1	0.237124	1	1		0	1	0.140558	1	1
1865	0	1	0.246113	1	1		0	1	0.237534	1	1		0	1	0.141019	1	1
1866	0	1	0.246517	1	1		0	1	0.237942	1	1		0	1	0.141479	1	1
1867	0	1	0.24692	1	1		0	1	0.23835	1	1		0	1	0.141939	1	1
1868	0	1	0.247323	1	1		0	1	0.238758	1	1		0	1	0.142398	1	1
1869	0	1	0.247726	1	1		0	1	0.239165	1	1		0	1	0.142857	1	1
1870	0	1	0.248128	1	1		0	1	0.239572	1	1		0	1	0.143316	1	1
1871	0	1	0.24853	1	1		0	1	0.239979	1	1		0	1	0.143773	1	1
1872	0	1	0.248932	1	1		0	1	0.240385	1	1		0	1	0.144231	1	1
1873	0	1	0.249333	1	1		0	1	0.24079	1	1		0	1	0.144688	1	1
1874	0	1	0.249733	1	1		0	1	0.241195	1	1		0	1	0.145144	1	1
1875	0	1	0.250133	1	1		0	1	0.2416	1	1		0	1	0.1456	1	1
1876	0	1	0.250533	1	1		0	1	0.242004	1	1		0	1	0.146055	1	1
1877	0	1	0.250932	1	1		0	1	0.242408	1	1		0	1	0.14651	1	1
1878	0	1	0.251331	1	1		0	1	0.242812	1	1		0	1	0.146965	1	1
1879	0	1	0.25173	1	1		0	1	0.243214	1	1		0	1	0.147419	1	1
1880	1	1	0.251596	1	1		0	1	0.243617	1	1		0	1	0.147872	1	1
1881	0	1	0.251994	1	1		0	1	0.244019	1	1		0	1	0.148325	1	1
1882	0	1	0.252391	1	1		0	1	0.244421	1	1		0	1	0.148778	1	1
1883	0	1	0.252788	1	1		0	1	0.244822	1	1		0	1	0.14923	1	1
1884	0	1	0.253185	1	1		0	1	0.245223	1	1		0	1	0.149682	1	1
1885	0	1	0.253581	1	1		1	1	0.245093	1	1		0	1	0.150133	1	1
1886	0	1	0.253977	1	1		0	1	0.245493	1	1		0	1	0.150583	1	1
1887	0	1	0.254372	1	1		0	1	0.245893	1	1		0	1	0.151033	1	1
1888	0	1	0.254767	1	1		0	1	0.246292	1	1		0	1	0.151483	1	1
1889	0	1	0.255161	1	1		0	1	0.246691	1	1		0	1	0.151932	1	1
1890	0	1	0.255556	1	1		0	1	0.24709	1	1		0	1	0.152381	1	1
1891	0	1	0.255949	1	1		0	1	0.247488	1	1		0	1	0.152829	1	1
1892	0	1	0.256342	1	1		0	1	0.247886	1	1		0	1	0.153277	1	1
1893	0	1	0.256735	1	1		0	1	0.248283	1	1		0	1	0.153724	1	1
1894	0	1	0.257128	1	1		0	1	0.24868	1	1		0	1	0.154171	1	1
1895	0	1	0.25752	1	1		0	1	0.249077	1	1		0	1	0.154617	1	1
1896	0	1	0.257911	1	1		0	1	0.249473	1	1		0	1	0.155063	1	1
1897	0	1	0.258303	1	1		0	1	0.249868	1	1		0	1	0.155509	1	1
1898	0	1	0.258693	1	1		0	1	0.250263	1	1		0	1	0.155954	1	1
1899	0	1	0.259084	1	1		0	1	0.250658	1	1		0	1	0.156398	1	1
1900	0	1	0.259474	1	1		0	1	0.251053	1	1		0	1	0.156842	1	1
1901	0	1	0.259863	1	1		0	1	0.251447	1	1		0	1	0.157286	1	1
1902	0	1	0.260252	1	1		0	1	0.25184	1	1		0	1	0.157729	1	1
1903	0	1	0.260641	1	1		0	1	0.252233	1	1		0	1	0.158171	1	1
1904	0	1	0.261029	1	1		0	1	0.252626	1	1		0	1	0.158613	1	1
1905	0	1	0.261417	1	1		0	1	0.253018	1	1		0	1	0.159055	1	1
1906	0	1	0.261805	1	1		0	1	0.25341	1	1		0	1	0.159496	1	1
1907	0	1	0.262192	1	1		0	1	0.253802	1	1		0	1	0.159937	1	1
1908	0	1	0.262579	1	1		0	1	0.254193	1	1		0	1	0.160377	1	1
1909	0	1	0.262965	1	1		0	1	0.254584	1	1		0	1	0.160817	1	1
1910	0	1	0.263351	1	1		0	1	0.254974	1	1		0	1	0.161257	1	1
1911	0	1	0.263736	1	1		0	1	0.255364	1	1		0	1	0.161695	1	1
1912	0	1	0.264121	1	1		0	1	0.255753	1	1		0	1	0.162134	1	1
1913	0	1	0.264506	1	1		0	1	0.256142	1	1		0	1	0.162572	1	1
1914	0	1	0.26489	1	1		0	1	0.256531	1	1		0	1	0.163009	1	1
1915	0	1	0.265274	1	1		0	1	0.256919	1	1		0	1	0.163446	1	1
1916	0	1	0.265658	1	1		0	1	0.257307	1	1		0	1	0.163883	1	1
1917	0	1	0.266041	1	1		0	1	0.257694	1	1		0	1	0.164319	1	1
1918	0	1	0.266423	1	1		0	1	0.258081	1	1		0	1	0.164755	1	1
1919	0	1	0.266806	1	1		0	1	0.258468	1	1		0	1	0.16519	1	1
1920	0	1	0.267188	1	1		0	1	0.258854	1	1		0	1	0.165625	1	1
1921	0	1	0.267569	1	1		0	1	0.25924	1	1		0	1	0.166059	1	1
1922	0	1	0.26795	1	1		0	1	0.259625	1	1		0	1	0.166493	1	1
1923	0	1	0.268331	1	1		0	1	0.26001	1	1		0	1	0.166927	1	1
1924	0	1	0.268711	1	1		0	1	0.260395	1	1		0	1	0.16736	1	1
1925	0	1	0.269091	1	1		0	1	0.260779	1	1		0	1	0.167792	1	1
1926	0	1	0.26947	1	1		0	1	0.261163	1	1		0	1	0.168224	1	1
1927	0	1	0.26985	1	1		0	1	0.261546	1	1		0	1	0.168656	1	1
1928	0	1	0.270228	1	1		0	1	0.261929	1	1		0	1	0.169087	1	1
1929	0	1	0.270607	1	1		0	1	0.262312	1	1		0	1	0.169518	1	1
1930	0	1	0.270984	1	1		0	1	0.262694	1	1		0	1	0.169948	1	1
1931	0	1	0.271362	1	1		0	1	0.263076	1	1		0	1	0.170378	1	1
1932	0	1	0.271739	1	1		1	1	0.26294	1	1		0	1	0.170807	1	1
1933	0	1	0.272116	1	1		0	1	0.263321	1	1		0	1	0.171236	1	1
1934	0	1	0.272492	1	1		0	1	0.263702	1	1		0	1	0.171665	1	1
1935	0	1	0.272868	1	1		0	1	0.264083	1	1		0	1	0.172093	1	1
1936	0	1	0.273244	1	1		0	1	0.264463	1	1		0	1	0.172521	1	1
1937	0	1	0.273619	1	1		0	1	0.264843	1	1		0	1	0.172948	1	1
1938	0	1	0.273994	1	1		0	1	0.265222	1	1		0	1	0.173375	1	1
1939	0	1	0.274368	1	1		0	1	0.265601	1	1		0	1	0.173801	1	1
1940	0	1	0.274742	1	1		0	1	0.265979	1	1		0	1	0.174227	1	1
1941	0	1	0.275116	1	1		0	1	0.266358	1	1		0	1	0.174652	1	1
1942	0	1	0.275489	1	1		0	1	0.266735	1	1		0	1	0.175077	1	1
1943	0	1	0.275862	1	1		0	1	0.267113	1	1		0	1	0.175502	1	1
1944	0	1	0.276235	1	1		0	1	0.26749	1	1		0	1	0.175926	1	1
1945	0	1	0.276607	1	1		0	1	0.267866	1	1		0	1	0.17635	1	1
1946	0	1	0.276978	1	1		0	1	0.268243	1	1		0	1	0.176773	1	1
1947	0	1	0.27735	1	1		0	1	0.268618	1	1		0	1	0.177196	1	1
1948	0	1	0.277721	1	1		0	1	0.268994	1	1		0	1	0.177618	1	1
1949	0	1	0.278091	1	1		0	1	0.269369	1	1		0	1	0.17804	1	1
1950	0	1	0.278462	1	1		0	1	0.269744	1	1		0	1	0.178462	1	1
1951	0	1	0.278831	1	1		0	1	0.270118	1	1		0	1	0.178883	1	1
1952	0	1	0.279201	1	1		0	1	0.270492	1	1		0	1	0.179303	1	1
1953	0	1	0.27957	1	1		0	1	0.270865	1	1		0	1	0.179724	1	1
1954	0	1	0.279939	1	1		0	1	0.271238	1	1		0	1	0.180143	1	1
1955	0	1	0.280307	1	1		0	1	0.271611	1	1		0	1	0.180563	1	1
1956	0	1	0.280675	1	1		0	1	0.271984	1	1		0	1	0.180982	1	1
1957	0	1	0.281042	1	1		0	1	0.272356	1	1		0	1	0.1814	1	1
1958	0	1	0.28141	1	1		0	1	0.272727	1	1		0	1	0.181818	1	1
1959	0	1	0.281776	1	1		0	1	0.273099	1	1		0	1	0.182236	1	1
1960	0	1	0.282143	1	1		0	1	0.273469	1	1		0	1	0.182653	1	1
1961	0	1	0.282509	1	1		0	1	0.27384	1	1		0	1	0.18307	1	1
1962	0	1	0.282875	1	1		0	1	0.27421	1	1		0	1	0.183486	1	1
1963	0	1	0.28324	1	1		0	1	0.27458	1	1		0	1	0.183902	1	1
1964	0	1	0.283605	1	1		0	1	0.274949	1	1		0	1	0.184318	1	1
1965	0	1	0.283969	1	1		0	1	0.275318	1	1		0	1	0.184733	1	1
1966	0	1	0.284334	1	1		0	1	0.275687	1	1		0	1	0.185148	1	1
1967	0	1	0.284698	1	1		0	1	0.276055	1	1		0	1	0.185562	1	1
1968	0	1	0.285061	1	1		0	1	0.276423	1	1		0	1	0.185976	1	1
1969	0	1	0.285424	1	1		0	1	0.27679	1	1		0	1	0.186389	1	1
1970	0	1	0.285787	1	1		0	1	0.277157	1	1		0	1	0.186802	1	1
1971	0	1	0.286149	1	1		0	1	0.277524	1	1		0	1	0.187215	1	1
1972	0	1	0.286511	1	1		0	1	0.27789	1	1		0	1	0.187627	1	1
1973	0	1	0.286873	1	1		0	1	0.278256	1	1		0	1	0.188039	1	1
1974	0	1	0.287234	1	1		0	1	0.278622	1	1		0	1	0.18845	1	1
1975	0	1	0.287595	1	1		0	1	0.278987	1	1		0	1	0.188861	1	1
1976	0	1	0.287955	1	1		0	1	0.279352	1	1		0	1	0.189271	1	1
1977	0	1	0.288316	1	1		0	1	0.279717	1	1		0	1	0.189681	1	1
1978	0	1	0.288675	1	1		0	1	0.280081	1	1		0	1	0.190091	1	1
1979	0	1	0.289035	1	1		0	1	0.280445	1	1		0	1	0.1905	1	1
1980	0	1	0.289394	1	1		0	1	0.280808	1	1		0	1	0.190909	1	1
1981	0	1	0.289753	1	1		0	1	0.281171	1	1		0	1	0.191318	1	1
1982	0	1	0.290111	1	1		1	1	0.281029	1	1		0	1	0.191726	1	1
1983	0	1	0.290469	1	1		0	1	0.281392	1	1		0	1	0.192133	1	1
1984	0	1	0.290827	1	1		0	1	0.281754	1	1		0	1	0.19254	1	1
1985	0	1	0.291184	1	1		0	1	0.282116	1	1		0	1	0.192947	1	1
1986	0	1	0.291541	1	1		0	1	0.282477	1	1		0	1	0.193353	1	1
1987	0	1	0.291897	1	1		0	1	0.282838	1	1		0	1	0.193759	1	1
1988	0	1	0.292254	1	1		0	1	0.283199	1	1		0	1	0.194165	1	1
1989	0	1	0.292609	1	1		0	1	0.28356	1	1		0	1	0.19457	1	1
1990	0	1	0.292965	1	1		0	1	0.28392	1	1		0	1	0.194975	1	1
1991	0	1	0.29332	1	1		0	1	0.284279	1	1		0	1	0.195379	1	1
1992	0	1	0.293675	1	1		0	1	0.284639	1	1		0	1	0.195783	1	1
1993	0	1	0.294029	1	1		0	1	0.284997	1	1		0	1	0.196187	1	1
1994	0	1	0.294383	1	1		0	1	0.285356	1	1		0	1	0.19659	1	1
1995	0	1	0.294737	1	1		1	1	0.285213	1	1		0	1	0.196992	1	1
1996	0	1	0.29509	1	1		0	1	0.285571	1	1		0	1	0.197395	1	1
1997	0	1	0.295443	1	1		0	1	0.285929	1	1		0	1	0.197797	1	1
1998	0	1	0.295796	1	1		0	1	0.286286	1	1		0	1	0.198198	1	1
1999	0	1	0.296148	1	1		0	1	0.286643	1	1		0	1	0.198599	1	1
[truncated: 13,392 more rows]
