# Supplementary material for: RAX2: a genome-wide detection method of condition-associated transcription variation
Source: Nucleic Acids Res. 2015 May 7;43(15):e96. doi: 10.1093/nar/gkv411 (PMC4551904; doi:10.1093/nar/gkv411)
Supplement: SUPPLEMENTARY DATA [file supp_gkv411_nar-00147-met-n-2015-File007.xls]

## Sheet: new_tcell_1PA_X2_result
Supplemental Table 2: Number of isoforms within genes (Column 3) found to be associated with Condition (Cell State) and FDR (Column 5) estimated at each threshold (Delta - Column2) by RAX2. 200 thresholds were tested based on null chi-squares
Order	Delta	Number of findings	Number False Positives	FDR
	Delta	number of findings	false positive number	FDR
1	0.0116732	6398	2233.35	0.34907
2	0.0280657	5788	2233.08	0.385813
3	0.0363975	5563	2232.85	0.401375
4	0.0631374	4917	2231.33	0.453799
5	0.0791118	4569	2230.16	0.488108
6	0.0959903	4273	2228.19	0.521457
7	0.107159	4098	2226.74	0.543373
8	0.150789	3445	2219.41	0.644241
9	0.167186	3234	2215.87	0.68518
10	0.189936	3118	1267.46	0.406498
11	0.200381	3104	1250.4	0.402834
12	0.201958	3101	1246.97	0.402118
13	0.489896	2668	811.015	0.303979
14	0.495454	2667	805.864	0.302161
15	0.545879	2596	745.502	0.287173
16	0.556217	2583	734.385	0.284315
17	0.571031	2566	716.874	0.279374
18	0.602933	2529	680.457	0.269062
19	0.605221	2525	677.478	0.268308
20	0.611397	2520	671.011	0.266274
21	0.633873	2482	642.944	0.259043
22	0.637145	2478	638.905	0.257831
23	0.660339	2437	611.448	0.250902
24	0.669016	2419	600.163	0.248104
25	0.975193	2149	365.029	0.16986
26	0.991018	2134	355.166	0.166432
27	1.02288	2101	334.107	0.159023
28	1.05695	2080	314.59	0.151245
29	1.0757	2069	305.05	0.147439
30	1.14334	2034	271.848	0.133652
31	1.21301	1985	237.987	0.119893
32	1.23774	1964	227.373	0.11577
33	1.28364	1924	209.724	0.109004
34	1.29765	1920	204.64	0.106583
35	1.343	1896	189.278	0.0998304
36	1.40029	1855	172.409	0.0929429
37	1.4311	1836	163.881	0.08926
38	1.45181	1830	159.262	0.0870286
39	1.64455	1713	114.701	0.0669591
40	1.66201	1708	111.243	0.0651303
41	1.68083	1694	107.771	0.063619
42	1.70022	1682	104.285	0.0620007
43	1.7009	1682	104.285	0.0620007
44	1.81783	1637	85.9102	0.0524803
45	1.87473	1610	78.0093	0.048453
46	1.91234	1587	73.661	0.0464152
47	1.92558	1587	72.2045	0.0454975
48	1.95941	1574	67.8164	0.0430854
49	2.05359	1542	58.203	0.0377451
50	2.14539	1507	49.9408	0.0331392
51	2.17108	1504	47.6653	0.0316924
52	2.21145	1497	44.6157	0.0298034
53	2.21749	1496	43.8502	0.0293116
54	2.22347	1489	43.8502	0.0294494
55	2.24573	1485	42.3157	0.0284954
56	2.2694	1480	40.7753	0.0275509
57	2.27347	1480	40.7753	0.0275509
58	2.28535	1476	39.2293	0.0265781
59	2.33707	1457	36.8986	0.0253251
60	2.35088	1449	35.337	0.0243871
61	2.395	1435	32.9834	0.022985
62	2.41654	1427	31.4075	0.0220094
63	2.43293	1422	30.6167	0.0215307
64	2.45761	1415	29.8231	0.0210764
65	2.4595	1414	29.8231	0.0210913
66	2.49561	1398	28.2296	0.0201929
67	2.52637	1382	25.8252	0.0186869
68	2.55295	1380	25.0203	0.0181306
69	2.59262	1370	23.402	0.0170818
70	2.6034	1365	22.5912	0.0165503
71	2.62544	1353	21.7771	0.0160954
72	2.69981	1338	19.3206	0.0144399
73	2.72584	1329	17.6712	0.0132966
74	2.7442	1322	16.8438	0.0127411
75	2.80024	1302	16.0121	0.0122981
76	2.80312	1302	16.0121	0.0122981
77	2.83882	1298	15.1762	0.011692
78	2.85279	1291	14.336	0.0111046
79	2.8988	1280	13.4917	0.0105404
80	2.94532	1258	12.641	0.0100485
81	3.00423	1245	11.7861	0.00946674
82	3.04681	1237	11.7861	0.00952796
83	3.07759	1226	10.9236	0.00890997
84	3.11232	1218	10.0561	0.00825621
85	3.20101	1191	8.30823	0.00697584
86	3.2342	1188	7.42642	0.0062512
87	3.25158	1185	7.42642	0.00626703
88	3.29415	1178	6.54087	0.00555252
89	3.29912	1178	6.54087	0.00555252
90	3.31612	1175	6.54087	0.0055667
91	3.32667	1173	6.54087	0.00557619
92	3.33003	1169	6.54087	0.00559527
93	3.46029	1134	4.74571	0.00418493
94	3.48316	1132	4.74571	0.00419232
95	3.50096	1131	4.74571	0.00419603
96	3.52655	1122	3.83625	0.00341911
97	3.55109	1118	3.83625	0.00343135
98	3.56278	1115	3.83625	0.00344058
99	3.57351	1110	3.83625	0.00345608
100	3.60291	1105	3.83625	0.00347172
101	3.60756	1105	3.83625	0.00347172
102	3.75957	1062	2.91107	0.00274112
103	3.78311	1061	2.91107	0.00274371
104	3.7882	1061	2.91107	0.00274371
105	3.80592	1057	2.91107	0.00275409
106	3.81716	1055	2.91107	0.00275931
107	3.86367	1048	1.9663	0.00187624
108	3.91345	1042	1.9663	0.00188705
109	3.93103	1040	1.9663	0.00189068
110	3.95544	1037	1.9663	0.00189615
111	3.98531	1032	1.9663	0.00190533
112	3.99173	1032	1.9663	0.00190533
113	3.9988	1029	1.9663	0.00191089
114	3.99944	1029	1.9663	0.00191089
115	4.07945	1015	1	0.000985222
116	4.13199	1010	1	0.000990099
117	4.15385	1005	1	0.000995025
118	4.16965	1003	1	0.000997009
119	4.18699	997	1	0.00100301
120	4.18906	997	1	0.00100301
121	4.22692	994	1	0.00100604
122	4.23257	993	1	0.00100705
123	4.27435	990	1	0.0010101
124	4.28238	990	1	0.0010101
125	4.35011	981	1	0.00101937
126	4.45875	960	0	0
127	4.51541	947	0	0
