# Supplementary material for: RAX2: a genome-wide detection method of condition-associated transcription variation
Source: Nucleic Acids Res. 2015 May 7;43(15):e96. doi: 10.1093/nar/gkv411 (PMC4551904; doi:10.1093/nar/gkv411)
Supplement: SUPPLEMENTARY DATA [file supp_gkv411_nar-00147-met-n-2015-File008.xls]

## Sheet: Rnew_tcell_1PA
Supplemental Table 3: The results of ranking analysis of chi-squares (RAX2) on 3p-seq data from resting and activated primary human CD4+ T cells. Tag position is defined as the apparent cleavage site . Predicted transcription unit structure is derived from a comparison of the tags observed to gene structure using UCSC Gene Definitions. TU = tandem UTR. ME = mutually exclusive terminal exons. CE =…
Tagid	Geneid	Gene name	ChrID	Strand	Pos	Annot.	Chi-square	Null Chi-square	p-value	BH-adjusted alpha	Order Number
55144	40033	GOPC	chr6	-	117881464	tu	2.5205e-08	0	0.999873	0.05	9899
152220	50678	EXOC5	chr14	-	57671294	tu	2.6732e-07	0	0.999587	0.0499949	9898
866263	34535	MREG	chr2	-	216809210	tu-ce	4.22359e-07	0	0.999481	0.0499899	9897
4661850	34535	MREG	chr2	-	216807518	tu-ce	4.22359e-07	0	0.999481	0.0499848	9896
141771	34767	SCLY	chr2	+	239000115	me-ce	5.20802e-07	0	0.999424	0.0499798	9895
418327	34767	SCLY	chr2	+	239008055	me-ce	5.20802e-07	0	0.999424	0.0499747	9894
1262473	40977	STAG3L4	chr7	+	66786313	tu	3.16349e-06	0	0.998581	0.0499697	9893
738899	40977	STAG3L4	chr7	+	66785384	tu	3.16349e-06	0	0.998581	0.0499646	9892
924662	44542	FAM120C	chrX	-	54200224	tu-me	3.53659e-06	0	0.9985	0.0499596	9891
291481	44542	FAM120C	chrX	-	54094768	tu-me	3.53659e-06	0	0.9985	0.0499545	9890
804525	35279	IP6K2	chr3	-	48730958	tu-me-ce	4.90199e-06	0	0.998233	0.0499495	9889
1079410	52782	CREBBP	chr16	-	3776823	tu	6.02897e-06	0	0.998041	0.0499444	9888
4466151	31102	PRPF38A	chr1	+	52883988	tu	7.29466e-06	0	0.997845	0.0499394	9887
2102294	31342	GBP3	chr1	-	89472479	tu	7.55699e-06	0	0.997807	0.0499343	9886
652829	31342	GBP3	chr1	-	89472364	tu	7.55699e-06	0	0.997807	0.0499293	9885
69401	34273	KIAA1715	chr2	-	176792488	tu	8.95737e-06	0	0.997612	0.0499242	9884
684453	33274	SLC30A6	chr2	+	32446936	tu	1.03335e-05	0	0.997435	0.0499192	9883
322353	37747	PRKAA1	chr5	-	40762873	tu	1.29934e-05	0	0.997124	0.0499141	9882
1230817	46388	IKZF5	chr10	-	124753194	tu-ce	1.35053e-05	0	0.997068	0.0499091	9881
427092	39808	SENP6	chr6	+	76425625	tu-me-ce	1.45109e-05	0	0.996961	0.049904	9880
1267469	36569	ACOX3	chr4	-	8368336	tu	1.59681e-05	0	0.996812	0.049899	9879
864597	34489	FASTKD2	chr2	+	207657229	tu-ce	1.63078e-05	0	0.996778	0.0498939	9878
4463934	46616	ZNF195	chr11	-	3380248	tu	1.7473e-05	0	0.996665	0.0498889	9877
773435	57897	MCM8	chr20	+	5975256	tu	1.89838e-05	0	0.996524	0.0498838	9876
27425	41408	PNPLA8	chr7	-	108112067	tu	2.21386e-05	0	0.996246	0.0498788	9875
885585	48849	LARP4	chr12	+	50871756	tu-me-ce	2.46964e-05	0	0.996035	0.0498737	9874
232669	38734	B4GALT7	chr5	+	177037273	tu	2.55019e-05	0	0.995971	0.0498687	9873
133781	38734	B4GALT7	chr5	+	177037332	tu	2.55019e-05	0	0.995971	0.0498636	9872
910703	53455	SLC7A6	chr16	+	68335720	tu-ce	2.5681e-05	0	0.995957	0.0498586	9871
101560	35942	CEP63	chr3	+	134280742	tu	2.73638e-05	0	0.995826	0.0498535	9870
561657	54706	DUSP3	chr17	-	41843494	tu-ce	2.82964e-05	0	0.995756	0.0498485	9869
4457200	54706	DUSP3	chr17	-	41845664	tu-ce	2.82964e-05	0	0.995756	0.0498434	9868
250593	44630	KIAA0385	chrX	-	70469055	sg	2.86667e-05	0	0.995728	0.0498384	9867
1148770	44630	KIAA0385	chrX	-	70459475	sg	2.86667e-05	0	0.995728	0.0498333	9866
1259902	46212	C10orf76	chr10	-	103605360	tu	2.88818e-05	0	0.995712	0.0498283	9865
670980	46212	C10orf76	chr10	-	103606185	tu	2.88818e-05	0	0.995712	0.0498232	9864
127308	49492	C12orf30	chr12	-	112464498	tu	3.27782e-05	0	0.995432	0.0498182	9863
783696	37779	NNT	chr5	+	43705663	tu	3.39901e-05	0	0.995348	0.0498131	9862
955072	35965	DBR1	chr3	-	137880210	tu	3.99477e-05	0	0.994957	0.0498081	9861
1209736	35965	DBR1	chr3	-	137879854	tu	3.99477e-05	0	0.994957	0.049803	9860
842590	43536	TGFBR1	chr9	+	101911746	tu	4.36926e-05	0	0.994726	0.049798	9859
701864	54375	SUZ12	chr17	+	30328039	tu	4.69862e-05	0	0.994531	0.0497929	9858
92373	54375	SUZ12	chr17	+	30326357	tu	4.69862e-05	0	0.994531	0.0497879	9857
1210275	36217	MFN1	chr3	+	179110749	tu	4.75669e-05	0	0.994497	0.0497828	9856
517189	33530	FAM136A	chr2	-	70524385	tu	4.86283e-05	0	0.994436	0.0497778	9855
68184	33530	FAM136A	chr2	-	70523111	tu	4.86283e-05	0	0.994436	0.0497727	9854
198365	33441	AHSA2	chr2	+	61414047	tu	4.86331e-05	0	0.994436	0.0497677	9853
546567	35669	PLCXD2	chr3	+	111445846	tu	5.07522e-05	0	0.994316	0.0497626	9852
604552	34426	ORC2L	chr2	-	201774891	tu	5.33893e-05	0	0.99417	0.0497576	9851
216250	50092	CLN5	chr13	+	77576651	tu	5.73062e-05	0	0.99396	0.0497525	9850
273185	50092	CLN5	chr13	+	77575467	tu	5.73062e-05	0	0.99396	0.0497474	9849
1113204	46556	TOLLIP	chr11	-	1297856	tu	5.7494e-05	0	0.99395	0.0497424	9848
1174963	36890	ANKRD17	chr4	-	73941406	tu	6.19023e-05	0	0.993722	0.0497373	9847
1073433	41394	HBP1	chr7	+	106842964	me-ce	6.6014e-05	0	0.993517	0.0497323	9846
918395	35999	ZBTB38	chr3	+	141167469	tu	6.65355e-05	0	0.993492	0.0497272	9845
901099	35999	ZBTB38	chr3	+	141167544	tu	6.65355e-05	0	0.993492	0.0497222	9844
611183	30838	C1orf212	chr1	-	35320645	tu	7.15703e-05	0	0.99325	0.0497171	9843
1250859	30838	C1orf212	chr1	-	35319114	tu	7.15703e-05	0	0.99325	0.0497121	9842
1260992	35626	PCNP	chr3	+	101312294	tu	7.31993e-05	0	0.993174	0.049707	9841
554605	44492	USP27X	chrX	+	49647120	tu	7.36651e-05	0	0.993152	0.049702	9840
109082	44492	USP27X	chrX	+	49647160	tu	7.36651e-05	0	0.993152	0.0496969	9839
2241507	48627	RECQL	chr12	-	21622867	tu	7.96703e-05	0	0.992878	0.0496919	9838
342316	50610	SDCCAG1	chr14	-	50250536	tu-me	8.2929e-05	0	0.992734	0.0496868	9837
554351	44717	CHM	chrX	-	85116187	me	8.72455e-05	0	0.992547	0.0496818	9836
291770	44717	CHM	chrX	-	85224104	me	8.72455e-05	0	0.992547	0.0496767	9835
114819	31276	PIGK	chr1	-	77556426	tu	8.72715e-05	0	0.992546	0.0496717	9834
1167053	51790	RAB27A	chr15	-	55496109	tu	9.69607e-05	0	0.992143	0.0496666	9833
152576	50936	GALC	chr14	-	88399360	tu-me-ce	0.000103052	0	0.9919	0.0496616	9832
498069	50936	GALC	chr14	-	88429660	tu-me-ce	0.000103052	0	0.9919	0.0496565	9831
1033278	52437	MEF2A	chr15	+	100256690	tu	0.000103461	0	0.991884	0.0496515	9830
1166129	50872	NEK9	chr14	-	75549515	tu	0.000107399	0	0.991731	0.0496464	9829
1175018	37088	RG9MTD2	chr4	-	100470083	tu	0.000109699	0	0.991643	0.0496414	9828
1331445	50151	IPO5	chr13	+	98675332	tu	0.000112311	0	0.991544	0.0496363	9827
1215447	39567	TAF8	chr6	+	42048641	me-ce	0.000115173	0	0.991437	0.0496313	9826
52340	39567	TAF8	chr6	+	42025519	me-ce	0.000115173	0	0.991437	0.0496262	9825
57276	38358	TMCO6	chr5	+	140025390	tu	0.000116081	0	0.991404	0.0496212	9824
622225	38358	TMCO6	chr5	+	140024987	tu	0.000116081	0	0.991404	0.0496161	9823
165370	45432	PRPF18	chr10	+	13672708	tu	0.000116942	0	0.991372	0.0496111	9822
274795	45432	PRPF18	chr10	+	13672870	tu	0.000116942	0	0.991372	0.049606	9821
761406	51633	ZSCAN29	chr15	-	43653218	tu	0.00011754	0	0.99135	0.049601	9820
345901	51633	ZSCAN29	chr15	-	43650374	tu	0.00011754	0	0.99135	0.0495959	9819
880937	44244	CA5B	chrX	+	15804729	tu	0.000119061	0	0.991294	0.0495909	9818
554518	44244	CA5B	chrX	+	15802664	tu	0.000119061	0	0.991294	0.0495858	9817
4424248	49189	FRS2	chr12	+	69973562	tu	0.000128349	0	0.990961	0.0495808	9816
374018	58823	PDXK	chr21	+	45176052	tu	0.000130905	0	0.990871	0.0495757	9815
4469346	48076	MPZL2	chr11	-	118124144	tu-me-ce	0.000137554	0	0.990642	0.0495707	9814
556494	48076	MPZL2	chr11	-	118127631	tu-me-ce	0.000137554	0	0.990642	0.0495656	9813
931124	54288	POLDIP2	chr17	-	26674896	tu	0.000138158	0	0.990622	0.0495606	9812
156350	52150	FBXO22	chr15	+	76226450	tu	0.00013872	0	0.990603	0.0495555	9811
724730	35299	USP19	chr3	-	49145560	tu-me	0.000142364	0	0.99048	0.0495505	9810
1277776	58621	RWDD2B	chr21	-	30378534	tu	0.000148042	0	0.990292	0.0495454	9809
411768	58621	RWDD2B	chr21	-	30378081	tu	0.000148042	0	0.990292	0.0495404	9808
719823	33743	CIAO1	chr2	+	96937509	tu	0.000153699	0	0.990108	0.0495353	9807
761730	51838	NARG2	chr15	-	60715265	tu	0.000154886	0	0.99007	0.0495303	9806
1346527	43663	HSDL2	chr9	+	115232886	tu	0.000157888	0	0.989975	0.0495252	9805
356289	35797	CCDC14	chr3	-	123633480	tu-me-ce	0.000158133	0	0.989967	0.0495202	9804
148726	58344	ARFGEF2	chr20	+	47653227	tu	0.000158343	0	0.98996	0.0495151	9803
205125	58344	ARFGEF2	chr20	+	47650164	tu	0.000158343	0	0.98996	0.0495101	9802
1077150	49360	SCYL2	chr12	+	100733861	tu	0.000158657	0	0.98995	0.049505	9801
188182	49360	SCYL2	chr12	+	100733920	tu	0.000158657	0	0.98995	0.0494999	9800
1042780	32397	STX6	chr1	-	180944100	tu	0.000169723	0	0.989606	0.0494949	9799
960066	39474	FKBP5	chr6	-	35541423	tu	0.000179045	0	0.989324	0.0494898	9798
962977	42519	DPY19L4	chr8	+	95806067	tu-me	0.00018594	0	0.98912	0.0494848	9797
225686	32732	BPNT1	chr1	-	220230828	tu-ce	0.000187155	0	0.989085	0.0494797	9796
479341	42458	ZFAND1	chr8	-	82613952	tu	0.000196475	0	0.988816	0.0494747	9795
1148310	41493	POT1	chr7	-	124463311	tu	0.000204321	0	0.988595	0.0494696	9794
495402	49436	CORO1C	chr12	-	109038890	tu	0.000207397	0	0.98851	0.0494646	9793
495403	49436	CORO1C	chr12	-	109040345	tu	0.000207397	0	0.98851	0.0494595	9792
366862	49649	ATP6V0A2	chr12	+	124243759	tu	0.000210781	0	0.988416	0.0494545	9791
1328542	50805	TTC9	chr14	+	71142079	tu	0.000211718	0	0.988391	0.0494494	9790
908729	49327	PCTK2	chr12	-	96672354	tu	0.000212266	0	0.988376	0.0494444	9789
127033	49327	PCTK2	chr12	-	96672030	tu	0.000212266	0	0.988376	0.0494393	9788
906352	45012	CD40LG	chrX	+	135742550	tu	0.000224817	0	0.988037	0.0494343	9787
1149409	45012	CD40LG	chrX	+	135741897	tu	0.000224817	0	0.988037	0.0494292	9786
1287865	36880	RUFY3	chr4	+	71659272	tu-me	0.000235596	0	0.987754	0.0494242	9785
170889	42146	PBK	chr8	-	27667140	tu	0.00024114	0	0.98761	0.0494191	9784
962094	42146	PBK	chr8	-	27667416	tu	0.00024114	0	0.98761	0.0494141	9783
1119459	42967	PTPLAD2	chr9	-	21006955	tu-ce	0.000249701	0	0.987392	0.049409	9782
76879	43262	FAM122A	chr9	+	71398521	tu	0.000254471	0	0.987273	0.049404	9781
14869	45918	POLR3A	chr10	-	79736184	tu	0.000258408	0	0.987175	0.0493989	9780
948920	56624	ZNF737	chr19	-	20725402	tu	0.000260835	0	0.987114	0.0493939	9779
1226904	56624	ZNF737	chr19	-	20724584	tu	0.000260835	0	0.987114	0.0493888	9778
1137103	52832	USP7	chr16	-	8987647	tu	0.000262196	0	0.987081	0.0493838	9777
398534	46782	IPO7	chr11	+	9468595	tu	0.000275971	0	0.986746	0.0493787	9776
302493	47142	NUP160	chr11	-	47799791	tu-me-ce	0.000278248	0	0.986691	0.0493737	9775
50534	49226	NAP1L1	chr12	-	76443346	me-ce	0.000286838	0	0.986487	0.0493686	9774
1175813	49226	NAP1L1	chr12	-	76441368	me-ce	0.000286838	0	0.986487	0.0493636	9773
1247498	53756	FAM57A	chr17	+	644965	tu	0.000291439	0	0.98638	0.0493585	9772
273367	50202	ABHD13	chr13	+	108886534	tu	0.000295087	0	0.986295	0.0493535	9771
806193	37945	UTP15	chr5	+	72877797	tu	0.000300131	0	0.986178	0.0493484	9770
1180819	52437	MEF2A	chr15	+	100254407	tu	0.000301427	0	0.986148	0.0493434	9769
732148	37866	C5orf44	chr5	+	64961753	tu-me	0.000307353	0	0.986013	0.0493383	9768
558768	49873	N4BP2L1	chr13	-	32975795	tu-ce	0.000311541	0	0.985918	0.0493333	9767
121839	37297	USP38	chr4	+	144142746	tu-me-ce	0.000311855	0	0.985911	0.0493282	9766
1140253	55481	PPP4R1	chr18	-	9546818	tu	0.000311884	0	0.98591	0.0493232	9765
768198	55481	PPP4R1	chr18	-	9546909	tu	0.000311884	0	0.98591	0.0493181	9764
39279	46919	KIF18A	chr11	-	28042179	tu	0.000340429	0	0.985279	0.0493131	9763
302264	46919	KIF18A	chr11	-	28042552	tu	0.000340429	0	0.985279	0.049308	9762
70481	53082	GIYD1	chr16	+	29469538	od	0.000344898	0	0.985183	0.049303	9761
70555	53082	GIYD1	chr16	+	30208880	od	0.000344898	0	0.985183	0.0492979	9760
1133099	39909	SFRS18	chr6	-	99847842	tu-me-ce	0.000347159	0	0.985135	0.0492929	9759
75901	43662	ROD1	chr9	-	114981096	tu-me-ce	0.000355152	0	0.984964	0.0492878	9758
1225241	36935	NUP54	chr4	-	77035822	tu	0.000358487	0	0.984894	0.0492828	9757
186389	36935	NUP54	chr4	-	77036024	tu	0.000358487	0	0.984894	0.0492777	9756
729047	36664	RBPJ	chr4	+	26432863	tu	0.000361075	0	0.98484	0.0492727	9755
121042	36664	RBPJ	chr4	+	26433701	tu	0.000361075	0	0.98484	0.0492676	9754
1108477	54836	SNX11	chr17	+	46200108	tu	0.000362479	0	0.98481	0.0492626	9753
505897	54836	SNX11	chr17	+	46200431	tu	0.000362479	0	0.98481	0.0492575	9752
1147008	42480	CPNE3	chr8	+	87573621	tu	0.000373187	0	0.984587	0.0492524	9751
901590	36675	ARAP2	chr4	-	36067847	tu-me-ce	0.000375151	0	0.984547	0.0492474	9750
878863	42939	TTC39B	chr9	-	15171562	tu	0.000388929	0	0.984266	0.0492423	9749
1129225	32542	RABIF	chr1	-	202849953	tu	0.00038977	0	0.984249	0.0492373	9748
2866485	35456	APPL1	chr3	+	57304001	tu	0.000400297	0	0.984037	0.0492322	9747
870986	37726	NIPBL	chr5	+	37064301	tu-ce	0.000401791	0	0.984008	0.0492272	9746
681383	58760	ETS2	chr21	+	40195721	tu	0.000413442	0	0.983778	0.0492221	9745
140891	34365	MFSD6	chr2	+	191367037	tu	0.000422189	0	0.983607	0.0492171	9744
936087	33063	RNF144A	chr2	+	7180639	tu	0.00042331	0	0.983585	0.049212	9743
240033	43318	VPS13A	chr9	+	80031137	tu-me-ce	0.000426766	0	0.983518	0.049207	9742
879948	43614	TMEM38B	chr9	+	108537444	tu	0.000436988	0	0.983322	0.0492019	9741
874257	38991	FAM65B	chr6	-	24839588	me	0.000438541	0	0.983292	0.0491969	9740
231263	38991	FAM65B	chr6	-	24804516	me	0.000438541	0	0.983292	0.0491918	9739
836690	35571	ZNF654	chr3	+	88193812	tu	0.000445241	0	0.983165	0.0491868	9738
734726	38751	CLK4	chr5	-	178030612	tu-me-ce	0.000461809	0	0.982855	0.0491817	9737
1275885	43570	STX17	chr9	+	102734583	tu-me-ce	0.00049386	0	0.98227	0.0491767	9736
350801	55746	FECH	chr18	-	55216742	tu	0.00052736	0	0.981679	0.0491716	9735
1167964	58667	SFRS15	chr21	-	33043503	tu	0.000534329	0	0.981558	0.0491666	9734
451109	58667	SFRS15	chr21	-	33043349	tu	0.000534329	0	0.981558	0.0491615	9733
481236	42964	MLLT3	chr9	-	20345057	tu	0.000538032	0	0.981494	0.0491565	9732
1044034	34765	UBE2F	chr2	+	238950574	tu	0.000543798	0	0.981395	0.0491514	9731
438427	47993	C11orf57	chr11	+	111954858	tu-ce	0.000547196	0	0.981337	0.0491464	9730
2454600	34591	NHEJ1	chr2	-	219940043	tu	0.000553031	0	0.981238	0.0491413	9729
1218321	34591	NHEJ1	chr2	-	219940677	tu	0.000553031	0	0.981238	0.0491363	9728
569158	34173	TANK	chr2	+	162092688	me-ce	0.0005643	0	0.981048	0.0491312	9727
516477	34173	TANK	chr2	+	162061489	me-ce	0.0005643	0	0.981048	0.0491262	9726
1169903	46244	C10orf32	chr10	+	104624162	tu-ce	0.000568662	0	0.980975	0.0491211	9725
402054	50069	C13orf37	chr13	-	73283554	tu	0.000576575	0	0.980843	0.0491161	9724
115516	30499	NBPF1	chr1	-	146032544	tu	0.000603744	0	0.980397	0.049111	9723
1047805	37075	ADH5	chr4	-	99992133	tu-ce	0.000611031	0	0.980279	0.049106	9722
4660569	37075	ADH5	chr4	-	99993301	tu-ce	0.000611031	0	0.980279	0.0491009	9721
338040	57941	DSTN	chr20	+	17587983	tu	0.000623612	0	0.980077	0.0490959	9720
385913	37249	MFSD8	chr4	-	128841475	tu	0.000624603	0	0.980061	0.0490908	9719
1033009	51589	RTF1	chr15	+	41773644	tu	0.000638271	0	0.979844	0.0490858	9718
1263236	41594	DKFZp586B0424	chr7	-	134870526	tu	0.000668843	0	0.979367	0.0490807	9717
721346	34657	AGFG1	chr2	+	228421381	tu	0.00069152	0	0.979021	0.0490757	9716
1196776	41398	BCAP29	chr7	+	107260932	tu-me-ce	0.000694057	0	0.978982	0.0490706	9715
138627	57698	ZNF548	chr19	+	57913037	tu	0.000697244	0	0.978934	0.0490656	9714
1171170	36410	PAK2	chr3	+	196557570	tu	0.000711485	0	0.97872	0.0490605	9713
4469219	46444	BNIP3	chr10	-	133781867	tu	0.000717129	0	0.978636	0.0490555	9712
283425	41972	PINX1	chr8	-	10622472	tu	0.000742149	0	0.978266	0.0490504	9711
4463040	41972	PINX1	chr8	-	10622667	tu	0.000742149	0	0.978266	0.0490454	9710
1163849	52991	USP31	chr16	-	23072735	tu	0.000746038	0	0.97821	0.0490403	9709
1119065	53645	MTHFSD	chr16	-	86564450	tu	0.000747348	0	0.97819	0.0490353	9708
529851	49488	MAPKAPK5	chr12	+	112330970	tu	0.000747721	0	0.978185	0.0490302	9707
591239	49488	MAPKAPK5	chr12	+	112331194	tu	0.000747721	0	0.978185	0.0490252	9706
34366	32934	NY-CO-8	chr1	+	243469386	tu-me	0.000748179	0	0.978178	0.0490201	9705
1118142	33618	C2orf3	chr2	-	75891557	tu-me-ce	0.000749286	0	0.978162	0.0490151	9704
348380	52179	IREB2	chr15	+	78793795	tu	0.00077173	0	0.977838	0.04901	9703
1188369	38950	ATXN1	chr6	-	16299345	tu	0.000777784	0	0.977751	0.0490049	9702
1108946	45468	STAM	chr10	+	17757763	tu	0.000792082	0	0.977547	0.0489999	9701
2460059	49766	XPO4	chr13	-	21353023	tu	0.000793285	0	0.97753	0.0489948	9700
632430	43311	GCNT1	chr9	+	79119093	tu	0.000794465	0	0.977514	0.0489898	9699
143487	34238	TLK1	chr2	-	171847332	tu	0.000805865	0	0.977353	0.0489847	9698
128442	39343	PFDN6	chr6	+	33258708	tu	0.000827159	0	0.977056	0.0489797	9697
52091	39343	PFDN6	chr6	+	33259204	tu	0.000827159	0	0.977056	0.0489746	9696
1224971	36638	PACRGL	chr4	+	20729168	tu	0.000842607	0	0.976843	0.0489696	9695
43579	36638	PACRGL	chr4	+	20729975	tu	0.000842607	0	0.976843	0.0489645	9694
328178	33335	MTA3	chr2	+	42936684	tu-me-ce	0.000850082	0	0.97674	0.0489595	9693
684530	33335	MTA3	chr2	+	42936352	tu-me-ce	0.000850082	0	0.97674	0.0489544	9692
868794	36176	SEC62	chr3	+	169712314	tu-ce	0.000852067	0	0.976713	0.0489494	9691
1277888	55458	ZFP161	chr18	-	5289372	tu	0.000862038	0	0.976577	0.0489443	9690
4467218	34857	TRNT1	chr3	+	3190533	tu	0.000862261	0	0.976574	0.0489393	9689
1066909	58685	C21orf66	chr21	-	34113656	tu-me	0.000873171	0	0.976426	0.0489342	9688
102077	36353	OPA1	chr3	+	193413558	tu	0.000889709	0	0.976204	0.0489292	9687
1177751	33174	RAB10	chr2	+	26360297	tu	0.00095716	0	0.975319	0.0489241	9686
43464	36556	TADA2B	chr4	+	7058248	tu	0.000992975	0	0.974862	0.0489191	9685
706673	35996	SLC25A36	chr3	+	140698783	tu-ce	0.00100418	0	0.97472	0.048914	9684
295140	31442	S1PR1	chr1	+	101707077	tu	0.00100948	0	0.974654	0.048909	9683
860234	31442	S1PR1	chr1	+	101706945	tu	0.00100948	0	0.974654	0.0489039	9682
728384	36217	MFN1	chr3	+	179110811	tu	0.00101053	0	0.97464	0.0488989	9681
750659	46388	IKZF5	chr10	-	124750326	tu-ce	0.00102482	0	0.974462	0.0488938	9680
255875	49206	THAP2	chr12	+	72071673	tu	0.00104897	0	0.974163	0.0488888	9679
1504358	45696	SGMS1	chr10	-	52065478	tu-me	0.00105482	0	0.974091	0.0488837	9678
2354196	36746	COMMD8	chr4	-	47452808	tu	0.00106066	0	0.974019	0.0488787	9677
1130832	36746	COMMD8	chr4	-	47452882	tu	0.00106066	0	0.974019	0.0488736	9676
12026	45416	SEC61A2	chr10	+	12207411	tu-me	0.00106212	0	0.974001	0.0488686	9675
48272	49314	VEZT	chr12	+	95696483	tu	0.00107243	0	0.973876	0.0488635	9674
2262939	43039	NFX1	chr9	+	33348724	tu-me	0.00107547	0	0.973839	0.0488585	9673
1246610	58619	N6AMT1	chr21	-	30246962	tu-ce	0.00108769	0	0.97369	0.0488534	9672
1273977	34386	GTF3C3	chr2	-	197629103	tu	0.00109094	0	0.973651	0.0488484	9671
2473452	53830	C17orf85	chr17	-	3715438	tu	0.00111067	0	0.973414	0.0488433	9670
866742	35198	ZDHHC3	chr3	-	44967399	tu-ce	0.00113505	0	0.973124	0.0488383	9669
311247	49141	TMEM5	chr12	+	64203337	tu	0.00116579	0	0.972763	0.0488332	9668
1225473	48969	HNRNPA1	chr12	+	54678662	tu-ce	0.00120647	0	0.972292	0.0488282	9667
4474257	48969	HNRNPA1	chr12	+	54679037	tu-ce	0.00120647	0	0.972292	0.0488231	9666
664844	40511	KDELR2	chr7	-	6502349	tu	0.00122212	0	0.972113	0.0488181	9665
3041328	43951	SETX	chr9	-	135138096	tu	0.00123686	0	0.971945	0.048813	9664
60892	56566	SFRS14	chr19	-	19103177	me-ce	0.00125394	0	0.971752	0.048808	9663
324870	56566	SFRS14	chr19	-	19101701	me-ce	0.00125394	0	0.971752	0.0488029	9662
1275988	43871	SET	chr9	+	131458665	tu	0.00125724	0	0.971715	0.0487979	9661
809721	43871	SET	chr9	+	131457812	tu	0.00125724	0	0.971715	0.0487928	9660
279626	35797	CCDC14	chr3	-	123632571	tu-me-ce	0.00127353	0	0.971532	0.0487878	9659
1156011	48767	VDR	chr12	-	48236426	tu	0.00127859	0	0.971476	0.0487827	9658
207816	50642	ERO1L	chr14	-	53108604	tu	0.00129331	0	0.971312	0.0487777	9657
1197976	31104	GPX7	chr1	+	53074719	tu	0.00129681	0	0.971273	0.0487726	9656
975667	31104	GPX7	chr1	+	53074586	tu	0.00129681	0	0.971273	0.0487676	9655
1188976	38202	ISOC1	chr5	+	128449727	tu	0.00129975	0	0.971241	0.0487625	9654
1270738	38202	ISOC1	chr5	+	128448951	tu	0.00129975	0	0.971241	0.0487575	9653
558311	49350	UHRF1BP1L	chr12	-	100430566	tu-me	0.00130194	0	0.971217	0.0487524	9652
871618	38198	SLC12A2	chr5	+	127525375	tu	0.0013049	0	0.971184	0.0487473	9651
217660	45999	ATAD1	chr10	-	89513172	tu	0.00131056	0	0.971122	0.0487423	9650
887919	50076	KLF12	chr13	-	74260155	tu	0.00131529	0	0.971069	0.0487372	9649
818983	34113	ORC4L	chr2	-	148692833	tu	0.00132216	0	0.970994	0.0487322	9648
1059676	49858	B3GALTL	chr13	+	31906408	tu	0.00132666	0	0.970945	0.0487271	9647
469974	38126	CAMK4	chr5	+	110820747	tu	0.00135787	0	0.970605	0.0487221	9646
1158458	38126	CAMK4	chr5	+	110820311	tu	0.00135787	0	0.970605	0.048717	9645
4456275	48849	LARP4	chr12	+	50870240	tu-me-ce	0.00135856	0	0.970598	0.048712	9644
1332504	46346	C10orf46	chr10	-	120440502	tu	0.0013739	0	0.970432	0.0487069	9643
1007843	54355	LRRC37B2	chr17	+	28964206	tu	0.00138213	0	0.970344	0.0487019	9642
61571	57503	ZNF468	chr19	-	53341786	tu	0.00138851	0	0.970276	0.0486968	9641
61573	57503	ZNF468	chr19	-	53341874	tu	0.00138851	0	0.970276	0.0486918	9640
1220722	55686	PIAS2	chr18	-	44398316	tu-me-ce	0.00142828	0	0.969853	0.0486867	9639
417140	33363	RHOQ	chr2	+	46810250	tu	0.00142984	0	0.969837	0.0486817	9638
64456	33363	RHOQ	chr2	+	46810103	tu	0.00142984	0	0.969837	0.0486766	9637
567937	32768	SUSD4	chr1	-	223394172	tu-me	0.00144545	0	0.969672	0.0486716	9636
653592	32768	SUSD4	chr1	-	223408255	tu-me	0.00144545	0	0.969672	0.0486665	9635
1201227	48661	ITPR2	chr12	-	26489682	tu	0.00145455	0	0.969577	0.0486615	9634
322334	37745	TTC33	chr5	-	40714576	tu	0.00145507	0	0.969572	0.0486564	9633
1147842	41822	ABCB8	chr7	+	150744866	me	0.00148079	0	0.969304	0.0486514	9632
106237	41822	ABCB8	chr7	+	150734669	me	0.00148079	0	0.969304	0.0486463	9631
1270173	40078	ECHDC1	chr6	-	127609858	tu	0.00148892	0	0.96922	0.0486413	9630
318909	40078	ECHDC1	chr6	-	127610914	tu	0.00148892	0	0.96922	0.0486362	9629
1017195	33649	GGCX	chr2	-	85776478	tu	0.00152614	0	0.968838	0.0486312	9628
1098434	33649	GGCX	chr2	-	85776182	tu	0.00152614	0	0.968838	0.0486261	9627
52699	39774	SMAP1	chr6	+	71570872	tu	0.00153226	0	0.968776	0.0486211	9626
1156983	39774	SMAP1	chr6	+	71571715	tu	0.00153226	0	0.968776	0.048616	9625
1269423	39669	CD2AP	chr6	+	47594875	tu	0.00156105	0	0.968484	0.048611	9624
492769	49206	THAP2	chr12	+	72074419	tu	0.00156136	0	0.968481	0.0486059	9623
360625	40503	EIF2AK1	chr7	-	6063456	tu	0.00156246	0	0.968469	0.0486009	9622
541522	32468	CDC73	chr1	+	193223937	tu	0.00158998	0	0.968193	0.0485958	9621
1237648	42939	TTC39B	chr9	-	15171441	tu	0.00163446	0	0.967751	0.0485908	9620
1183798	42588	SLC25A32	chr8	-	104411641	tu	0.00164466	0	0.967651	0.0485857	9619
1437939	48154	UBASH3B	chr11	+	122682531	tu	0.00166072	0	0.967494	0.0485807	9618
3046928	47773	RSF1	chr11	-	77377259	tu	0.00170338	0	0.967079	0.0485756	9617
332108	33445	XPO1	chr2	-	61705068	tu	0.00170552	0	0.967058	0.0485706	9616
795482	50359	AV1S4A1N1T	chr14	+	22324298	tu	0.00171932	0	0.966925	0.0485655	9615
630771	42415	RDH10	chr8	+	74236793	tu	0.00172263	0	0.966894	0.0485605	9614
746640	44750	TIMM8A	chrX	-	100601325	tu	0.00174883	0	0.966643	0.0485554	9613
1476698	58481	C20orf20	chr20	+	61431944	tu	0.00176393	0	0.966499	0.0485504	9612
867908	35030	RPL15	chr3	+	23962334	tu-ce	0.00177612	0	0.966384	0.0485453	9611
1263865	44706	SH3BGRL	chrX	+	80553095	tu	0.00178918	0	0.966261	0.0485403	9610
292950	44706	SH3BGRL	chrX	+	80554042	tu	0.00178918	0	0.966261	0.0485352	9609
4427718	35755	RABL3	chr3	-	120405530	tu	0.00179097	0	0.966244	0.0485302	9608
807061	39048	HMGN4	chr6	+	26546731	tu	0.00180958	0	0.966069	0.0485251	9607
959290	39048	HMGN4	chr6	+	26547163	tu	0.00180958	0	0.966069	0.0485201	9606
1137927	43021	DDX58	chr9	-	32455304	tu	0.00181699	0	0.965999	0.048515	9605
889328	50742	ZBTB1	chr14	+	65000402	tu-me-ce	0.00182589	0	0.965916	0.04851	9604
123687	48355	C12orf5	chr12	+	4469194	tu	0.00184514	0	0.965737	0.0485049	9603
753953	48355	C12orf5	chr12	+	4462349	tu	0.00184514	0	0.965737	0.0484998	9602
1174599	36668	STIM2	chr4	+	27025804	tu	0.00184833	0	0.965708	0.0484948	9601
1224991	36668	STIM2	chr4	+	27025584	tu	0.00184833	0	0.965708	0.0484897	9600
461077	33755	LMAN2L	chr2	-	97372589	tu	0.00185941	0	0.965605	0.0484847	9599
332673	33755	LMAN2L	chr2	-	97371669	tu	0.00185941	0	0.965605	0.0484796	9598
1124282	35542	SHQ1	chr3	-	72798433	tu	0.0018973	0	0.965257	0.0484746	9597
1124283	35542	SHQ1	chr3	-	72798787	tu	0.0018973	0	0.965257	0.0484695	9596
332156	33463	VPS54	chr2	-	64119281	tu	0.00192452	0	0.965009	0.0484645	9595
693668	43193	CBWD5	chr9	+	70914560	od	0.00194468	0	0.964826	0.0484594	9594
1228343	43193	CBWD5	chr9	+	70432372	od	0.00194468	0	0.964826	0.0484544	9593
3657945	48315	ERC1	chr12	+	1605093	tu	0.00200485	0	0.964286	0.0484493	9592
123571	48315	ERC1	chr12	+	1603983	tu	0.00200485	0	0.964286	0.0484443	9591
155325	52198	MTHFS	chr15	-	80137329	tu	0.00200808	0	0.964258	0.0484392	9590
762120	52198	MTHFS	chr15	-	80137384	tu	0.00200808	0	0.964258	0.0484342	9589
1408962	34512	RPE	chr2	+	210884925	tu-me-ce	0.00204604	0	0.963921	0.0484291	9588
170480	36132	SMC4	chr3	+	160151772	tu	0.00207423	0	0.963674	0.0484241	9587
841719	42196	ERLIN2	chr8	+	37604067	tu-me-ce	0.00208999	0	0.963536	0.048419	9586
3203340	53081	BOLA2B	chr16	-	30204257	od	0.00209037	0	0.963533	0.048414	9585
72023	53081	BOLA2B	chr16	-	29464916	od	0.00209037	0	0.963533	0.0484089	9584
546791	36169	MYNN	chr3	+	169504951	tu	0.0020912	0	0.963526	0.0484039	9583
4467219	34857	TRNT1	chr3	+	3190709	tu	0.00215455	0	0.962978	0.0483988	9582
829543	53602	CMIP	chr16	+	81745219	tu	0.00216961	0	0.962849	0.0483938	9581
335640	53602	CMIP	chr16	+	81745365	tu	0.00216961	0	0.962849	0.0483887	9580
536711	30640	CLIC4	chr1	+	25170811	tu-ce	0.00217298	0	0.96282	0.0483837	9579
177152	30640	CLIC4	chr1	+	25170758	tu-ce	0.00217298	0	0.96282	0.0483786	9578
4662193	43594	SMC2	chr9	+	106903325	tu	0.00219232	0	0.962655	0.0483736	9577
547139	36913	AREG	chr4	+	75320721	od	0.00223721	0	0.962275	0.0483685	9576
2940527	37739	RICTOR	chr5	-	38941160	tu	0.00228676	0	0.96186	0.0483635	9575
293786	30652	TMEM57	chr1	+	25826696	tu	0.00235239	0	0.961317	0.0483584	9574
384015	36176	SEC62	chr3	+	169712413	tu-ce	0.00236453	0	0.961217	0.0483534	9573
883896	47795	DKFZp686J07132	chr11	-	82692305	tu	0.00240976	0	0.960848	0.0483483	9572
1251391	47795	DKFZp686J07132	chr11	-	82692484	tu	0.00240976	0	0.960848	0.0483433	9571
16504	35259	NME6	chr3	-	48335591	tu	0.00243229	0	0.960666	0.0483382	9570
1124169	35259	NME6	chr3	-	48335483	tu	0.00243229	0	0.960666	0.0483332	9569
1114914	48756	AMIGO2	chr12	-	47471132	tu	0.00246247	0	0.960423	0.0483281	9568
1119867	43568	NR4A3	chr9	+	102629353	tu	0.00246595	0	0.960395	0.0483231	9567
284766	42637	DSCC1	chr8	-	120846898	tu	0.00246944	0	0.960367	0.048318	9566
110800	30992	IPO13	chr1	+	44433426	tu	0.00250404	0	0.96009	0.048313	9565
251353	30992	IPO13	chr1	+	44433692	tu	0.00250404	0	0.96009	0.0483079	9564
98439	35323	IP6K1	chr3	-	49764414	tu	0.00251078	0	0.960037	0.0483029	9563
567572	32228	TMCO1	chr1	-	165696683	tu	0.00251312	0	0.960018	0.0482978	9562
99243	35797	CCDC14	chr3	-	123633166	tu-me-ce	0.00252708	0	0.959907	0.0482928	9561
724421	35007	DPH3	chr3	-	16299491	tu	0.00253118	0	0.959875	0.0482877	9560
558436	49696	STX2	chr12	-	131274238	tu	0.00253174	0	0.95987	0.0482827	9559
314558	49696	STX2	chr12	-	131274147	tu	0.00253174	0	0.95987	0.0482776	9558
1132734	40409	TBP	chr6	+	170881776	tu	0.00257503	0	0.959529	0.0482726	9557
473951	40409	TBP	chr6	+	170881949	tu	0.00257503	0	0.959529	0.0482675	9556
767132	54349	CPD	chr17	+	28793437	tu	0.00258473	0	0.959453	0.0482625	9555
754489	48749	ARID2	chr12	+	46301649	tu-me-ce	0.00258576	0	0.959445	0.0482574	9554
337169	57954	RBBP9	chr20	-	18467963	tu	0.00259624	0	0.959363	0.0482523	9553
1174758	37237	SPATA5	chr4	+	124235763	tu	0.0026132	0	0.95923	0.0482473	9552
1186933	37237	SPATA5	chr4	+	124240461	tu	0.0026132	0	0.95923	0.0482422	9551
1018153	35225	ALS2CL	chr3	-	46710498	tu	0.00264444	0	0.958988	0.0482372	9550
2285675	32542	RABIF	chr1	-	202849577	tu	0.00265171	0	0.958931	0.0482321	9549
4420062	30378	KIF1B	chr1	+	10368641	me-ce	0.00265455	0	0.958909	0.0482271	9548
564468	30378	KIF1B	chr1	+	10441658	me-ce	0.00265455	0	0.958909	0.048222	9547
496273	49996	SETDB2	chr13	+	50065994	tu-me-ce	0.00270202	0	0.958544	0.048217	9546
1176547	40033	GOPC	chr6	-	117882844	tu	0.00273173	0	0.958317	0.0482119	9545
123750	48406	LAG3	chr12	+	6887619	me-ce	0.0027771	0	0.957972	0.0482069	9544
438665	48406	LAG3	chr12	+	6884900	me-ce	0.0027771	0	0.957972	0.0482018	9543
665424	41843	RHEB	chr7	-	151163099	tu	0.00277978	0	0.957952	0.0481968	9542
290971	41843	RHEB	chr7	-	151163798	tu	0.00277978	0	0.957952	0.0481917	9541
104525	42718	PHF20L1	chr8	+	133825436	tu-me-ce	0.00280143	0	0.957789	0.0481867	9540
1155477	49295	MRPL42	chr12	+	93895557	tu	0.00283695	0	0.957522	0.0481816	9539
1233463	46686	TRIM5	chr11	-	5684790	tu-me-ce	0.0028868	0	0.957151	0.0481766	9538
1152309	46686	TRIM5	chr11	-	5684846	tu-me-ce	0.0028868	0	0.957151	0.0481715	9537
1275306	42939	TTC39B	chr9	-	15171386	tu	0.00291234	0	0.956962	0.0481665	9536
583708	42954	HAUS6	chr9	-	19055532	tu	0.00291799	0	0.956921	0.0481614	9535
242929	55550	C18orf19	chr18	-	13663352	tu	0.00291823	0	0.956919	0.0481564	9534
525463	43570	STX17	chr9	+	102732620	tu-me-ce	0.00292264	0	0.956886	0.0481513	9533
626348	40033	GOPC	chr6	-	117881800	tu	0.00292612	0	0.956861	0.0481463	9532
435756	46094	ENTPD1	chr10	+	97626463	tu	0.00293427	0	0.956801	0.0481412	9531
721460	34710	GIGYF2	chr2	+	233723325	tu	0.00295575	0	0.956643	0.0481362	9530
380095	34710	GIGYF2	chr2	+	233722541	tu	0.00295575	0	0.956643	0.0481311	9529
1142471	55267	SEC14L1	chr17	+	75210411	tu-me-ce	0.00295876	0	0.956621	0.0481261	9528
814800	55267	SEC14L1	chr17	+	75213179	tu-me-ce	0.00295876	0	0.956621	0.048121	9527
223518	31131	C1orf83	chr1	+	54562965	tu	0.00297218	0	0.956523	0.048116	9526
31934	31131	C1orf83	chr1	+	54565416	tu	0.00297218	0	0.956523	0.0481109	9525
97332	45918	POLR3A	chr10	-	79737208	tu	0.00300811	0	0.956261	0.0481059	9524
176717	45078	DKFZp779G118	chrX	+	150156648	tu	0.00301392	0	0.956219	0.0481008	9523
121363	36926	USO1	chr4	+	76734554	tu	0.00301684	0	0.956198	0.0480958	9522
855272	43311	GCNT1	chr9	+	79119016	tu	0.0030345	0	0.95607	0.0480907	9521
1273260	34707	EIF4E2	chr2	+	233433919	me	0.00303679	0	0.956053	0.0480857	9520
380091	34707	EIF4E2	chr2	+	233448352	me	0.00303679	0	0.956053	0.0480806	9519
887874	50019	INTS6	chr13	-	51939353	tu-me-ce	0.00313445	0	0.955353	0.0480756	9518
1179770	43488	C9orf102	chr9	+	98767142	tu-me-ce	0.00313488	0	0.95535	0.0480705	9517
4457509	56194	ZNF561	chr19	-	9719133	tu	0.00314929	0	0.955247	0.0480655	9516
181517	32499	DDX59	chr1	-	200613249	tu-me	0.0031528	0	0.955222	0.0480604	9515
1268741	48683	ERGIC2	chr12	-	29494011	tu	0.00317281	0	0.955081	0.0480554	9514
872716	38152	ATG12	chr5	-	115167275	tu	0.00318351	0	0.955005	0.0480503	9513
1268385	49207	TMEM19	chr12	+	72095823	tu-ce	0.00321857	0	0.954758	0.0480453	9512
927346	49207	TMEM19	chr12	+	72097833	tu-ce	0.00321857	0	0.954758	0.0480402	9511
43700	36711	UBE2K	chr4	+	39781267	tu	0.00321968	0	0.954751	0.0480352	9510
1116789	56615	ZNF506	chr19	-	19903521	tu	0.00322393	0	0.954721	0.0480301	9509
4416602	56615	ZNF506	chr19	-	19903895	tu	0.00322393	0	0.954721	0.0480251	9508
1214586	48591	H2AFJ	chr12	+	14930936	tu-ce	0.00324039	0	0.954605	0.04802	9507
1058274	48591	H2AFJ	chr12	+	14927960	tu-ce	0.00324039	0	0.954605	0.048015	9506
1219814	50404	MRPL52	chr14	+	23304243	tu	0.00324334	0	0.954585	0.0480099	9505
1238167	50404	MRPL52	chr14	+	23303553	tu	0.00324334	0	0.954585	0.0480048	9504
687551	35902	ATP2C1	chr3	+	130720474	tu-me-ce	0.00325141	0	0.954528	0.0479998	9503
1179502	43045	NOL6	chr9	-	33461354	tu-me-ce	0.00328456	0	0.954297	0.0479947	9502
1258320	54855	CALCOCO2	chr17	+	46942122	tu	0.00334201	0	0.9539	0.0479897	9501
179027	32725	RRP15	chr1	+	218506813	tu	0.00334261	0	0.953896	0.0479846	9500
654203	33617	MRPL19	chr2	+	75882866	tu	0.00334511	0	0.953879	0.0479796	9499
905486	43917	FNBP1	chr9	-	132657640	tu-me-ce	0.00336466	0	0.953744	0.0479745	9498
906248	44605	EDA	chrX	+	69080889	me	0.00337452	0	0.953676	0.0479695	9497
586367	44605	EDA	chrX	+	69259316	me	0.00337452	0	0.953676	0.0479644	9496
1172578	44374	MAOA	chrX	+	43604044	tu	0.00338607	0	0.953597	0.0479594	9495
4455687	44374	MAOA	chrX	+	43606065	tu	0.00338607	0	0.953597	0.0479543	9494
1210808	42589	WDSOF1	chr8	+	104455200	tu	0.00338837	0	0.953582	0.0479493	9493
104355	42589	WDSOF1	chr8	+	104455678	tu	0.00338837	0	0.953582	0.0479442	9492
1158522	38185	GRAMD3	chr5	+	125829606	tu	0.00342219	0	0.953351	0.0479392	9491
386874	38185	GRAMD3	chr5	+	125829845	tu	0.00342219	0	0.953351	0.0479341	9490
321210	38260	C5orf24	chr5	+	134192965	tu	0.00345506	0	0.953128	0.0479291	9489
857846	52822	FAM86A	chr16	-	5135395	tu	0.00346753	0	0.953043	0.047924	9488
417271	33486	ETAA1	chr2	+	67637330	tu	0.00347153	0	0.953016	0.047919	9487
379028	33486	ETAA1	chr2	+	67637537	tu	0.00347153	0	0.953016	0.0479139	9486
1228344	43271	PTAR1	chr9	-	72325997	tu-ce	0.00350785	0	0.952771	0.0479089	9485
938795	37258	SCLT1	chr4	-	129960351	tu-me	0.00352117	0	0.952682	0.0479038	9484
337948	57897	MCM8	chr20	+	5975829	tu	0.00354955	0	0.952492	0.0478988	9483
779259	34112	ACVR2A	chr2	+	148685512	tu	0.00355043	0	0.952486	0.0478937	9482
260254	34112	ACVR2A	chr2	+	148688394	tu	0.00355043	0	0.952486	0.0478887	9481
1204226	34139	ARL6IP6	chr2	+	153617757	tu	0.00355105	0	0.952482	0.0478836	9480
1197695	44758	ARMCX3	chrX	+	100881477	tu	0.00358148	0	0.952279	0.0478786	9479
908555	48729	YAF2	chr12	-	42553847	tu	0.00367008	0	0.951693	0.0478735	9478
1133864	37745	TTC33	chr5	-	40711682	tu	0.00371724	0	0.951384	0.0478685	9477
593073	50034	VPS36	chr13	-	52987649	tu	0.0037377	0	0.95125	0.0478634	9476
216777	45415	DHTKD1	chr10	+	12165154	tu	0.00373829	0	0.951246	0.0478584	9475
922136	41540	FAM40B	chr7	+	129128235	tu-me-ce	0.00373905	0	0.951242	0.0478533	9474
620527	37099	PPP3CA	chr4	-	101944587	tu	0.00379684	0	0.950867	0.0478483	9473
659464	37099	PPP3CA	chr4	-	101945485	tu	0.00379684	0	0.950867	0.0478432	9472
538135	39098	BC043177	chr6	-	28090788	tu	0.00383426	0	0.950625	0.0478382	9471
317551	39098	BC043177	chr6	-	28089575	tu	0.00383426	0	0.950625	0.0478331	9470
4474690	51011	UBR7	chr14	+	93695559	tu	0.00386195	0	0.950448	0.0478281	9469
642058	51011	UBR7	chr14	+	93693458	tu	0.00386195	0	0.950448	0.047823	9468
677737	54092	KIAA1047	chr17	-	15935268	tu	0.003868	0	0.950409	0.047818	9467
24624	40939	ZNF107	chr7	+	64171404	tu	0.00389265	0	0.950251	0.0478129	9466
24626	40939	ZNF107	chr7	+	64171461	tu	0.00389265	0	0.950251	0.0478079	9465
102152	36424	FYTTD1	chr3	+	197510891	tu	0.003909	0	0.950147	0.0478028	9464
758801	50034	VPS36	chr13	-	52986835	tu	0.00393397	0	0.949988	0.0477978	9463
360119	40540	PHF14	chr7	+	11209243	me	0.00394481	0	0.94992	0.0477927	9462
738277	40540	PHF14	chr7	+	11143280	me	0.00394481	0	0.94992	0.0477877	9461
305801	48287	ACAD8	chr11	+	134132998	tu-me	0.00397892	0	0.949704	0.0477826	9460
463796	36096	SLC33A1	chr3	-	155545122	tu-me-ce	0.00399395	0	0.949609	0.0477776	9459
8763	54402	ZNF830	chr17	+	33290012	tu	0.00402224	0	0.949431	0.0477725	9458
888175	50430	SLC22A17	chr14	-	23815213	tu	0.00403729	0	0.949337	0.0477675	9457
857010	50430	SLC22A17	chr14	-	23815527	tu	0.00403729	0	0.949337	0.0477624	9456
229108	49198	KCNMB4	chr12	+	70824792	tu	0.00404665	0	0.949278	0.0477573	9455
188005	49198	KCNMB4	chr12	+	70824986	tu	0.00404665	0	0.949278	0.0477523	9454
20028	35908	NUDT16	chr3	+	131102314	tu-ce	0.00405046	0	0.949254	0.0477472	9453
1195817	35908	NUDT16	chr3	+	131102490	tu-ce	0.00405046	0	0.949254	0.0477422	9452
449262	56457	TPM4	chr19	+	16213810	tu	0.00410071	0	0.948941	0.0477371	9451
426824	39482	MAPK14	chr6	+	36079014	tu	0.0041045	0	0.948917	0.0477321	9450
872822	38250	CDKL3	chr5	-	133643575	tu-me-ce	0.00411159	0	0.948873	0.047727	9449
323659	38250	CDKL3	chr5	-	133643697	tu-me-ce	0.00411159	0	0.948873	0.047722	9448
204492	58468	CABLES2	chr20	-	60965140	tu	0.00412721	0	0.948776	0.0477169	9447
1436541	32436	RNF2	chr1	+	185069518	tu	0.00423765	0	0.948097	0.0477119	9446
359736	39521	C6orf64	chr6	-	39072668	tu-ce	0.00424068	0	0.948078	0.0477068	9445
172418	42480	CPNE3	chr8	+	87573727	tu	0.00429558	0	0.947744	0.0477018	9444
1165985	50642	ERO1L	chr14	-	53110009	tu	0.00429786	0	0.94773	0.0476967	9443
215013	54951	MRPS23	chr17	-	55916910	tu	0.00431089	0	0.947651	0.0476917	9442
1382181	54951	MRPS23	chr17	-	55916846	tu	0.00431089	0	0.947651	0.0476866	9441
107720	41835	ABCF2	chr7	-	150909575	tu	0.004337	0	0.947493	0.0476816	9440
107725	41835	ABCF2	chr7	-	150910592	tu	0.004337	0	0.947493	0.0476765	9439
967794	49649	ATP6V0A2	chr12	+	124244341	tu	0.00437976	0	0.947235	0.0476715	9438
481718	43538	ALG2	chr9	-	101979646	tu	0.00440956	0	0.947056	0.0476664	9437
75787	43538	ALG2	chr9	-	101978728	tu	0.00440956	0	0.947056	0.0476614	9436
1013758	30373	NMNAT1	chr1	+	10045555	tu	0.00441795	0	0.947005	0.0476563	9435
452249	30373	NMNAT1	chr1	+	10044834	tu	0.00441795	0	0.947005	0.0476513	9434
1160670	57699	ZNF17	chr19	+	57933175	tu	0.004439	0	0.94688	0.0476462	9433
197754	57699	ZNF17	chr19	+	57933307	tu	0.004439	0	0.94688	0.0476412	9432
621122	37473	HPGD	chr4	-	175412166	tu	0.0044536	0	0.946792	0.0476361	9431
70203	52775	CLUAP1	chr16	+	3586581	tu-ce	0.00446226	0	0.946741	0.0476311	9430
1226357	40196	ADAT2	chr6	-	143748125	tu	0.0044772	0	0.946652	0.047626	9429
95245	45427	MCM10	chr10	+	13251898	tu-ce	0.00449329	0	0.946556	0.047621	9428
613287	33174	RAB10	chr2	+	26357975	tu	0.00450646	0	0.946478	0.0476159	9427
266610	59484	NAGA	chr22	-	42455769	tu	0.00453104	0	0.946333	0.0476109	9426
1168748	59484	NAGA	chr22	-	42454377	tu	0.00453104	0	0.946333	0.0476058	9425
192148	39539	C6orf130	chr6	-	41034580	tu	0.00459068	0	0.945981	0.0476008	9424
891839	53754	VPS53	chr17	-	414729	tu	0.00459689	0	0.945945	0.0475957	9423
212954	55773	KIAA1468	chr18	+	59973192	tu	0.00460009	0	0.945926	0.0475907	9422
243386	55773	KIAA1468	chr18	+	59974350	tu	0.00460009	0	0.945926	0.0475856	9421
165002	50019	INTS6	chr13	-	51935774	tu-me-ce	0.00462056	0	0.945806	0.0475806	9420
890549	51813	GCOM1	chr15	+	58008452	tu	0.00462706	0	0.945768	0.0475755	9419
1104949	38105	PAM	chr5	+	102365418	tu	0.00465695	0	0.945593	0.0475705	9418
132604	38105	PAM	chr5	+	102365213	tu	0.00465695	0	0.945593	0.0475654	9417
1054632	44278	EIF1AX	chrX	-	20146297	tu	0.00467509	0	0.945487	0.0475604	9416
355405	33527	TIA1	chr2	-	70439237	tu	0.00467629	0	0.94548	0.0475553	9415
177599	31092	OSBPL9	chr1	+	52253767	tu	0.0046979	0	0.945355	0.0475503	9414
509056	56162	RAB11B	chr19	+	8469205	tu	0.00473052	0	0.945166	0.0475452	9413
62088	56162	RAB11B	chr19	+	8469319	tu	0.00473052	0	0.945166	0.0475402	9412
966523	46783	ZNF143	chr11	+	9549527	tu	0.00483427	0	0.944569	0.0475351	9411
9679	55048	MAP3K3	chr17	+	61772450	tu	0.00488026	0	0.944306	0.0475301	9410
173236	40677	PLEKHA8	chr7	+	30157951	me	0.0048921	0	0.944239	0.047525	9409
173240	40677	PLEKHA8	chr7	+	30170096	me	0.0048921	0	0.944239	0.04752	9408
284810	42656	ATAD2	chr8	-	124332740	tu	0.00490818	0	0.944147	0.0475149	9407
860622	32155	LY9	chr1	+	160798044	me	0.00496746	0	0.943811	0.0475098	9406
453922	32155	LY9	chr1	+	160772520	me	0.00496746	0	0.943811	0.0475048	9405
2261291	34245	SLC25A12	chr2	-	172640883	tu	0.00498781	0	0.943697	0.0474997	9404
432357	42954	HAUS6	chr9	-	19055718	tu	0.00499968	0	0.94363	0.0474947	9403
408601	55780	KDSR	chr18	-	60994972	tu	0.00504972	0	0.943349	0.0474896	9402
472684	39175	ABCF1	chr6	+	30559210	tu	0.00506462	0	0.943266	0.0474846	9401
51879	39175	ABCF1	chr6	+	30559104	tu	0.00506462	0	0.943266	0.0474795	9400
3644780	30664	PAFAH2	chr1	-	26287263	tu	0.00508642	0	0.943144	0.0474745	9399
733448	37723	C5orf33	chr5	-	36194329	tu	0.0050894	0	0.943127	0.0474694	9398
187976	49189	FRS2	chr12	+	69969833	tu	0.00513097	0	0.942896	0.0474644	9397
180188	30981	MED8	chr1	-	43850421	me-ce	0.00514732	0	0.942805	0.0474593	9396
298284	30981	MED8	chr1	-	43849583	me-ce	0.00514732	0	0.942805	0.0474543	9395
1043734	34331	DNAJC10	chr2	+	183642183	tu	0.0051682	0	0.942689	0.0474492	9394
1173166	32364	SOAT1	chr1	+	179323709	tu	0.005177	0	0.942641	0.0474442	9393
1128729	31193	ITGB3BP	chr1	-	63906440	me	0.00518775	0	0.942581	0.0474391	9392
1151285	31193	ITGB3BP	chr1	-	63915129	me	0.00518775	0	0.942581	0.0474341	9391
696267	47886	MTMR2	chr11	-	95568198	tu	0.00522785	0	0.94236	0.047429	9390
895474	58249	SERINC3	chr20	-	43128119	tu	0.00526725	0	0.942144	0.047424	9389
2357318	41375	MLL5	chr7	+	104732164	tu-me-ce	0.00533971	0	0.941748	0.0474189	9388
1008181	55031	TLK1	chr17	+	60692836	tu	0.00536204	0	0.941626	0.0474139	9387
4658788	49770	SKA3	chr13	-	21728291	tu	0.00536926	0	0.941587	0.0474088	9386
101784	36132	SMC4	chr3	+	160152743	tu	0.00542898	0	0.941264	0.0474038	9385
260758	33215	GTF3C2	chr2	-	27549193	tu	0.00546478	0	0.941071	0.0473987	9384
380332	33215	GTF3C2	chr2	-	27548720	tu	0.00546478	0	0.941071	0.0473937	9383
1185765	31064	KIAA0494	chr1	-	47142467	tu	0.00551321	0	0.940811	0.0473886	9382
306921	37070	RAP1GDS1	chr4	+	99365013	tu	0.00553476	0	0.940695	0.0473836	9381
384779	37070	RAP1GDS1	chr4	+	99363813	tu	0.00553476	0	0.940695	0.0473785	9380
388655	39508	TBC1D22B	chr6	+	37300745	me	0.00559991	0	0.940348	0.0473735	9379
426857	39508	TBC1D22B	chr6	+	37292433	me	0.00559991	0	0.940348	0.0473684	9378
603985	32311	KLHL20	chr1	+	173755959	tu-me-ce	0.00560261	0	0.940334	0.0473634	9377
763708	52866	SNX29	chr16	+	12668053	tu	0.00561557	0	0.940265	0.0473583	9376
144773	52866	SNX29	chr16	+	12668144	tu	0.00561557	0	0.940265	0.0473533	9375
799709	57261	KIAA0955	chr19	-	48714166	tu	0.00562132	0	0.940234	0.0473482	9374
2410417	44389	ZNF673	chrX	-	46332969	tu	0.00564943	0	0.940085	0.0473432	9373
875120	40285	IPCEF1	chr6	-	154479815	tu	0.00565081	0	0.940078	0.0473381	9372
217895	34883	RAD18	chr3	-	8922265	tu	0.00570159	0	0.93981	0.0473331	9371
1259541	46419	BCCIP	chr10	+	127531374	tu-me-ce	0.00570321	0	0.939801	0.047328	9370
1214833	49416	POLR3B	chr12	+	106903823	tu	0.00573658	0	0.939626	0.047323	9369
709829	47132	PTPMT1	chr11	+	47593466	tu	0.00576757	0	0.939463	0.0473179	9368
849333	55488	NAPG	chr18	+	10550505	tu	0.00581422	0	0.939219	0.0473129	9367
430980	42281	PCMTD1	chr8	-	52732722	tu	0.00583324	0	0.93912	0.0473078	9366
582161	42281	PCMTD1	chr8	-	52730141	tu	0.00583324	0	0.93912	0.0473028	9365
556020	46386	C10orf88	chr10	-	124691021	tu	0.00585037	0	0.939031	0.0472977	9364
709562	46386	C10orf88	chr10	-	124690421	tu	0.00585037	0	0.939031	0.0472927	9363
200052	33120	SMC6	chr2	-	17846667	tu	0.00585405	0	0.939012	0.0472876	9362
254953	37472	KIAA1712	chr4	+	175239031	tu-me-ce	0.00587086	0	0.938925	0.0472826	9361
467585	37472	KIAA1712	chr4	+	175241480	tu-me-ce	0.00587086	0	0.938925	0.0472775	9360
1184900	45142	MECP2	chrX	-	153290183	tu	0.00591627	0	0.938689	0.0472725	9359
438886	48737	IRAK4	chr12	+	44181120	tu	0.00596521	0	0.938437	0.0472674	9358
403184	50681	NAT12	chr14	+	57876434	tu	0.00597223	0	0.938401	0.0472623	9357
1105833	33301	PRKD3	chr2	-	37477852	tu	0.0059795	0	0.938363	0.0472573	9356
1394924	57906	TMX4	chr20	-	7962856	tu	0.00604482	0	0.938028	0.0472522	9355
535737	58067	POFUT1	chr20	+	30825871	tu	0.00609296	0	0.937782	0.0472472	9354
510763	58394	AURKA	chr20	-	54944444	tu	0.00610118	0	0.93774	0.0472421	9353
2438205	58394	AURKA	chr20	-	54944720	tu	0.00610118	0	0.93774	0.0472371	9352
80389	51002	GOLGA5	chr14	+	93306173	tu	0.00613282	0	0.93758	0.047232	9351
154006	51002	GOLGA5	chr14	+	93306297	tu	0.00613282	0	0.93758	0.047227	9350
102014	36306	DNAJB11	chr3	+	186303237	tu	0.00614581	0	0.937514	0.0472219	9349
657912	36306	DNAJB11	chr3	+	186303581	tu	0.00614581	0	0.937514	0.0472169	9348
1234469	48928	ZNF740	chr12	+	53584662	tu	0.0061973	0	0.937253	0.0472118	9347
1171212	42104	ENTPD4	chr8	-	23289869	tu-me-ce	0.00626315	0	0.936921	0.0472068	9346
1146221	42104	ENTPD4	chr8	-	23289553	tu-me-ce	0.00626315	0	0.936921	0.0472017	9345
462425	34999	HACL1	chr3	-	15602244	tu	0.00636215	0	0.936426	0.0471967	9344
1195035	34999	HACL1	chr3	-	15602344	tu	0.00636215	0	0.936426	0.0471916	9343
2154634	51012	BTBD7	chr14	-	93753976	tu-me	0.00639041	0	0.936285	0.0471866	9342
400013	49332	NEDD1	chr12	+	97347469	tu	0.00642371	0	0.936119	0.0471815	9341
1171798	40746	ANLN	chr7	+	36493394	tu	0.00642803	0	0.936098	0.0471765	9340
199257	34255	ZAK	chr2	+	174091873	tu-me-ce	0.00643209	0	0.936078	0.0471714	9339
829835	53759	GLOD4	chr17	-	662564	tu	0.00653012	0	0.935594	0.0471664	9338
891845	53759	GLOD4	chr17	-	662682	tu	0.00653012	0	0.935594	0.0471613	9337
1181360	59591	ZBED4	chr22	+	50282085	tu	0.00654281	0	0.935531	0.0471563	9336
159187	59591	ZBED4	chr22	+	50283723	tu	0.00654281	0	0.935531	0.0471512	9335
1175524	49463	ATP2A2	chr12	+	110788896	tu-ce	0.00657679	0	0.935364	0.0471462	9334
1201051	49463	ATP2A2	chr12	+	110785120	tu-ce	0.00657679	0	0.935364	0.0471411	9333
1202453	40303	SERAC1	chr6	-	158530734	tu	0.00662474	0	0.93513	0.0471361	9332
4455012	40303	SERAC1	chr6	-	158530545	tu	0.00662474	0	0.93513	0.047131	9331
1274342	53350	SETD6	chr16	+	58553423	tu	0.00666424	0	0.934937	0.047126	9330
891200	53264	CHD9	chr16	+	53361356	tu	0.00681279	0	0.934218	0.0471209	9329
70727	53264	CHD9	chr16	+	53361410	tu	0.00681279	0	0.934218	0.0471159	9328
25320	41398	BCAP29	chr7	+	107262315	tu-me-ce	0.00682209	0	0.934173	0.0471108	9327
2195268	54798	GOSR2	chr17	+	45016752	tu-me-ce	0.00689175	0	0.933838	0.0471058	9326
278120	46405	METTL10	chr10	-	126448556	tu	0.00690169	0	0.933791	0.0471007	9325
1198920	31658	FAM72D	chr1	-	143896526	tu	0.00690768	0	0.933762	0.0470957	9324
1083176	31658	FAM72D	chr1	-	143897478	tu	0.00690768	0	0.933762	0.0470906	9323
127972	38955	FAM8A1	chr6	+	17611894	tu	0.00714131	0	0.932654	0.0470856	9322
230368	38955	FAM8A1	chr6	+	17611946	tu	0.00714131	0	0.932654	0.0470805	9321
1333175	36418	DLG1	chr3	-	196769906	tu	0.00716907	0	0.932523	0.0470755	9320
562511	55423	USP14	chr18	+	212253	tu	0.0072193	0	0.932288	0.0470704	9319
4416821	58389	PFDN4	chr20	+	52835748	tu	0.0072521	0	0.932135	0.0470654	9318
4659188	35030	RPL15	chr3	+	23961043	tu-ce	0.00725808	0	0.932107	0.0470603	9317
55336	40196	ADAT2	chr6	-	143747073	tu	0.00726829	0	0.932059	0.0470553	9316
217728	46152	HPS1	chr10	-	100189005	tu-me-ce	0.00731374	0	0.931848	0.0470502	9315
1222443	35008	OXNAD1	chr3	+	16345511	tu	0.00731769	0	0.931829	0.0470452	9314
316194	39895	KIAA0776	chr6	+	97003277	tu	0.00732885	0	0.931777	0.0470401	9313
837944	37503	RWDD4A	chr4	-	184562435	tu	0.0073642	0	0.931614	0.0470351	9312
1214504	37503	RWDD4A	chr4	-	184560791	tu	0.0073642	0	0.931614	0.04703	9311
1252582	48729	YAF2	chr12	-	42552849	tu	0.00737711	0	0.931554	0.047025	9310
492727	49195	RAB3IP	chr12	+	70210987	tu	0.00739646	0	0.931464	0.0470199	9309
187984	49195	RAB3IP	chr12	+	70209507	tu	0.00739646	0	0.931464	0.0470148	9308
746143	44225	TRAPPC2	chrX	-	13730364	tu	0.00740376	0	0.931431	0.0470098	9307
554160	44225	TRAPPC2	chrX	-	13732422	tu	0.00740376	0	0.931431	0.0470047	9306
239493	43428	SPTLC1	chr9	-	94793425	tu-ce	0.00748697	0	0.931047	0.0469997	9305
132179	37850	KIF2A	chr5	+	61682215	tu	0.00749476	0	0.931012	0.0469946	9304
4462193	37850	KIF2A	chr5	+	61681951	tu	0.00749476	0	0.931012	0.0469896	9303
1207585	55686	PIAS2	chr18	-	44392009	tu-me-ce	0.0075524	0	0.930747	0.0469845	9302
202393	53230	GPT2	chr16	+	46963346	tu	0.00755959	0	0.930714	0.0469795	9301
70670	53230	GPT2	chr16	+	46965199	tu	0.00755959	0	0.930714	0.0469744	9300
283577	42124	KCTD9	chr8	-	25285363	tu	0.00760567	0	0.930504	0.0469694	9299
808579	42124	KCTD9	chr8	-	25285541	tu	0.00760567	0	0.930504	0.0469643	9298
871852	38559	SAP30L	chr5	+	153840608	tu	0.00766439	0	0.930237	0.0469593	9297
398225	47785	GAB2	chr11	-	77926344	tu	0.00768423	0	0.930147	0.0469542	9296
2131573	47785	GAB2	chr11	-	77926556	tu	0.00768423	0	0.930147	0.0469492	9295
155495	52454	CHSY1	chr15	-	101716125	tu	0.00768652	0	0.930137	0.0469441	9294
688744	37088	RG9MTD2	chr4	-	100469388	tu	0.00770922	0	0.930034	0.0469391	9293
875859	41394	HBP1	chr7	+	106837564	me-ce	0.00772408	0	0.929967	0.046934	9292
305317	47965	FDX1	chr11	+	110333428	tu	0.00773493	0	0.929918	0.046929	9291
92940	54863	ABI3	chr17	+	47300403	tu	0.007735	0	0.929917	0.0469239	9290
92950	54863	ABI3	chr17	+	47300584	tu	0.007735	0	0.929917	0.0469189	9289
791011	46025	IFIT5	chr10	+	91180756	tu-ce	0.00774069	0	0.929892	0.0469138	9288
1253215	39674	MUT	chr6	-	49399225	tu	0.00780498	0	0.929602	0.0469088	9287
74058	57897	MCM8	chr20	+	5975573	tu	0.00783065	0	0.929486	0.0469037	9286
1494756	57698	ZNF548	chr19	+	57912508	tu	0.00784021	0	0.929444	0.0468987	9285
549085	37833	PDE4D	chr5	-	58264871	tu	0.00784269	0	0.929432	0.0468936	9284
1183323	35366	RBM15B	chr3	+	51431822	tu	0.00789046	0	0.929218	0.0468886	9283
4467263	35366	RBM15B	chr3	+	51435334	tu	0.00789046	0	0.929218	0.0468835	9282
880860	45142	MECP2	chrX	-	153287258	tu	0.00790182	0	0.929168	0.0468785	9281
2393723	40151	BCLAF1	chr6	-	136579728	tu	0.00791932	0	0.929089	0.0468734	9280
1161196	33678	RGPD1	chr2	-	87239786	od	0.00793715	0	0.92901	0.0468684	9279
537310	33678	RGPD1	chr2	-	88056797	od	0.00793715	0	0.92901	0.0468633	9278
1034486	54477	DDX52	chr17	-	35973156	tu	0.00796344	0	0.928893	0.0468583	9277
383500	35571	ZNF654	chr3	+	88193741	tu	0.00797257	0	0.928852	0.0468532	9276
1129880	46783	ZNF143	chr11	+	9549826	tu	0.00800884	0	0.928691	0.0468482	9275
852654	35118	EXOG	chr3	+	38567794	tu	0.00801873	0	0.928647	0.0468431	9274
383202	35118	EXOG	chr3	+	38566613	tu	0.00801873	0	0.928647	0.0468381	9273
1176539	39997	TUBE1	chr6	-	112391870	tu	0.00811589	0	0.928217	0.046833	9272
1115899	39997	TUBE1	chr6	-	112391978	tu	0.00811589	0	0.928217	0.046828	9271
556269	47707	RAB6A	chr11	-	73387004	tu	0.00812244	0	0.928188	0.0468229	9270
3118908	56594	ZNF14	chr19	-	19821565	tu	0.00815227	0	0.928057	0.0468179	9269
1134386	56594	ZNF14	chr19	-	19821276	tu	0.00815227	0	0.928057	0.0468128	9268
750380	46163	COX15	chr10	-	101474080	tu-ce	0.0081693	0	0.927982	0.0468078	9267
1421782	37091	DAPP1	chr4	+	100790709	tu	0.00820829	0	0.927811	0.0468027	9266
61843	55914	MUM1	chr19	+	1376955	tu	0.00821145	0	0.927797	0.0467977	9265
61847	55914	MUM1	chr19	+	1378428	tu	0.00821145	0	0.927797	0.0467926	9264
753583	47965	FDX1	chr11	+	110333281	tu	0.00822065	0	0.927757	0.0467876	9263
4464892	52256	HDGFRP3	chr15	-	83806930	tu	0.00829101	0	0.927449	0.0467825	9262
346931	52256	HDGFRP3	chr15	-	83806553	tu	0.00829101	0	0.927449	0.0467775	9261
101904	36223	USP13	chr3	+	179507189	tu	0.00830792	0	0.927375	0.0467724	9260
3251803	50074	PIBF1	chr13	+	73590295	tu	0.00834794	0	0.927201	0.0467674	9259
1228506	43140	ZCCHC7	chr9	+	37186998	tu-me	0.00844761	0	0.926769	0.0467623	9258
143323	34113	ORC4L	chr2	-	148691972	tu	0.00846016	0	0.926715	0.0467572	9257
328428	33467	HSPC159	chr2	+	64686140	tu	0.00847998	0	0.926629	0.0467522	9256
2290454	40285	IPCEF1	chr6	-	154475628	tu	0.00856079	0	0.926281	0.0467471	9255
1206402	50627	NIN	chr14	-	51187626	tu-me-ce	0.00856255	0	0.926274	0.0467421	9254
104266	42526	PLEKHF2	chr8	+	96167712	tu	0.00860697	0	0.926083	0.046737	9253
393047	42526	PLEKHF2	chr8	+	96168911	tu	0.00860697	0	0.926083	0.046732	9252
2133087	49228	OSBPL8	chr12	-	76746889	tu	0.00864762	0	0.925909	0.0467269	9251
1156224	49228	OSBPL8	chr12	-	76745579	tu	0.00864762	0	0.925909	0.0467219	9250
89953	53822	SHPK	chr17	-	3512182	tu	0.00866481	0	0.925836	0.0467168	9249
1247255	53822	SHPK	chr17	-	3511895	tu	0.00866481	0	0.925836	0.0467118	9248
515367	31474	CLCC1	chr1	-	109474420	tu	0.00871863	0	0.925607	0.0467067	9247
525694	44068	C9orf86	chr9	+	139728792	me-ce	0.00874124	0	0.925511	0.0467017	9246
151651	44068	C9orf86	chr9	+	139735637	me-ce	0.00874124	0	0.925511	0.0466966	9245
285667	42177	UBXN8	chr8	+	30623992	tu	0.00874305	0	0.925503	0.0466916	9244
464806	35179	ABHD5	chr3	+	43761363	tu	0.00874693	0	0.925486	0.0466865	9243
1021151	38544	G3BP1	chr5	+	151184921	tu	0.00880652	0	0.925234	0.0466815	9242
622314	38544	G3BP1	chr5	+	151184558	tu	0.00880652	0	0.925234	0.0466764	9241
568304	33088	RRM2	chr2	+	10271543	tu	0.00885961	0	0.925009	0.0466714	9240
452585	30733	PHACTR4	chr1	+	28824198	tu-me-ce	0.00888521	0	0.924901	0.0466663	9239
1193634	55188	SUMO2	chr17	-	73163827	tu	0.00888983	0	0.924882	0.0466613	9238
1193636	55188	SUMO2	chr17	-	73164248	tu	0.00888983	0	0.924882	0.0466562	9237
92586	54494	MLLT6	chr17	+	36886044	tu	0.00889832	0	0.924846	0.0466512	9236
1108387	54494	MLLT6	chr17	+	36883441	tu	0.00889832	0	0.924846	0.0466461	9235
867532	36198	TNFSF10	chr3	-	172223464	tu	0.00898797	0	0.92447	0.0466411	9234
99706	36198	TNFSF10	chr3	-	172223300	tu	0.00898797	0	0.92447	0.046636	9233
693419	43717	CDK5RAP2	chr9	-	123151152	tu	0.00901744	0	0.924346	0.046631	9232
393735	43717	CDK5RAP2	chr9	-	123151476	tu	0.00901744	0	0.924346	0.0466259	9231
279699	35823	ZXDC	chr3	-	126169966	tu-me-ce	0.00902172	0	0.924329	0.0466209	9230
94162	50150	RAP2A	chr13	+	98120245	tu	0.00911818	0	0.923926	0.0466158	9229
441040	50150	RAP2A	chr13	+	98117957	tu	0.00911818	0	0.923926	0.0466108	9228
76596	42918	KDM4C	chr9	+	7170918	me-ce	0.00911824	0	0.923926	0.0466057	9227
1102285	42344	YTHDF3	chr8	+	64125178	tu	0.00912104	0	0.923914	0.0466007	9226
444510	53056	EIF3CL	chr16	+	28746928	od	0.00913202	0	0.923869	0.0465956	9225
910884	53056	EIF3CL	chr16	+	28391022	od	0.00913202	0	0.923869	0.0465906	9224
1014263	31711	RNF115	chr1	+	145688631	tu	0.00916749	0	0.923722	0.0465855	9223
125584	49639	SETD8	chr12	+	123893066	tu	0.00918482	0	0.92365	0.0465805	9222
529916	49639	SETD8	chr12	+	123893889	tu	0.00918482	0	0.92365	0.0465754	9221
1191477	42954	HAUS6	chr9	-	19053138	tu	0.00925508	0	0.923359	0.0465704	9220
1106017	34388	hPGAP1	chr2	-	197699054	tu	0.00926761	0	0.923307	0.0465653	9219
248322	35902	ATP2C1	chr3	+	130721897	tu-me-ce	0.00929385	0	0.923199	0.0465603	9218
1057886	47762	APHC	chr11	+	76731616	tu	0.00933315	0	0.923038	0.0465552	9217
1109648	35439	ACTR8	chr3	-	53902520	tu	0.00933597	0	0.923026	0.0465502	9216
134854	38239	ZCCHC10	chr5	-	132332870	tu	0.00937088	0	0.922883	0.0465451	9215
333116	33979	MKI67IP	chr2	-	122484548	tu	0.00943418	0	0.922623	0.0465401	9214
607617	53153	SRCAP	chr16	+	30751449	me-ce	0.00943457	0	0.922622	0.046535	9213
145176	53153	SRCAP	chr16	+	30736694	me-ce	0.00943457	0	0.922622	0.04653	9212
1133218	40196	ADAT2	chr6	-	143743971	tu	0.00950573	0	0.922331	0.0465249	9211
1075471	45106	NSDHL	chrX	+	152037900	tu	0.00958724	0	0.922	0.0465199	9210
843263	45106	NSDHL	chrX	+	152037749	tu	0.00958724	0	0.922	0.0465148	9209
124271	48820	SPATS2	chr12	+	49920155	tu	0.00966453	0	0.921687	0.0465097	9208
1175363	48820	SPATS2	chr12	+	49921207	tu	0.00966453	0	0.921687	0.0465047	9207
4455881	45382	IL2RA	chr10	-	6054502	tu	0.00972825	0	0.921431	0.0464996	9206
1143755	45382	IL2RA	chr10	-	6054282	tu	0.00972825	0	0.921431	0.0464946	9205
3042317	43804	PBX3	chr9	+	128728684	tu	0.00978548	0	0.921201	0.0464895	9204
341611	43804	PBX3	chr9	+	128729653	tu	0.00978548	0	0.921201	0.0464845	9203
428789	40211	EPM2A	chr6	-	145947930	tu-ce	0.009813	0	0.92109	0.0464794	9202
159390	59103	DERL3	chr22	-	24178918	tu-ce	0.00990397	0	0.920726	0.0464744	9201
213730	59103	DERL3	chr22	-	24176698	tu-ce	0.00990397	0	0.920726	0.0464693	9200
4412829	33241	BRE	chr2	+	28561763	tu-me-ce	0.00991746	0	0.920673	0.0464643	9199
1135131	33241	BRE	chr2	+	28561658	tu-me-ce	0.00991746	0	0.920673	0.0464592	9198
1170525	35683	BTLA	chr3	-	112184773	tu	0.00994492	0	0.920563	0.0464542	9197
420474	35683	BTLA	chr3	-	112182817	tu	0.00994492	0	0.920563	0.0464491	9196
528922	48021	C11orf71	chr11	-	114269798	tu	0.009992	0	0.920376	0.0464441	9195
987873	38943	CD83	chr6	+	14137116	tu-ce	0.0100809	0	0.920024	0.046439	9194
1259529	46393	BUB3	chr10	+	124924878	tu-ce	0.010081	0	0.920023	0.046434	9193
631949	43720	FBXW2	chr9	-	123521477	tu	0.01019	0	0.919594	0.0464289	9192
1228413	43720	FBXW2	chr9	-	123526440	tu	0.01019	0	0.919594	0.0464239	9191
4659877	31023	HPDL	chr1	+	45794206	tu	0.0101944	0	0.919577	0.0464188	9190
4450074	31023	HPDL	chr1	+	45794372	tu	0.0101944	0	0.919577	0.0464138	9189
28814	44890	NKRF	chrX	-	118722306	tu	0.0102027	0	0.919544	0.0464087	9188
1478819	54475	SYNRG	chr17	-	35874907	tu	0.0102079	0	0.919523	0.0464037	9187
303323	47952	NPAT	chr11	-	108027941	tu	0.0102197	0	0.919477	0.0463986	9186
404976	52388	CHD2	chr15	+	93571234	tu-me-ce	0.0102916	0	0.919195	0.0463936	9185
236919	34495	FAM119A	chr2	-	208473840	tu-me	0.0103321	0	0.919037	0.0463885	9184
1257433	59444	ST13	chr22	-	41221142	tu	0.0103621	0	0.91892	0.0463835	9183
205111	58337	NCOA3	chr20	+	46284527	tu	0.0104065	0	0.918747	0.0463784	9182
473808	40290	TIAM2	chr6	+	155578859	tu-ce	0.010417	0	0.918706	0.0463734	9181
561919	54061	MAP2K4	chr17	+	12047048	tu	0.0104243	0	0.918678	0.0463683	9180
1350456	35023	SGOL1	chr3	-	20211985	tu-me-ce	0.0104574	0	0.918549	0.0463633	9179
1314808	42622	UTP23	chr8	+	117784172	tu	0.0105269	0	0.91828	0.0463582	9178
218916	35030	RPL15	chr3	+	23961049	tu-ce	0.0106223	0	0.917912	0.0463532	9177
524080	42418	STAU2	chr8	-	74332606	tu-me-ce	0.0106438	0	0.917829	0.0463481	9176
2394908	42578	AZIN1	chr8	-	103840232	tu	0.0106843	0	0.917673	0.0463431	9175
194609	37628	FAM173B	chr5	-	10227379	tu	0.0107161	0	0.917551	0.046338	9174
211590	58828	TRAPPC10	chr21	+	45526432	tu-me	0.0107516	0	0.917416	0.046333	9173
246807	45710	ZWINT	chr10	-	58117202	tu-me-ce	0.0108305	0	0.917114	0.0463279	9172
436294	45710	ZWINT	chr10	-	58117820	tu-me-ce	0.0108305	0	0.917114	0.0463229	9171
263835	50779	RAD51L1	chr14	+	68964598	tu-me	0.0109614	0	0.916616	0.0463178	9170
25299	41394	HBP1	chr7	+	106840776	me-ce	0.0110365	0	0.916332	0.0463128	9169
868386	35655	DZIP3	chr3	+	108412886	tu-me-ce	0.0110374	0	0.916329	0.0463077	9168
882193	45863	MYST4	chr10	+	76792383	tu	0.0110454	0	0.916299	0.0463027	9167
910429	52354	SLCO3A1	chr15	+	92706799	tu-me-ce	0.0112234	0	0.91563	0.0462976	9166
682658	31351	LRRC8B	chr1	+	90062126	tu	0.0112411	0	0.915563	0.0462926	9165
65001	33617	MRPL19	chr2	+	75882794	tu	0.0112789	0	0.915422	0.0462875	9164
172080	42241	GINS4	chr8	+	41402276	tu-ce	0.0112887	0	0.915385	0.0462825	9163
620198	36890	ANKRD17	chr4	-	73940877	tu	0.0113831	0	0.915034	0.0462774	9162
286260	42488	OSGIN2	chr8	+	90940103	tu	0.0114091	0	0.914937	0.0462724	9161
638270	48849	LARP4	chr12	+	50871583	tu-me-ce	0.0114115	0	0.914928	0.0462673	9160
77173	43570	STX17	chr9	+	102731771	tu-me-ce	0.0114288	0	0.914864	0.0462622	9159
216585	50004	C13orf1	chr13	-	50488398	tu	0.0115246	0	0.914509	0.0462572	9158
668319	43311	GCNT1	chr9	+	79122233	tu	0.0115351	0	0.91447	0.0462521	9157
535653	58454	TAF4	chr20	-	60550418	tu	0.0115544	0	0.914399	0.0462471	9156
73780	58454	TAF4	chr20	-	60549855	tu	0.0115544	0	0.914399	0.046242	9155
246391	46176	SCD	chr10	+	102123369	tu	0.0115714	0	0.914337	0.046237	9154
217163	46176	SCD	chr10	+	102124586	tu	0.0115714	0	0.914337	0.0462319	9153
454800	32903	GPR137B	chr1	+	236371744	tu-me-ce	0.0115717	0	0.914335	0.0462269	9152
1264946	32903	GPR137B	chr1	+	236372200	tu-me-ce	0.0115717	0	0.914335	0.0462218	9151
742398	42029	VPS37A	chr8	+	17152787	tu	0.0115858	0	0.914283	0.0462168	9150
753370	47798	PCF11	chr11	+	82896832	tu-me-ce	0.0116518	0	0.914041	0.0462117	9149
684587	33439	C2orf74	chr2	+	61391967	tu	0.0116751	0	0.913955	0.0462067	9148
167141	46163	COX15	chr10	-	101473022	tu-ce	0.0118605	0	0.913277	0.0462016	9147
906602	45967	FAM190B	chr10	+	86274163	tu-me-ce	0.0119406	0	0.912986	0.0461966	9146
915632	32462	UCHL5	chr1	-	192984890	tu-me	0.0119898	0	0.912807	0.0461915	9145
392781	42129	BNIP3L	chr8	+	26270641	tu	0.0120386	0	0.912631	0.0461865	9144
366802	49539	RFC5	chr12	+	118469918	tu	0.0120654	0	0.912534	0.0461814	9143
1104299	48301	KDM5A	chr12	-	389296	tu	0.0120715	0	0.912512	0.0461764	9142
125770	48301	KDM5A	chr12	-	392958	tu	0.0120715	0	0.912512	0.0461713	9141
1170978	35667	CD96	chr3	+	111371212	tu-me-ce	0.0120732	0	0.912506	0.0461663	9140
1168533	55767	PMAIP1	chr18	+	57570496	tu	0.0120888	0	0.91245	0.0461612	9139
1259746	45753	HERC4	chr10	-	69681663	tu-me	0.0122146	0	0.911997	0.0461562	9138
1058403	48852	ATF1	chr12	+	51214024	tu	0.0122605	0	0.911833	0.0461511	9137
136026	56264	EPOR	chr19	-	11488250	tu-ce	0.0122609	0	0.911831	0.0461461	9136
1231105	36266	ALG3	chr3	-	183960119	tu	0.012266	0	0.911813	0.046141	9135
4472241	36266	ALG3	chr3	-	183960204	tu	0.012266	0	0.911813	0.046136	9134
615696	34239	FLJ13984	chr2	-	172180437	tu	0.0123267	0	0.911596	0.0461309	9133
890030	51841	RORA	chr15	-	60789458	tu	0.0124005	0	0.911333	0.0461259	9132
2467778	39651	SUPT3H	chr6	-	44797456	tu-me-ce	0.0124375	0	0.911201	0.0461208	9131
358875	38685	THOC3	chr5	+	175386577	tu-me-ce	0.0124782	0	0.911057	0.0461158	9130
505872	54828	PNPO	chr17	+	46026672	tu	0.0124887	0	0.911019	0.0461107	9129
2315078	54828	PNPO	chr17	+	46025644	tu	0.0124887	0	0.911019	0.0461057	9128
1224406	32170	DEDD	chr1	-	161090763	tu	0.0125221	0	0.910901	0.0461006	9127
192338	39805	TMEM30A	chr6	-	75962644	tu	0.0125225	0	0.9109	0.0460956	9126
2236744	39805	TMEM30A	chr6	-	75963333	tu	0.0125225	0	0.9109	0.0460905	9125
707233	38577	ITK	chr5	+	156682113	tu	0.0125361	0	0.910851	0.0460855	9124
871868	38577	ITK	chr5	+	156682193	tu	0.0125361	0	0.910851	0.0460804	9123
951818	31381	TMED5	chr1	-	93617414	tu	0.0125443	0	0.910822	0.0460754	9122
456031	31381	TMED5	chr1	-	93619905	tu	0.0125443	0	0.910822	0.0460703	9121
856677	49037	RNF41	chr12	-	56598944	tu	0.0125634	0	0.910755	0.0460653	9120
139355	33383	FOXN2	chr2	+	48606431	tu	0.0125993	0	0.910628	0.0460602	9119
139352	33383	FOXN2	chr2	+	48606318	tu	0.0125993	0	0.910628	0.0460552	9118
1243103	49184	MDM2	chr12	+	69236497	tu-ce	0.0127043	0	0.910258	0.0460501	9117
356339	35891	TMCC1	chr3	-	129366632	tu	0.0127959	0	0.909936	0.0460451	9116
218444	35891	TMCC1	chr3	-	129369400	tu	0.0127959	0	0.909936	0.04604	9115
336872	53617	TAF1C	chr16	-	84211459	tu-me-ce	0.0127988	0	0.909926	0.046035	9114
1502476	53617	TAF1C	chr16	-	84211988	tu-me-ce	0.0127988	0	0.909926	0.0460299	9113
311203	49125	SLC16A7	chr12	+	60173980	tu	0.0128187	0	0.909856	0.0460249	9112
492533	49125	SLC16A7	chr12	+	60175406	tu	0.0128187	0	0.909856	0.0460198	9111
181471	32462	UCHL5	chr1	-	192985114	tu-me	0.0128239	0	0.909838	0.0460147	9110
1188451	39651	SUPT3H	chr6	-	44796587	tu-me-ce	0.0128419	0	0.909775	0.0460097	9109
965529	45696	SGMS1	chr10	-	52065361	tu-me	0.0128724	0	0.909669	0.0460046	9108
1201827	39855	ZNF292	chr6	+	87972470	tu	0.0129064	0	0.90955	0.0459996	9107
758710	50004	C13orf1	chr13	-	50486841	tu	0.0129507	0	0.909395	0.0459945	9106
608024	55576	MIB1	chr18	+	19450134	tu	0.0129555	0	0.909379	0.0459895	9105
1181081	55700	SMAD7	chr18	-	46446321	tu	0.0130038	0	0.909211	0.0459844	9104
1298229	55700	SMAD7	chr18	-	46446228	tu	0.0130038	0	0.909211	0.0459794	9103
404432	51557	C15orf23	chr15	+	40686489	tu-ce	0.0130671	0	0.908991	0.0459743	9102
914351	31437	SLC30A7	chr1	+	101446020	tu-ce	0.0130761	0	0.90896	0.0459693	9101
248347	35932	SRPRB	chr3	+	133539528	tu	0.0131084	0	0.908848	0.0459642	9100
584729	43462	PHF2	chr9	+	96441866	tu-me-ce	0.0131622	0	0.908662	0.0459592	9099
362608	43462	PHF2	chr9	+	96441770	tu-me-ce	0.0131622	0	0.908662	0.0459541	9098
44014	36811	SRP72	chr4	+	57368112	tu	0.0131917	0	0.90856	0.0459491	9097
878777	42883	RFX3	chr9	-	3247037	tu-me-ce	0.0133091	0	0.908156	0.045944	9096
11540	50004	C13orf1	chr13	-	50489116	tu	0.0133487	0	0.90802	0.045939	9095
641780	50742	ZBTB1	chr14	+	64990678	tu-me-ce	0.0134101	0	0.907809	0.0459339	9094
989299	39230	NCR3	chr6	-	31556681	tu-me-ce	0.0134691	0	0.907608	0.0459289	9093
130187	39230	NCR3	chr6	-	31557048	tu-me-ce	0.0134691	0	0.907608	0.0459238	9092
1124839	35364	DOCK3	chr3	+	51421328	tu	0.0135435	0	0.907354	0.0459188	9091
1195652	35364	DOCK3	chr3	+	51421625	tu	0.0135435	0	0.907354	0.0459137	9090
1104424	49492	C12orf30	chr12	-	112465199	tu	0.0136428	0	0.907016	0.0459087	9089
968096	48863	TFCP2	chr12	-	51488673	tu-ce	0.013647	0	0.907002	0.0459036	9088
1156054	48863	TFCP2	chr12	-	51488620	tu-ce	0.013647	0	0.907002	0.0458986	9087
597497	53754	VPS53	chr17	-	416465	tu	0.0137271	0	0.906731	0.0458935	9086
1225727	48771	SENP1	chr12	-	48437348	tu	0.0137567	0	0.906631	0.0458885	9085
433302	43159	ALDH1B1	chr9	+	38398272	tu	0.013834	0	0.90637	0.0458834	9084
65093	33665	PTCD3	chr2	+	86365316	tu	0.0138618	0	0.906277	0.0458784	9083
552386	42369	VCPIP1	chr8	-	67544578	tu	0.01388	0	0.906215	0.0458733	9082
226018	47093	KIAA1696	chr11	-	45954239	tu	0.0139024	0	0.90614	0.0458683	9081
232323	38190	LMNB1	chr5	+	126172010	tu	0.0139063	0	0.906127	0.0458632	9080
646564	56060	SAFB2	chr19	-	5587072	tu	0.0139935	0	0.905835	0.0458582	9079
409044	56060	SAFB2	chr19	-	5587007	tu	0.0139935	0	0.905835	0.0458531	9078
372849	56479	SIN3B	chr19	+	16965197	tu-me-ce	0.014053	0	0.905635	0.0458481	9077
8223	53890	RABEP1	chr17	+	5289130	tu-me	0.0140967	0	0.90549	0.045843	9076
1221521	49907	UFM1	chr13	+	38934288	tu-me-ce	0.0140969	0	0.905489	0.045838	9075
4464022	47952	NPAT	chr11	-	108029355	tu	0.0141041	0	0.905465	0.0458329	9074
863695	33674	RMND5A	chr2	+	87000989	tu-ce	0.0141098	0	0.905446	0.0458279	9073
3665232	31631	NOTCH2	chr1	-	120454785	tu	0.0141658	0	0.905259	0.0458228	9072
1264265	31225	IL12RB2	chr1	+	67862334	tu	0.0141681	0	0.905252	0.0458178	9071
1112070	31037	TMEM69	chr1	+	46159825	tu	0.0143335	0	0.904703	0.0458127	9070
177542	31037	TMEM69	chr1	+	46160112	tu	0.0143335	0	0.904703	0.0458077	9069
863242	33159	NCOA1	chr2	+	24992259	tu-ce	0.0143889	0	0.90452	0.0458026	9068
4420533	31846	THEM4	chr1	-	151846712	tu	0.014431	0	0.904381	0.0457976	9067
387126	38559	SAP30L	chr5	+	153835707	tu	0.0144883	0	0.904192	0.0457925	9066
798513	54383	CDK5R1	chr17	+	30818271	tu	0.014569	0	0.903927	0.0457875	9065
892895	54383	CDK5R1	chr17	+	30817703	tu	0.014569	0	0.903927	0.0457824	9064
171316	42458	ZFAND1	chr8	-	82613562	tu	0.0145876	0	0.903866	0.0457774	9063
80095	50779	RAD51L1	chr14	+	68944814	tu-me	0.0146121	0	0.903786	0.0457723	9062
866726	35161	SEC22C	chr3	-	42594395	me	0.0146147	0	0.903777	0.0457672	9061
866722	35161	SEC22C	chr3	-	42589471	me	0.0146147	0	0.903777	0.0457622	9060
1247802	50112	NDFIP2	chr13	+	80127723	tu	0.0146541	0	0.903648	0.0457571	9059
129222	40035	NUS1	chr6	+	118031796	tu	0.0146895	0	0.903533	0.0457521	9058
1149085	44322	GK	chrX	+	30747829	tu	0.0146962	0	0.90351	0.045747	9057
393915	43960	TSC1	chr9	-	135785198	tu-me-ce	0.0148311	0	0.903071	0.045742	9056
716837	31276	PIGK	chr1	-	77557375	tu	0.0148728	0	0.902935	0.0457369	9055
22748	42196	ERLIN2	chr8	+	37614909	tu-me-ce	0.0149329	0	0.90274	0.0457319	9054
1132166	49579	SPPL3	chr12	-	121202074	tu	0.0149431	0	0.902707	0.0457268	9053
1006298	53231	DNAJA2	chr16	-	46990695	tu	0.0150671	0	0.902306	0.0457218	9052
1045411	35225	ALS2CL	chr3	-	46710681	tu	0.0150789	0	0.902268	0.0457167	9051
366730	49397	TDG	chr12	+	104382650	tu	0.0150805	0	0.902263	0.0457117	9050
1238832	55804	CD226	chr18	-	67530583	tu	0.0151138	0	0.902156	0.0457066	9049
354489	33384	KLRAQ1	chr2	+	48742523	tu-me-ce	0.0151179	0	0.902143	0.0457016	9048
978995	33384	KLRAQ1	chr2	+	48742265	tu-me-ce	0.0151179	0	0.902143	0.0456965	9047
33757	32548	TMEM183A	chr1	+	202992381	tu	0.015153	0	0.90203	0.0456915	9046
1249161	42458	ZFAND1	chr8	-	82614765	tu	0.0151744	0	0.901961	0.0456864	9045
1195885	36132	SMC4	chr3	+	160151702	tu	0.0151884	0	0.901916	0.0456814	9044
278563	35054	AZI2	chr3	-	28364464	tu-me-ce	0.0152173	0	0.901823	0.0456763	9043
286236	42480	CPNE3	chr8	+	87570887	tu	0.0152537	0	0.901706	0.0456713	9042
15212	46152	HPS1	chr10	-	100176779	tu-me-ce	0.0152888	0	0.901594	0.0456662	9041
1058808	49499	PTPN11	chr12	+	112947276	tu	0.0153237	0	0.901482	0.0456612	9040
630518	42260	HOOK3	chr8	+	42874921	tu	0.0153242	0	0.901481	0.0456561	9039
287042	40524	C1GALT1	chr7	+	7283754	tu	0.0153406	0	0.901428	0.0456511	9038
1125982	40524	C1GALT1	chr7	+	7283986	tu	0.0153406	0	0.901428	0.045646	9037
280464	36254	SMRP	chr3	-	183701542	tu	0.0153971	0	0.901248	0.045641	9036
656987	36254	SMRP	chr3	-	183637724	tu	0.0153971	0	0.901248	0.0456359	9035
911034	53721	FANCA	chr16	-	89803959	tu-me-ce	0.0154639	0	0.901035	0.0456309	9034
336963	53721	FANCA	chr16	-	89864777	tu-me-ce	0.0154639	0	0.901035	0.0456258	9033
925672	45523	ABI1	chr10	-	27036006	tu	0.015554	0	0.900749	0.0456208	9032
384142	36353	OPA1	chr3	+	193412518	tu	0.0156404	0	0.900475	0.0456157	9031
1243759	39889	MAP3K7	chr6	-	91225413	tu	0.0156562	0	0.900425	0.0456107	9030
4455346	42272	MCM4	chr8	+	48889478	tu	0.015697	0	0.900296	0.0456056	9029
103987	42272	MCM4	chr8	+	48890486	tu	0.015697	0	0.900296	0.0456006	9028
1343559	33566	ALMS1	chr2	+	73836849	tu	0.0157299	0	0.900192	0.0455955	9027
863634	33566	ALMS1	chr2	+	73837044	tu	0.0157299	0	0.900192	0.0455905	9026
206922	43496	HABP4	chr9	+	99253617	tu	0.0157544	0	0.900115	0.0455854	9025
1206212	43496	HABP4	chr9	+	99252795	tu	0.0157544	0	0.900115	0.0455804	9024
562896	56856	ZNF529	chr19	-	37035302	tu	0.0158429	0	0.899836	0.0455753	9023
1189589	56856	ZNF529	chr19	-	37037265	tu	0.0158429	0	0.899836	0.0455703	9022
1229413	55692	HDHD2	chr18	-	44634002	tu	0.0158498	0	0.899814	0.0455652	9021
562380	55692	HDHD2	chr18	-	44633779	tu	0.0158498	0	0.899814	0.0455602	9020
407928	54879	PDK2	chr17	+	48188745	tu	0.0158983	0	0.899662	0.0455551	9019
92964	54879	PDK2	chr17	+	48188419	tu	0.0158983	0	0.899662	0.0455501	9018
912671	56673	ZNF254	chr19	+	24311187	tu	0.0159692	0	0.899439	0.045545	9017
62744	56673	ZNF254	chr19	+	24312607	tu	0.0159692	0	0.899439	0.04554	9016
723766	34426	ORC2L	chr2	-	201775202	tu	0.0159934	0	0.899364	0.0455349	9015
76942	43311	GCNT1	chr9	+	79119173	tu	0.0160162	0	0.899293	0.0455299	9014
4415825	50718	TMEM30B	chr14	-	61744700	tu	0.0160216	0	0.899276	0.0455248	9013
4431636	50718	TMEM30B	chr14	-	61744402	tu	0.0160216	0	0.899276	0.0455197	9012
29582	44547	GNL3L	chrX	+	54587612	tu-ce	0.0160628	0	0.899147	0.0455147	9011
147813	58249	SERINC3	chr20	-	43128236	tu	0.0160803	0	0.899092	0.0455096	9010
1080336	55045	WDR68	chr17	+	61671632	tu-ce	0.0160898	0	0.899063	0.0455046	9009
93155	55045	WDR68	chr17	+	61671551	tu-ce	0.0160898	0	0.899063	0.0454995	9008
453735	31833	SNX27	chr1	+	151671555	tu-me-ce	0.0161892	0	0.898753	0.0454945	9007
32947	31833	SNX27	chr1	+	151666975	tu-me-ce	0.0161892	0	0.898753	0.0454894	9006
30526	30342	KIAA0833	chr1	+	7828280	tu	0.0161975	0	0.898727	0.0454844	9005
540635	30342	KIAA0833	chr1	+	7829765	tu	0.0161975	0	0.898727	0.0454793	9004
149832	43631	C9orf5	chr9	-	111777430	tu	0.0162357	0	0.898609	0.0454743	9003
963457	43631	C9orf5	chr9	-	111780543	tu	0.0162357	0	0.898609	0.0454692	9002
559511	50359	AV1S4A1N1T	chr14	+	22323511	tu	0.0162666	0	0.898512	0.0454642	9001
538639	43293	ZFAND5	chr9	-	74966525	tu	0.0163325	0	0.898308	0.0454591	9000
30374	45185	VBP1	chrX	+	154468102	tu	0.0163612	0	0.89822	0.0454541	8999
293430	45185	VBP1	chrX	+	154467796	tu	0.0163612	0	0.89822	0.045449	8998
1264290	31264	ACADM	chr1	+	76228901	tu	0.0163899	0	0.898131	0.045444	8997
1136341	34113	ORC4L	chr2	-	148692960	tu	0.0163936	0	0.898119	0.0454389	8996
131583	40267	RMND1	chr6	-	151725900	tu	0.0164295	0	0.898008	0.0454339	8995
428812	40267	RMND1	chr6	-	151725991	tu	0.0164295	0	0.898008	0.0454288	8994
612923	32849	ABCB10	chr1	-	229652333	tu	0.0164485	0	0.89795	0.0454238	8993
1173932	32849	ABCB10	chr1	-	229652575	tu	0.0164485	0	0.89795	0.0454187	8992
368337	50745	PLEKHG3	chr14	+	65211058	tu	0.0164525	0	0.897937	0.0454137	8991
760595	50745	PLEKHG3	chr14	+	65210883	tu	0.0164525	0	0.897937	0.0454086	8990
279258	35588	MINA	chr3	-	97663962	tu	0.0164787	0	0.897857	0.0454036	8989
44646	37252	LARP1B	chr4	+	129030055	tu-me-ce	0.0165427	0	0.89766	0.0453985	8988
1262626	41428	MDFIC	chr7	+	114656014	tu	0.0167022	0	0.89717	0.0453935	8987
25215	41353	ARMC10	chr7	+	102739199	tu	0.016878	0	0.896633	0.0453884	8986
437780	46834	FAR1	chr11	+	13751436	tu	0.0169751	0	0.896338	0.0453834	8985
341992	50408	RBM23	chr14	-	23369857	tu	0.016993	0	0.896284	0.0453783	8984
151776	50408	RBM23	chr14	-	23369975	tu	0.016993	0	0.896284	0.0453733	8983
210561	51587	NUSAP1	chr15	+	41673245	tu	0.0170164	0	0.896213	0.0453682	8982
1139722	51587	NUSAP1	chr15	+	41672995	tu	0.0170164	0	0.896213	0.0453632	8981
1235504	37895	GTF2H2C	chr5	+	68888197	tu	0.0171218	0	0.895894	0.0453581	8980
1124868	35462	SLMAP	chr3	+	57914896	tu	0.0171502	0	0.895808	0.0453531	8979
868208	35462	SLMAP	chr3	+	57914850	tu	0.0171502	0	0.895808	0.045348	8978
348846	52448	ASB7	chr15	+	101170415	me-ce	0.0171752	0	0.895733	0.045343	8977
348850	52448	ASB7	chr15	+	101191904	me-ce	0.0171752	0	0.895733	0.0453379	8976
572386	36100	SSR3	chr3	-	156260464	tu	0.0173574	0	0.895184	0.0453329	8975
483061	43663	HSDL2	chr9	+	115233009	tu	0.0173804	0	0.895115	0.0453278	8974
65410	33861	RANBP2	chr2	+	109401249	tu	0.0173904	0	0.895085	0.0453228	8973
291333	44360	MED14	chrX	-	40508798	tu	0.017528	0	0.894673	0.0453177	8972
971788	54013	C17orf68	chr17	-	8130194	tu	0.0175718	0	0.894542	0.0453127	8971
288031	41155	DKFZp564O0523	chr7	+	92167317	tu	0.0175828	0	0.89451	0.0453076	8970
990860	41155	DKFZp564O0523	chr7	+	92166824	tu	0.0175828	0	0.89451	0.0453026	8969
1129380	32948	HNRNPU	chr1	-	245016957	tu	0.0176448	0	0.894325	0.0452975	8968
260381	34257	CDCA7	chr2	+	174233630	tu	0.0176618	0	0.894274	0.0452925	8967
1178136	34257	CDCA7	chr2	+	174233719	tu	0.0176618	0	0.894274	0.0452874	8966
1177055	37729	NUP155	chr5	-	37291941	tu	0.0176672	0	0.894258	0.0452824	8965
470922	37729	NUP155	chr5	-	37291852	tu	0.0176672	0	0.894258	0.0452773	8964
140885	34365	MFSD6	chr2	+	191366807	tu	0.017694	0	0.894178	0.0452722	8963
1214498	37486	AGA	chr4	-	178351929	tu	0.0177926	0	0.893886	0.0452672	8962
605140	37486	AGA	chr4	-	178352719	tu	0.0177926	0	0.893886	0.0452621	8961
1266323	47801	MDS025	chr11	-	82972500	tu	0.0178165	0	0.893815	0.0452571	8960
589127	47801	MDS025	chr11	-	82972804	tu	0.0178165	0	0.893815	0.045252	8959
132425	37957	POLK	chr5	+	74893880	tu	0.0178168	0	0.893814	0.045247	8958
132429	37957	POLK	chr5	+	74895642	tu	0.0178168	0	0.893814	0.0452419	8957
4462747	40145	AHI1	chr6	-	135606430	tu-me	0.0179634	0	0.893381	0.0452369	8956
4413772	37643	FAM105A	chr5	+	14612814	tu	0.0179695	0	0.893363	0.0452318	8955
971764	53840	UBE2G1	chr17	-	4172557	tu	0.0180088	0	0.893247	0.0452268	8954
356249	35697	CCDC52	chr3	-	113163732	tu	0.0180932	0	0.892998	0.0452217	8953
282659	35998	ACPL2	chr3	+	141013480	tu	0.0181735	0	0.892763	0.0452167	8952
573509	35998	ACPL2	chr3	+	141013162	tu	0.0181735	0	0.892763	0.0452116	8951
542443	31568	RSBN1	chr1	-	114306307	tu	0.0182092	0	0.892658	0.0452066	8950
611064	30580	USP48	chr1	-	22005718	tu-me-ce	0.0182191	0	0.892629	0.0452015	8949
1210544	42642	SNTB1	chr8	-	121549020	tu	0.0182211	0	0.892623	0.0451965	8948
135922	56190	ZNF426	chr19	-	9638683	tu	0.0182336	0	0.892587	0.0451914	8947
562778	56190	ZNF426	chr19	-	9638417	tu	0.0182336	0	0.892587	0.0451864	8946
1140543	55816	C18orf55	chr18	+	71826021	tu	0.0182924	0	0.892415	0.0451813	8945
2883592	55816	C18orf55	chr18	+	71826089	tu	0.0182924	0	0.892415	0.0451763	8944
858216	53837	CYB5D2	chr17	+	4060990	tu	0.0182933	0	0.892412	0.0451712	8943
270649	53837	CYB5D2	chr17	+	4060850	tu	0.0182933	0	0.892412	0.0451662	8942
619900	36562	AFAP1	chr4	-	7760605	tu	0.0182989	0	0.892396	0.0451611	8941
1047519	36562	AFAP1	chr4	-	7760441	tu	0.0182989	0	0.892396	0.0451561	8940
287905	41096	PHTF2	chr7	+	77569778	tu-me-ce	0.0184202	0	0.892042	0.045151	8939
992755	42562	YWHAZ	chr8	-	101930795	tu	0.0184658	0	0.891909	0.045146	8938
1242899	37215	TNIP3	chr4	-	122052578	tu	0.0184686	0	0.891901	0.0451409	8937
459489	34294	HNRNPA3	chr2	+	178086107	tu-me-ce	0.0184963	0	0.89182	0.0451359	8936
901742	37036	PPM1K	chr4	-	89196089	tu-me-ce	0.0185766	0	0.891587	0.0451308	8935
870381	37036	PPM1K	chr4	-	89182179	tu-me-ce	0.0185766	0	0.891587	0.0451258	8934
168266	35678	GCET2	chr3	-	111839689	tu	0.0185824	0	0.891571	0.0451207	8933
129083	39934	QRSL1	chr6	+	107114364	tu	0.0187015	0	0.891226	0.0451157	8932
461889	34412	C2orf60	chr2	-	200797518	tu	0.0187027	0	0.891222	0.0451106	8931
4659615	40618	CYCS	chr7	-	25163219	tu	0.0187481	0	0.891091	0.0451056	8930
878522	42477	WWP1	chr8	+	87480362	tu	0.0188094	0	0.890914	0.0451005	8929
407076	55016	APPBP2	chr17	-	58520516	tu	0.0188699	0	0.89074	0.0450955	8928
877361	42215	MST123	chr8	-	38270249	tu	0.0189038	0	0.890643	0.0450904	8927
1093029	42215	MST123	chr8	-	38270370	tu	0.0189038	0	0.890643	0.0450854	8926
240344	43928	EXOSC2	chr9	+	133579638	tu	0.0189204	0	0.890595	0.0450803	8925
1227075	33081	TAF1B	chr2	+	10074410	tu	0.018939	0	0.890542	0.0450753	8924
1232214	44278	EIF1AX	chrX	-	20143902	tu	0.0189474	0	0.890517	0.0450702	8923
446163	54862	GNGT2	chr17	-	47283986	tu	0.0189651	0	0.890466	0.0450652	8922
618478	36353	OPA1	chr3	+	193415599	tu	0.0190229	0	0.890301	0.0450601	8921
1226722	38005	DHFRL1	chr5	-	79924815	tu	0.0190856	0	0.890121	0.0450551	8920
872074	37645	ANKH	chr5	-	14704914	tu	0.0191244	0	0.89001	0.04505	8919
1096163	49209	TBC1D15	chr12	+	72317140	tu	0.0191565	0	0.889919	0.045045	8918
3257991	55458	ZFP161	chr18	-	5289812	tu	0.0192699	0	0.889595	0.0450399	8917
1262066	42477	WWP1	chr8	+	87480504	tu	0.0192706	0	0.889594	0.0450349	8916
356066	35323	IP6K1	chr3	-	49764352	tu	0.0193447	0	0.889383	0.0450298	8915
1244685	33897	BCL2L11	chr2	+	111924586	tu-me	0.0194463	0	0.889095	0.0450247	8914
651841	32488	PTPRC	chr1	+	198725779	tu	0.0194724	0	0.889021	0.0450197	8913
81903	51498	ARHGAP11A	chr15	+	32931185	tu-me-ce	0.0195758	0	0.888728	0.0450146	8912
111766	31607	TTF2	chr1	+	117645281	tu-me-ce	0.0195904	0	0.888687	0.0450096	8911
32323	31380	MTF2	chr1	+	93603801	tu	0.0196847	0	0.888421	0.0450045	8910
1239145	59443	SLC25A17	chr22	-	41166231	tu	0.019825	0	0.888027	0.0449995	8909
654490	34117	EPC2	chr2	+	149544362	tu	0.0198428	0	0.887977	0.0449944	8908
1449817	42421	TMEM70	chr8	+	74894093	tu	0.0199586	0	0.887653	0.0449894	8907
205262	58423	STX16	chr20	+	57252758	tu	0.0199664	0	0.887631	0.0449843	8906
696629	47087	SLC35C1	chr11	+	45834566	tu	0.0199927	0	0.887558	0.0449793	8905
41702	47087	SLC35C1	chr11	+	45833116	tu	0.0199927	0	0.887558	0.0449742	8904
343822	50529	ARHGAP5	chr14	+	32626426	tu	0.019999	0	0.88754	0.0449692	8903
1174444	47859	C11orf54	chr11	+	93496249	tu	0.0200313	0	0.88745	0.0449641	8902
213653	58980	C22orf39	chr22	-	19429026	tu-me	0.0200392	0	0.887428	0.0449591	8901
1132812	38989	C6orf62	chr6	-	24705097	tu	0.0200654	0	0.887355	0.044954	8900
921240	38989	C6orf62	chr6	-	24706053	tu	0.0200654	0	0.887355	0.044949	8899
1177059	37745	TTC33	chr5	-	40715839	tu	0.0202062	0	0.886963	0.0449439	8898
632649	43711	TRIM32	chr9	+	119463578	tu-ce	0.020223	0	0.886916	0.0449389	8897
1101953	35579	NSUN3	chr3	+	93845535	tu	0.0202416	0	0.886864	0.0449338	8896
1128522	30568	HP1BP3	chr1	-	21071130	tu-me-ce	0.020259	0	0.886816	0.0449288	8895
1208909	45504	OTUD1	chr10	+	23731308	tu	0.0203089	0	0.886678	0.0449237	8894
1254886	33792	TXNDC9	chr2	-	99935447	tu	0.0203645	0	0.886524	0.0449187	8893
1127079	44955	RAP2C	chrX	-	131337056	tu	0.0204192	0	0.886372	0.0449136	8892
937807	36230	DNAJC19	chr3	-	180702322	tu	0.0205043	0	0.886138	0.0449086	8891
1219603	50642	ERO1L	chr14	-	53110127	tu	0.0206111	0	0.885843	0.0449035	8890
1270531	37878	SLC30A5	chr5	+	68425619	tu-me	0.02075	0	0.885462	0.0448985	8889
1021270	37558	CCDC127	chr5	-	205075	tu	0.0208143	0	0.885286	0.0448934	8888
387268	37558	CCDC127	chr5	-	204879	tu	0.0208143	0	0.885286	0.0448884	8887
92400	54377	RHOT1	chr17	+	30552672	tu	0.0208293	0	0.885245	0.0448833	8886
851500	31557	SLC16A1	chr1	-	113454856	tu	0.0208302	0	0.885242	0.0448783	8885
611956	31557	SLC16A1	chr1	-	113454978	tu	0.0208302	0	0.885242	0.0448732	8884
1121157	55686	PIAS2	chr18	-	44392053	tu-me-ce	0.0208414	0	0.885212	0.0448682	8883
1194794	45579	ZNF33A	chr10	-	43087680	tu-me-ce	0.0208534	0	0.885179	0.0448631	8882
861382	30644	SYF2	chr1	-	25549480	tu	0.0209875	0	0.884813	0.0448581	8881
1199503	47807	CREBZF	chr11	-	85369034	tu-ce	0.0211543	0	0.884359	0.044853	8880
1158869	37705	RAD1	chr5	-	34907374	tu	0.0212748	0	0.884033	0.044848	8879
131372	40110	STX7	chr6	-	132780880	tu	0.0213613	0	0.883799	0.0448429	8878
875865	41397	DUS4L	chr7	+	107218364	tu	0.0214628	0	0.883525	0.0448379	8877
4460860	30664	PAFAH2	chr1	-	26287956	tu	0.0214927	0	0.883445	0.0448328	8876
903865	41146	AKAP9	chr7	+	91739742	tu	0.0215203	0	0.88337	0.0448278	8875
1224362	31776	OTUD7B	chr1	-	149912230	tu	0.0215442	0	0.883306	0.0448227	8874
565715	32280	GORAB	chr1	+	170522585	tu	0.0215722	0	0.883231	0.0448177	8873
376141	32280	GORAB	chr1	+	170522975	tu	0.0215722	0	0.883231	0.0448126	8872
872354	37833	PDE4D	chr5	-	58269854	tu	0.0216613	0	0.882992	0.0448076	8871
1431886	59623	CPT1B	chr22	-	51007291	tu-ce	0.0216678	0	0.882974	0.0448025	8870
1381797	59623	CPT1B	chr22	-	51007517	tu-ce	0.0216678	0	0.882974	0.0447975	8869
639550	49492	C12orf30	chr12	-	112467145	tu	0.0217081	0	0.882866	0.0447924	8868
190133	38852	PSMG4	chr6	+	3268021	tu	0.0218106	0	0.882592	0.0447874	8867
623497	38852	PSMG4	chr6	+	3268282	tu	0.0218106	0	0.882592	0.0447823	8866
1195751	35667	CD96	chr3	+	111369565	tu-me-ce	0.0218179	0	0.882573	0.0447773	8865
763335	52275	ZNF592	chr15	+	85349667	tu	0.0219242	0	0.882289	0.0447722	8864
602557	58695	IFNAR1	chr21	+	34731445	tu	0.0219762	0	0.88215	0.0447671	8863
440965	50035	CKAP2	chr13	+	53050486	tu-me-ce	0.0220186	0	0.882038	0.0447621	8862
337788	58485	TCFL5	chr20	-	61482843	tu-me	0.0220216	0	0.88203	0.044757	8861
337783	58485	TCFL5	chr20	-	61472466	tu-me	0.0220216	0	0.88203	0.044752	8860
1190045	33897	BCL2L11	chr2	+	111926020	tu-me	0.02203	0	0.882007	0.0447469	8859
892811	54148	SMCR8	chr17	+	18231332	tu	0.0222726	0	0.881364	0.0447419	8858
892812	54148	SMCR8	chr17	+	18231368	tu	0.0222726	0	0.881364	0.0447368	8857
2527952	54677	BECN1	chr17	-	40962151	tu	0.0222854	0	0.88133	0.0447318	8856
1181587	54677	BECN1	chr17	-	40962669	tu	0.0222854	0	0.88133	0.0447267	8855
3205431	54687	RUNDC1	chr17	+	41144984	tu	0.0223494	0	0.881161	0.0447217	8854
1130811	36698	RFC1	chr4	-	39289919	tu	0.0223601	0	0.881133	0.0447166	8853
900381	35521	TMF1	chr3	-	69070277	tu	0.0223623	0	0.881127	0.0447116	8852
1120416	50808	PCNX	chr14	+	71577870	tu	0.0224155	0	0.880987	0.0447065	8851
259991	33528	PCYOX1	chr2	+	70506424	tu	0.0224601	0	0.880869	0.0447015	8850
371462	55303	ENGASE	chr17	+	77082779	tu	0.0224805	0	0.880816	0.0446964	8849
2461758	55303	ENGASE	chr17	+	77084681	tu	0.0224805	0	0.880816	0.0446914	8848
1166527	50656	CGRRF1	chr14	+	55005272	tu	0.0225744	0	0.880569	0.0446863	8847
79860	50656	CGRRF1	chr14	+	55005331	tu	0.0225744	0	0.880569	0.0446813	8846
391189	40511	KDELR2	chr7	-	6502404	tu	0.022732	0	0.880156	0.0446762	8845
1071442	36890	ANKRD17	chr4	-	73940591	tu	0.0227898	0	0.880005	0.0446712	8844
109840	30278	RER1	chr1	+	2334740	tu	0.0228378	0	0.87988	0.0446661	8843
1179439	58546	PCMTD2	chr20	+	62907382	tu	0.0229124	0	0.879685	0.0446611	8842
941407	40825	TMED4	chr7	-	44618769	me-ce	0.0229346	0	0.879627	0.044656	8841
174824	40825	TMED4	chr7	-	44619498	me-ce	0.0229346	0	0.879627	0.044651	8840
910061	51793	CCPG1	chr15	-	55647442	tu-ce	0.0229932	0	0.879475	0.0446459	8839
499930	51793	CCPG1	chr15	-	55651038	tu-ce	0.0229932	0	0.879475	0.0446409	8838
1219973	50864	DLST	chr14	+	75358086	me-ce	0.0230333	0	0.87937	0.0446358	8837
80233	50864	DLST	chr14	+	75370447	me-ce	0.0230333	0	0.87937	0.0446308	8836
865438	33782	MGAT4A	chr2	-	99240825	tu-ce	0.0230468	0	0.879335	0.0446257	8835
682334	30452	PRDM2	chr1	+	14114337	tu-me	0.0231399	0	0.879094	0.0446207	8834
1226820	38575	MED7	chr5	-	156565313	tu	0.0233078	0	0.878659	0.0446156	8833
1129963	46957	CAPRIN1	chr11	+	34121079	tu-me-ce	0.0234033	0	0.878413	0.0446106	8832
532155	51772	TMOD3	chr15	+	52201414	tu	0.0234249	0	0.878357	0.0446055	8831
28929	44948	ENOX2	chrX	-	129758746	tu	0.0234329	0	0.878337	0.0446005	8830
108559	44948	ENOX2	chrX	-	129757877	tu	0.0234329	0	0.878337	0.0445954	8829
671576	47857	TAF1D	chr11	-	93469101	tu	0.0235488	0	0.878038	0.0445904	8828
303187	47857	TAF1D	chr11	-	93469250	tu	0.0235488	0	0.878038	0.0445853	8827
221969	41131	SRI	chr7	-	87834431	tu	0.0235915	0	0.877929	0.0445803	8826
1148138	41131	SRI	chr7	-	87835598	tu	0.0235915	0	0.877929	0.0445752	8825
655975	34434	TRAK2	chr2	-	202244953	tu	0.0235989	0	0.87791	0.0445702	8824
285890	42260	HOOK3	chr8	+	42879824	tu	0.0236258	0	0.877841	0.0445651	8823
367439	49632	PITPNM2	chr12	-	123484850	tu-me	0.0236261	0	0.87784	0.0445601	8822
1104458	49632	PITPNM2	chr12	-	123468977	tu-me	0.0236261	0	0.87784	0.044555	8821
661530	38607	SLU7	chr5	-	159828654	tu	0.0236758	0	0.877713	0.04455	8820
1271447	38607	SLU7	chr5	-	159830156	tu	0.0236758	0	0.877713	0.0445449	8819
1101221	49835	FLT1	chr13	-	28959787	tu-me-ce	0.02377	0	0.877472	0.0445399	8818
649829	58884	SLC19A1	chr21	-	46935054	tu-ce	0.0238283	0	0.877323	0.0445348	8817
84003	58884	SLC19A1	chr21	-	46934629	tu-ce	0.0238283	0	0.877323	0.0445298	8816
1248141	46124	PGAM1	chr10	+	99193201	tu	0.0238808	0	0.877188	0.0445247	8815
1230562	46124	PGAM1	chr10	+	99192880	tu	0.0238808	0	0.877188	0.0445196	8814
1092172	45546	SVIL	chr10	-	29746279	tu	0.0239361	0	0.877048	0.0445146	8813
1109267	45546	SVIL	chr10	-	29746357	tu	0.0239361	0	0.877048	0.0445095	8812
367546	49911	NHLRC3	chr13	+	39624198	tu	0.0239476	0	0.877018	0.0445045	8811
105053	40808	CMAP	chr7	+	44101169	tu	0.0240137	0	0.87685	0.0444994	8810
769250	55590	TTC39C	chr18	+	21715824	tu	0.024024	0	0.876824	0.0444944	8809
546858	36249	KLHL24	chr3	+	183397264	tu	0.0240947	0	0.876644	0.0444893	8808
1156465	49612	DIABLO	chr12	-	122692379	tu	0.0241051	0	0.876618	0.0444843	8807
1228933	50879	FLVCR2	chr14	+	76113454	tu	0.0241396	0	0.87653	0.0444792	8806
846997	50879	FLVCR2	chr14	+	76114508	tu	0.0241396	0	0.87653	0.0444742	8805
1242153	32543	KLHL12	chr1	-	202861229	tu	0.0241916	0	0.876398	0.0444691	8804
862667	32543	KLHL12	chr1	-	202860240	tu	0.0241916	0	0.876398	0.0444641	8803
1144643	35451	C3orf63	chr3	-	56656882	tu-ce	0.0242545	0	0.876239	0.044459	8802
356116	35451	C3orf63	chr3	-	56654158	tu-ce	0.0242545	0	0.876239	0.044454	8801
418820	33582	MOBKL1B	chr2	-	74382853	tu	0.0242624	0	0.876219	0.0444489	8800
142765	33582	MOBKL1B	chr2	-	74383206	tu	0.0242624	0	0.876219	0.0444439	8799
488457	46318	ABLIM1	chr10	-	116190870	tu	0.0242743	0	0.876189	0.0444388	8798
1213267	46849	PIK3C2A	chr11	-	17110413	tu	0.0242896	0	0.87615	0.0444338	8797
944536	46849	PIK3C2A	chr11	-	17108121	tu	0.0242896	0	0.87615	0.0444287	8796
254870	37257	PHF17	chr4	+	129794685	tu-me-ce	0.0243407	0	0.876021	0.0444237	8795
889654	51161	PPP2R5C	chr14	+	102394024	tu-me-ce	0.0244588	0	0.875723	0.0444186	8794
125334	49499	PTPN11	chr12	+	112947717	tu	0.024519	0	0.875572	0.0444136	8793
780990	35225	ALS2CL	chr3	-	46712076	tu	0.0247851	0	0.874904	0.0444085	8792
821131	37876	PIK3R1	chr5	+	67594588	tu	0.0248558	0	0.874727	0.0444035	8791
336839	53595	GCSH	chr16	-	81116437	tu	0.025075	0	0.87418	0.0443984	8790
12979	46002	PTEN	chr10	+	89728524	tu	0.025223	0	0.873813	0.0443934	8789
1105691	34365	MFSD6	chr2	+	191366488	tu	0.0252425	0	0.873764	0.0443883	8788
1271116	37839	ERCC8	chr5	-	60199187	tu-me-ce	0.0252801	0	0.873671	0.0443833	8787
287184	40585	SP4	chr7	+	21552923	tu	0.0253065	0	0.873606	0.0443782	8786
324169	38658	UBTD2	chr5	-	171636650	tu	0.0253223	0	0.873567	0.0443732	8785
959124	38658	UBTD2	chr5	-	171637218	tu	0.0253223	0	0.873567	0.0443681	8784
1100553	55804	CD226	chr18	-	67530020	tu	0.025355	0	0.873486	0.0443631	8783
238136	53429	RANBP10	chr16	-	67759373	tu	0.0254151	0	0.873337	0.044358	8782
677506	53429	RANBP10	chr16	-	67756975	tu	0.0254151	0	0.873337	0.044353	8781
1273789	34135	STAM2	chr2	-	152975110	tu	0.0255318	0	0.873049	0.0443479	8780
905947	44296	KLHL15	chrX	-	24005956	tu	0.0255347	0	0.873042	0.0443429	8779
4418604	44296	KLHL15	chrX	-	24001835	tu	0.0255347	0	0.873042	0.0443378	8778
196235	56574	LOC729991	chr19	-	19292688	me-ce	0.0255362	0	0.873038	0.0443328	8777
1116785	56574	LOC729991	chr19	-	19287715	me-ce	0.0255362	0	0.873038	0.0443277	8776
446484	55377	PCYT2	chr17	-	79862195	tu	0.025631	0	0.872805	0.0443227	8775
111969	31812	GABPB2	chr1	+	151091001	tu	0.0256833	0	0.872676	0.0443176	8774
111966	31812	GABPB2	chr1	+	151090963	tu	0.0256833	0	0.872676	0.0443126	8773
857017	50537	CFL2	chr14	-	35179587	tu	0.0258143	0	0.872355	0.0443075	8772
640821	50537	CFL2	chr14	-	35179655	tu	0.0258143	0	0.872355	0.0443025	8771
476683	41337	ORAI2	chr7	+	102090183	tu	0.025843	0	0.872284	0.0442974	8770
716905	31306	CTBS	chr1	-	85018808	tu	0.0259022	0	0.872139	0.0442924	8769
867077	35651	IFT57	chr3	-	107881121	tu	0.0259102	0	0.87212	0.0442873	8768
1170509	35651	IFT57	chr3	-	107881304	tu	0.0259102	0	0.87212	0.0442823	8767
1102363	40477	RBAK	chr7	+	5109107	tu-me-ce	0.0259264	0	0.87208	0.0442772	8766
875278	40477	RBAK	chr7	+	5108799	tu-me-ce	0.0259264	0	0.87208	0.0442721	8765
1320438	48478	KLRG1	chr12	+	9163346	tu-ce	0.0259373	0	0.872054	0.0442671	8764
638022	48478	KLRG1	chr12	+	9162647	tu-ce	0.0259373	0	0.872054	0.044262	8763
558161	49225	PHLDA1	chr12	-	76419233	tu	0.0259393	0	0.872049	0.044257	8762
184797	36695	KLHL5	chr4	+	39123458	tu-me-ce	0.0259948	0	0.871913	0.0442519	8761
887280	49914	COG6	chr13	+	40326634	tu	0.0260991	0	0.871659	0.0442469	8760
1033905	52921	SMG1	chr16	-	18816300	tu	0.0261171	0	0.871615	0.0442418	8759
1118883	52921	SMG1	chr16	-	18816180	tu	0.0261171	0	0.871615	0.0442368	8758
891937	53958	ZBTB4	chr17	-	7363342	tu	0.0261493	0	0.871536	0.0442317	8757
329629	34139	ARL6IP6	chr2	+	153617683	tu	0.0261698	0	0.871486	0.0442267	8756
1300388	35755	RABL3	chr3	-	120407726	tu	0.0261713	0	0.871483	0.0442216	8755
273066	50022	WDFY2	chr13	+	52334614	tu	0.0263414	0	0.871069	0.0442166	8754
1108708	50022	WDFY2	chr13	+	52334139	tu	0.0263414	0	0.871069	0.0442115	8753
913032	58249	SERINC3	chr20	-	43127849	tu	0.0264067	0	0.870911	0.0442065	8752
242646	58765	WRB	chr21	+	40769817	tu	0.0264075	0	0.870909	0.0442014	8751
364933	46163	COX15	chr10	-	101471606	tu-ce	0.0264305	0	0.870853	0.0441964	8750
41651	46985	TTC17	chr11	+	43515493	tu-me	0.026452	0	0.870801	0.0441913	8749
304272	46985	TTC17	chr11	+	43468078	tu-me	0.026452	0	0.870801	0.0441863	8748
1486115	42418	STAU2	chr8	-	74462882	tu-me-ce	0.0265059	0	0.870671	0.0441812	8747
250979	44771	GPRASP1	chrX	+	101913380	tu	0.0265083	0	0.870665	0.0441762	8746
4459331	44771	GPRASP1	chrX	+	101914008	tu	0.0265083	0	0.870665	0.0441711	8745
29426	44389	ZNF673	chrX	-	46334072	tu	0.0265891	0	0.87047	0.0441661	8744
1132773	38933	TBC1D7	chr6	-	13305184	tu-ce	0.0266095	0	0.870421	0.044161	8743
1406518	38933	TBC1D7	chr6	-	13305227	tu-ce	0.0266095	0	0.870421	0.044156	8742
378955	33436	PEX13	chr2	+	61278859	tu	0.0266141	0	0.870409	0.0441509	8741
132662	38125	WDR36	chr5	+	110464062	tu	0.0266175	0	0.870401	0.0441459	8740
195296	38239	ZCCHC10	chr5	-	132332682	tu	0.0266923	0	0.870221	0.0441408	8739
1268203	48675	MRPS35	chr12	+	27909229	tu	0.0266997	0	0.870203	0.0441358	8738
1225433	48675	MRPS35	chr12	+	27908484	tu	0.0266997	0	0.870203	0.0441307	8737
1048842	38770	CANX	chr5	+	179157458	tu	0.0267502	0	0.870082	0.0441257	8736
93775	49911	NHLRC3	chr13	+	39624244	tu	0.0268917	0	0.869741	0.0441206	8735
248124	35363	MAPKAPK3	chr3	+	50686722	tu	0.0268921	0	0.86974	0.0441156	8734
100764	35363	MAPKAPK3	chr3	+	50685589	tu	0.0268921	0	0.86974	0.0441105	8733
794672	50074	PIBF1	chr13	+	73590208	tu	0.0269069	0	0.869705	0.0441055	8732
610961	30383	DFFA	chr1	-	10522524	tu-ce	0.026917	0	0.869681	0.0441004	8731
1143971	45696	SGMS1	chr10	-	52103227	tu-me	0.0269672	0	0.86956	0.0440954	8730
470204	38262	TXNDC15	chr5	+	134237203	tu-ce	0.0271569	0	0.869107	0.0440903	8729
1202709	38262	TXNDC15	chr5	+	134235557	tu-ce	0.0271569	0	0.869107	0.0440853	8728
3295809	35498	ATXN7	chr3	+	63982287	tu-me-ce	0.0271929	0	0.869021	0.0440802	8727
1105642	34139	ARL6IP6	chr2	+	153617282	tu	0.0272121	0	0.868975	0.0440752	8726
881336	44826	MID2	chrX	+	107173579	tu	0.0272364	0	0.868917	0.0440701	8725
24517	40872	IKZF1	chr7	+	50471874	tu	0.0272518	0	0.86888	0.0440651	8724
115776	31922	GATAD2B	chr1	-	153777203	tu	0.0273393	0	0.868672	0.04406	8723
1151730	31922	GATAD2B	chr1	-	153779053	tu	0.0273393	0	0.868672	0.044055	8722
79717	50595	FANCM	chr14	+	45669564	tu-me-ce	0.0273529	0	0.868639	0.0440499	8721
760277	50595	FANCM	chr14	+	45669273	tu-me-ce	0.0273529	0	0.868639	0.0440449	8720
182933	47839	CHORDC1	chr11	-	89934627	tu	0.0274408	0	0.86843	0.0440398	8719
864530	34461	CYP20A1	chr2	+	204170502	tu	0.0275469	0	0.868178	0.0440348	8718
931658	54421	AP2B1	chr17	+	34051105	tu	0.0276015	0	0.868049	0.0440297	8717
533826	54421	AP2B1	chr17	+	34051396	tu	0.0276015	0	0.868049	0.0440246	8716
701408	54501	CCDC49	chr17	-	36957726	tu	0.0276261	0	0.867991	0.0440196	8715
2202971	54501	CCDC49	chr17	-	36957441	tu	0.0276261	0	0.867991	0.0440145	8714
1006280	53144	ZNF747	chr16	-	30542450	tu-me-ce	0.0276564	0	0.867919	0.0440095	8713
589845	47381	TMEM179B	chr11	+	62557875	tu	0.0276672	0	0.867894	0.0440044	8712
637412	47381	TMEM179B	chr11	+	62557713	tu	0.0276672	0	0.867894	0.0439994	8711
1266183	47277	OSBP	chr11	-	59342961	tu	0.0277322	0	0.86774	0.0439943	8710
1334074	42570	RRM2B	chr8	-	103216728	tu-ce	0.0277468	0	0.867706	0.0439893	8709
93546	49751	MPHOSPH8	chr13	+	20245263	tu-me-ce	0.0277504	0	0.867697	0.0439842	8708
222176	41559	TSGA14	chr7	-	130038684	tu	0.0278184	0	0.867536	0.0439792	8707
1176410	39480	SRPK1	chr6	-	35800810	tu	0.0278203	0	0.867532	0.0439741	8706
130420	39480	SRPK1	chr6	-	35802600	tu	0.0278203	0	0.867532	0.0439691	8705
390594	41123	CROT	chr7	+	86989375	tu-me-ce	0.0278204	0	0.867532	0.043964	8704
1147467	41123	CROT	chr7	+	87029105	tu-me-ce	0.0278204	0	0.867532	0.043959	8703
1266534	46687	TRIM22	chr11	+	5732095	tu	0.0278403	0	0.867485	0.0439539	8702
489982	46687	TRIM22	chr11	+	5732008	tu	0.0278403	0	0.867485	0.0439489	8701
257201	40307	TMEM181	chr6	+	159056279	tu	0.0279853	0	0.867143	0.0439438	8700
53435	40307	TMEM181	chr6	+	159056464	tu	0.0279853	0	0.867143	0.0439388	8699
89793	53754	VPS53	chr17	-	418299	tu	0.0280484	0	0.866995	0.0439337	8698
698054	49162	LLPH	chr12	-	66517422	tu	0.0280891	0	0.866899	0.0439287	8697
1131960	49162	LLPH	chr12	-	66516846	tu	0.0280891	0	0.866899	0.0439236	8696
1248414	46388	IKZF5	chr10	-	124751961	tu-ce	0.0281173	0	0.866833	0.0439186	8695
4470883	56689	C19orf12	chr19	-	30192066	tu	0.0281429	0	0.866773	0.0439135	8694
1177439	56689	C19orf12	chr19	-	30192816	tu	0.0281429	0	0.866773	0.0439085	8693
1165789	44065	TMEM141	chr9	+	139687763	tu	0.0281926	0	0.866657	0.0439034	8692
1119983	44065	TMEM141	chr9	+	139687708	tu	0.0281926	0	0.866657	0.0438984	8691
109170	44597	YIPF6	chrX	+	67751896	tu	0.0282935	0	0.866421	0.0438933	8690
964655	44597	YIPF6	chrX	+	67752303	tu	0.0282935	0	0.866421	0.0438883	8689
955125	36056	SERP1	chr3	-	150261999	tu	0.0283254	0	0.866346	0.0438832	8688
705716	32708	ANGEL2	chr1	-	213165804	tu-me-ce	0.0283357	0	0.866322	0.0438782	8687
232577	38600	TTC1	chr5	+	159492552	tu	0.0284112	0	0.866146	0.0438731	8686
57613	38600	TTC1	chr5	+	159492092	tu	0.0284112	0	0.866146	0.0438681	8685
746717	44890	NKRF	chrX	-	118722940	tu	0.0284139	0	0.866139	0.043863	8684
204769	57997	GZF1	chr20	+	23352776	tu	0.028415	0	0.866137	0.043858	8683
16313	35094	LRRFIP2	chr3	-	37094498	tu	0.0284292	0	0.866104	0.0438529	8682
278650	35094	LRRFIP2	chr3	-	37095179	tu	0.0284292	0	0.866104	0.0438479	8681
888894	50359	AV1S4A1N1T	chr14	+	22323754	tu	0.0285323	0	0.865863	0.0438428	8680
532118	51660	EIF3J	chr15	+	44853834	tu	0.028554	0	0.865813	0.0438378	8679
1233165	31394	GCLM	chr1	-	94353383	tu	0.0285623	0	0.865794	0.0438327	8678
121110	36703	LIAS	chr4	+	39479189	tu-me-ce	0.0285756	0	0.865763	0.0438277	8677
1249497	40746	ANLN	chr7	+	36493265	tu	0.0286573	0	0.865573	0.0438226	8676
532157	51772	TMOD3	chr15	+	52201904	tu	0.0288365	0	0.865157	0.0438176	8675
593970	50345	KIAA0737	chr14	+	21967319	tu	0.0289546	0	0.864884	0.0438125	8674
1123934	46264	OBFC1	chr10	-	105642292	tu	0.0289924	0	0.864797	0.0438075	8673
1100975	53756	FAM57A	chr17	+	646203	tu	0.0291165	0	0.86451	0.0438024	8672
370092	53615	HSDL1	chr16	-	84155745	tu	0.0291375	0	0.864462	0.0437974	8671
4661982	53615	HSDL1	chr16	-	84155886	tu	0.0291375	0	0.864462	0.0437923	8670
1261092	35781	PARP14	chr3	+	122449508	tu	0.0291379	0	0.864461	0.0437873	8669
465484	35781	PARP14	chr3	+	122449687	tu	0.0291379	0	0.864461	0.0437822	8668
541919	30664	PAFAH2	chr1	-	26286260	tu	0.0292046	0	0.864307	0.0437771	8667
76819	43149	RG9MTD3	chr9	+	37778668	tu-me-ce	0.0293543	0	0.863964	0.0437721	8666
744669	43149	RG9MTD3	chr9	+	37778965	tu-me-ce	0.0293543	0	0.863964	0.043767	8665
555748	45703	CSTF2T	chr10	-	53455248	tu	0.0293566	0	0.863958	0.043762	8664
906941	45703	CSTF2T	chr10	-	53457013	tu	0.0293566	0	0.863958	0.0437569	8663
669191	44750	TIMM8A	chrX	-	100601189	tu	0.0293699	0	0.863928	0.0437519	8662
131033	39911	USP45	chr6	-	99880201	tu-me-ce	0.0294665	0	0.863706	0.0437468	8661
107733	41844	PRKAG2	chr7	-	151253210	tu-ce	0.0294878	0	0.863658	0.0437418	8660
877115	41844	PRKAG2	chr7	-	151253603	tu-ce	0.0294878	0	0.863658	0.0437367	8659
884372	46815	USP47	chr11	+	11977981	tu	0.0295829	0	0.86344	0.0437317	8658
270727	53899	MIS12	chr17	+	5392937	tu	0.0296688	0	0.863244	0.0437266	8657
91922	53899	MIS12	chr17	+	5394132	tu	0.0296688	0	0.863244	0.0437216	8656
1102457	41375	MLL5	chr7	+	104753903	tu-me-ce	0.0297687	0	0.863016	0.0437165	8655
1020399	37258	SCLT1	chr4	-	129805149	tu-me	0.0299953	0	0.862501	0.0437115	8654
1260395	35809	ZNF148	chr3	-	124945211	tu-me-ce	0.0300565	0	0.862362	0.0437064	8653
379914	34453	BMPR2	chr2	+	203432470	tu	0.0301525	0	0.862145	0.0437014	8652
459744	34453	BMPR2	chr2	+	203425052	tu	0.0301525	0	0.862145	0.0436963	8651
1244047	38682	SFXN1	chr5	+	174955555	tu	0.030184	0	0.862073	0.0436913	8650
661599	38778	KIAA0676	chr5	-	179289067	tu	0.0302376	0	0.861952	0.0436862	8649
2467157	38778	KIAA0676	chr5	-	179289743	tu	0.0302376	0	0.861952	0.0436812	8648
230894	39934	QRSL1	chr6	+	107114228	tu	0.0302388	0	0.861949	0.0436761	8647
1045163	34758	COL6A3	chr2	-	238232791	tu	0.030278	0	0.861861	0.0436711	8646
1178859	34758	COL6A3	chr2	-	238232659	tu	0.030278	0	0.861861	0.043666	8645
296417	32436	RNF2	chr1	+	185071193	tu	0.0303216	0	0.861763	0.043661	8644
223279	30718	STX12	chr1	+	28150815	tu	0.0303246	0	0.861756	0.0436559	8643
129872	38939	RANBP9	chr6	-	13621743	tu	0.0303378	0	0.861726	0.0436509	8642
521853	38939	RANBP9	chr6	-	13621852	tu	0.0303378	0	0.861726	0.0436458	8641
886912	49344	IKIP	chr12	-	99019339	tu-me	0.0303836	0	0.861623	0.0436408	8640
1083615	34331	DNAJC10	chr2	+	183643242	tu	0.0307872	0	0.860716	0.0436357	8639
1253923	38495	CSNK1A1	chr5	-	148876186	tu	0.0308061	0	0.860674	0.0436307	8638
1196951	40617	OSBPL3	chr7	-	24836739	tu	0.0308607	0	0.860551	0.0436256	8637
339004	43003	C9orf82	chr9	-	26840699	tu	0.0308671	0	0.860537	0.0436206	8636
1112191	31480	KIAA1324	chr1	+	109745850	tu-me-ce	0.0309075	0	0.860447	0.0436155	8635
111497	31480	KIAA1324	chr1	+	109749400	tu-me-ce	0.0309075	0	0.860447	0.0436105	8634
1184947	44364	USP9X	chrX	+	41092747	tu	0.0309776	0	0.86029	0.0436054	8633
295577	31688	SEC22B	chr1	+	145116956	tu	0.0309927	0	0.860257	0.0436004	8632
1150242	31688	SEC22B	chr1	+	145116600	tu	0.0309927	0	0.860257	0.0435953	8631
1187971	49593	KDM2B	chr12	-	121867579	tu-ce	0.0310945	0	0.86003	0.0435903	8630
627919	40595	FAM126A	chr7	-	22983936	tu	0.0311226	0	0.859967	0.0435852	8629
1237781	43775	STRBP	chr9	-	125887497	tu	0.0311338	0	0.859942	0.0435802	8628
534086	55550	C18orf19	chr18	-	13665796	tu	0.0311356	0	0.859938	0.0435751	8627
1229451	55423	USP14	chr18	+	211877	tu	0.0311733	0	0.859854	0.0435701	8626
46409	37249	MFSD8	chr4	-	128841766	tu	0.0311887	0	0.85982	0.043565	8625
608288	57692	ZNF805	chr19	+	57773663	tu	0.031212	0	0.859768	0.04356	8624
775700	59251	PATZ1	chr22	-	31721793	me	0.0312291	0	0.85973	0.0435549	8623
2452784	59251	PATZ1	chr22	-	31736664	me	0.0312291	0	0.85973	0.0435499	8622
299124	31360	ZNF644	chr1	-	91380972	tu	0.0312525	0	0.859678	0.0435448	8621
124205	48737	IRAK4	chr12	+	44181890	tu	0.0312736	0	0.859631	0.0435398	8620
912908	57698	ZNF548	chr19	+	57912786	tu	0.0313271	0	0.859513	0.0435347	8619
882288	46041	PCGF5	chr10	+	93044090	tu	0.0314056	0	0.859338	0.0435296	8618
248325	35902	ATP2C1	chr3	+	130735539	tu-me-ce	0.0316068	0	0.858893	0.0435246	8617
2374111	36890	ANKRD17	chr4	-	73940504	tu	0.0316167	0	0.858872	0.0435195	8616
1219268	42897	JAK2	chr9	+	5127321	tu	0.0317634	0	0.858548	0.0435145	8615
765418	53566	TMEM170A	chr16	-	75480847	tu-ce	0.0318762	0	0.8583	0.0435094	8614
238981	58153	PHF20	chr20	+	34538003	tu	0.0319611	0	0.858113	0.0435044	8613
519387	37485	NEIL3	chr4	+	178283998	tu	0.0321395	0	0.857722	0.0434993	8612
185638	37485	NEIL3	chr4	+	178284075	tu	0.0321395	0	0.857722	0.0434943	8611
812245	48433	C1R	chr12	-	7187721	tu	0.0321827	0	0.857627	0.0434892	8610
1058966	48433	C1R	chr12	-	7187520	tu	0.0321827	0	0.857627	0.0434842	8609
149326	43059	DCAF12	chr9	-	34086385	tu	0.0322667	0	0.857444	0.0434791	8608
1237671	43059	DCAF12	chr9	-	34088312	tu	0.0322667	0	0.857444	0.0434741	8607
324105	38633	PANK3	chr5	-	167982631	tu	0.0322958	0	0.85738	0.043469	8606
121478	37062	PDLIM5	chr4	+	95589371	tu-ce	0.032297	0	0.857377	0.043464	8605
185209	37062	PDLIM5	chr4	+	95586890	tu-ce	0.032297	0	0.857377	0.0434589	8604
171359	42492	TMEM64	chr8	-	91634226	tu	0.0324114	0	0.857128	0.0434539	8603
378888	33367	SOCS5	chr2	+	46989799	tu	0.0324527	0	0.857038	0.0434488	8602
139322	33367	SOCS5	chr2	+	46989444	tu	0.0324527	0	0.857038	0.0434438	8601
467869	36569	ACOX3	chr4	-	8368083	tu	0.0325189	0	0.856893	0.0434387	8600
262604	42967	PTPLAD2	chr9	-	21003620	tu-ce	0.0325587	0	0.856807	0.0434337	8599
438358	47890	JRKL	chr11	+	96126421	tu	0.0325643	0	0.856795	0.0434286	8598
844879	47890	JRKL	chr11	+	96126725	tu	0.0325643	0	0.856795	0.0434236	8597
1477712	50955	ZC3H14	chr14	+	89078219	tu	0.0327563	0	0.856378	0.0434185	8596
547588	36760	KIAA0826	chr4	-	48500493	tu	0.0327917	0	0.856301	0.0434135	8595
126136	48729	YAF2	chr12	-	42552930	tu	0.0328048	0	0.856273	0.0434084	8594
1164901	42967	PTPLAD2	chr9	-	21006686	tu-ce	0.0328515	0	0.856171	0.0434034	8593
1169219	54855	CALCOCO2	chr17	+	46941354	tu	0.0328829	0	0.856103	0.0433983	8592
4467066	35023	SGOL1	chr3	-	20202102	tu-me-ce	0.0329562	0	0.855945	0.0433933	8591
79438	50406	LRP10	chr14	+	23349584	me-ce	0.0329644	0	0.855927	0.0433882	8590
153037	50406	LRP10	chr14	+	23347297	me-ce	0.0329644	0	0.855927	0.0433832	8589
1175522	49454	TCHP	chr12	+	110355668	tu	0.0330085	0	0.855832	0.0433781	8588
529841	49454	TCHP	chr12	+	110355876	tu	0.0330085	0	0.855832	0.0433731	8587
309573	37249	MFSD8	chr4	-	128838962	tu	0.033057	0	0.855727	0.043368	8586
1153495	47859	C11orf54	chr11	+	93495470	tu	0.033077	0	0.855684	0.043363	8585
952521	33179	SELI	chr2	+	26614859	tu	0.0331256	0	0.855579	0.0433579	8584
2465990	36325	RTP4	chr3	+	187089369	tu	0.0331931	0	0.855434	0.0433529	8583
868937	36325	RTP4	chr3	+	187089864	tu	0.0331931	0	0.855434	0.0433478	8582
142510	33445	XPO1	chr2	-	61705835	tu	0.0334299	0	0.854925	0.0433428	8581
2172519	49535	FBXO21	chr12	-	117581289	tu	0.0335473	0	0.854673	0.0433377	8580
514773	32851	URB2	chr1	+	229795930	tu	0.0336669	0	0.854417	0.0433327	8579
1195977	36410	PAK2	chr3	+	196557125	tu	0.0338365	0	0.854055	0.0433276	8578
413625	31337	PKN2	chr1	+	89301556	tu	0.0339185	0	0.85388	0.0433226	8577
480236	42248	IKBKB	chr8	+	42189126	tu	0.0341514	0	0.853385	0.0433175	8576
840127	39945	OSTM1	chr6	-	108364260	tu	0.034257	0	0.853161	0.0433125	8575
1235328	39945	OSTM1	chr6	-	108364026	tu	0.034257	0	0.853161	0.0433074	8574
1224954	36488	WHSC1	chr4	+	1983683	tu-me-ce	0.0342625	0	0.85315	0.0433024	8573
399818	49121	XRCC6BP1	chr12	+	58351049	tu	0.0342797	0	0.853113	0.0432973	8572
492527	49121	XRCC6BP1	chr12	+	58350919	tu	0.0342797	0	0.853113	0.0432923	8571
248011	35077	CRTAP	chr3	+	33184658	tu	0.0346622	0	0.852305	0.0432872	8570
1137894	42941	PSIP1	chr9	-	15464581	tu	0.0347112	0	0.852202	0.0432821	8569
1164884	42941	PSIP1	chr9	-	15464061	tu	0.0347112	0	0.852202	0.0432771	8568
581025	40518	PMS2L3	chr7	-	6728066	tu	0.0347143	0	0.852196	0.043272	8567
349223	58760	ETS2	chr21	+	40196877	tu	0.034783	0	0.852051	0.043267	8566
550474	39317	TAP2	chr6	-	32796158	tu-ce	0.0347903	0	0.852036	0.0432619	8565
2525925	46405	METTL10	chr10	-	126448426	tu	0.0348087	0	0.851997	0.0432569	8564
1215827	39572	TRERF1	chr6	-	42195865	tu	0.034833	0	0.851946	0.0432518	8563
151560	43921	FREQ	chr9	+	132998905	tu	0.0348343	0	0.851943	0.0432468	8562
4353117	53561	ZFP1	chr16	+	75205983	tu	0.0349602	0	0.851679	0.0432417	8561
71233	53561	ZFP1	chr16	+	75206132	tu	0.0349602	0	0.851679	0.0432367	8560
1064613	55800	TMX3	chr18	-	66343488	tu	0.0350351	0	0.851522	0.0432316	8559
49113	49735	ZNF140	chr12	+	133684117	tu	0.0351657	0	0.851249	0.0432266	8558
1104293	49735	ZNF140	chr12	+	133684011	tu	0.0351657	0	0.851249	0.0432215	8557
420435	35678	GCET2	chr3	-	111840955	tu	0.0352015	0	0.851174	0.0432165	8556
375099	30717	FAM76A	chr1	+	28088120	tu	0.0352753	0	0.85102	0.0432114	8555
177234	30717	FAM76A	chr1	+	28089628	tu	0.0352753	0	0.85102	0.0432064	8554
308291	36626	QDPR	chr4	-	17488021	tu	0.0352972	0	0.850974	0.0432013	8553
218397	35776	KPNA1	chr3	-	122143698	tu	0.0353261	0	0.850914	0.0431963	8552
1216668	38048	LYSMD3	chr5	-	89812599	tu-ce	0.0353424	0	0.85088	0.0431912	8551
323143	38048	LYSMD3	chr5	-	89811447	tu-ce	0.0353424	0	0.85088	0.0431862	8550
1260615	36369	LSG1	chr3	-	194361869	tu	0.0354371	0	0.850683	0.0431811	8549
464360	36369	LSG1	chr3	-	194361520	tu	0.0354371	0	0.850683	0.0431761	8548
1159163	38150	TMED7	chr5	-	114949441	tu	0.0355643	0	0.850418	0.043171	8547
1177780	33276	YIPF4	chr2	+	32530953	tu	0.0355718	0	0.850402	0.043166	8546
1213280	46916	LIN7C	chr11	-	27518433	tu	0.0355854	0	0.850374	0.0431609	8545
627532	41397	DUS4L	chr7	+	107218874	tu	0.0355977	0	0.850349	0.0431559	8544
274915	45496	BMI1	chr10	+	22620418	tu	0.035797	0	0.849935	0.0431508	8543
520083	37981	SCAMP1	chr5	+	77774102	tu	0.0359361	0	0.849647	0.0431458	8542
4467644	37981	SCAMP1	chr5	+	77774647	tu	0.0359361	0	0.849647	0.0431407	8541
464712	35077	CRTAP	chr3	+	33189264	tu	0.0361652	0	0.849175	0.0431357	8540
1192963	55526	CHMP1B	chr18	+	11854443	tu	0.0361766	0	0.849151	0.0431306	8539
2520005	56264	EPOR	chr19	-	11487883	tu-ce	0.0362256	0	0.84905	0.0431256	8538
322623	37842	C5orf43	chr5	-	60455239	tu	0.0362466	0	0.849007	0.0431205	8537
880686	44761	ZMAT1	chrX	-	101137631	tu	0.0363792	0	0.848734	0.0431155	8536
1261706	42649	DERL1	chr8	-	124026388	tu-ce	0.036461	0	0.848567	0.0431104	8535
1170668	36189	EIF5A2	chr3	-	170610260	tu	0.0366327	0	0.848215	0.0431054	8534
676737	52063	ARIH1	chr15	+	72878900	tu	0.0367819	0	0.84791	0.0431003	8533
1306107	37894	GTF2H2	chr5	-	70331332	tu-me-ce	0.0368159	0	0.84784	0.0430953	8532
1194764	45538	MPP7	chr10	-	28339926	tu	0.0371325	0	0.847196	0.0430902	8531
555646	45538	MPP7	chr10	-	28340101	tu	0.0371325	0	0.847196	0.0430852	8530
688592	36775	USP46	chr4	-	53460345	tu	0.0372491	0	0.846959	0.0430801	8529
92009	53971	MPDU1	chr17	+	7491514	tu	0.0373245	0	0.846806	0.0430751	8528
1229980	53971	MPDU1	chr17	+	7491666	tu	0.0373245	0	0.846806	0.04307	8527
4472537	37254	PGRMC2	chr4	-	129191938	tu	0.0374406	0	0.846571	0.043065	8526
1204027	33439	C2orf74	chr2	+	61391798	tu	0.0374523	0	0.846547	0.0430599	8525
431068	42418	STAU2	chr8	-	74461842	tu-me-ce	0.0374836	0	0.846484	0.0430549	8524
1170247	46344	C10orf84	chr10	-	120069274	tu	0.037518	0	0.846414	0.0430498	8523
1028305	46493	SIRT3	chr11	-	215430	tu	0.0375831	0	0.846283	0.0430448	8522
225836	46493	SIRT3	chr11	-	216142	tu	0.0375831	0	0.846283	0.0430397	8521
1169853	46037	RPP30	chr10	+	92660729	tu-me-ce	0.0376989	0	0.846049	0.0430346	8520
13062	46043	HECTD2	chr10	+	93223424	tu-me-ce	0.0377514	0	0.845943	0.0430296	8519
96027	46043	HECTD2	chr10	+	93274518	tu-me-ce	0.0377514	0	0.845943	0.0430245	8518
146890	53440	CTRL	chr16	-	67963476	tu	0.0377735	0	0.845899	0.0430195	8517
861336	30568	HP1BP3	chr1	-	21069169	tu-me-ce	0.0377969	0	0.845852	0.0430144	8516
135711	55971	LMNB2	chr19	-	2429971	tu	0.0378774	0	0.84569	0.0430094	8515
476746	41401	CBLL1	chr7	+	107400134	tu	0.0379199	0	0.845604	0.0430043	8514
397580	46344	C10orf84	chr10	-	120069430	tu	0.0380526	0	0.845338	0.0429993	8513
1266130	46902	FANCF	chr11	-	22644437	tu	0.0380802	0	0.845282	0.0429942	8512
419456	34381	STK17B	chr2	-	197001907	tu	0.0381106	0	0.845221	0.0429892	8511
450502	58153	PHF20	chr20	+	34538297	tu	0.0382802	0	0.844882	0.0429841	8510
4432156	53249	PAPD5	chr16	+	50264593	tu	0.0383782	0	0.844686	0.0429791	8509
1136854	53249	PAPD5	chr16	+	50265738	tu	0.0383782	0	0.844686	0.042974	8508
1138351	43159	ALDH1B1	chr9	+	38397951	tu	0.0383959	0	0.84465	0.042969	8507
681971	58994	C22orf29	chr22	-	19835374	tu	0.0384011	0	0.84464	0.0429639	8506
312873	48683	ERGIC2	chr12	-	29493648	tu	0.0384767	0	0.844489	0.0429589	8505
4425881	56955	PLEKHG2	chr19	+	39916244	tu-me-ce	0.0385045	0	0.844434	0.0429538	8504
878940	43014	C9orf72	chr9	-	27560411	tu-me-ce	0.0385229	0	0.844397	0.0429488	8503
107774	41877	LMBR1	chr7	-	156475122	tu	0.0387622	0	0.843921	0.0429437	8502
1259606	45393	KIN	chr10	-	7797992	tu	0.0387896	0	0.843866	0.0429387	8501
1216518	37645	ANKH	chr5	-	14709923	tu	0.0388122	0	0.843821	0.0429336	8500
1144272	46388	IKZF5	chr10	-	124753132	tu-ce	0.0388507	0	0.843745	0.0429286	8499
749334	46408	ZRANB1	chr10	+	126676002	tu	0.0388521	0	0.843742	0.0429235	8498
1206542	50976	RPS6KA5	chr14	-	91360317	tu-me-ce	0.0389108	0	0.843625	0.0429185	8497
573836	36411	SENP5	chr3	+	196658100	tu	0.0389683	0	0.843512	0.0429134	8496
1195981	36411	SENP5	chr3	+	196661583	tu	0.0389683	0	0.843512	0.0429084	8495
434906	44695	P2RY10	chrX	+	78217583	tu	0.0390813	0	0.843288	0.0429033	8494
113190	32851	URB2	chr1	+	229795798	tu	0.0392652	0	0.842924	0.0428983	8493
211483	58712	MRPS6	chr21	+	35515331	tu	0.0393341	0	0.842788	0.0428932	8492
1207393	58712	MRPS6	chr21	+	35515288	tu	0.0393341	0	0.842788	0.0428882	8491
86293	59621	KLHDC7B	chr22	+	50989451	tu	0.0393625	0	0.842732	0.0428831	8490
451677	59621	KLHDC7B	chr22	+	50988543	tu	0.0393625	0	0.842732	0.0428781	8489
726533	34923	FANCD2	chr3	+	10140698	tu-me-ce	0.0394766	0	0.842508	0.042873	8488
744692	43152	DCAF10	chr9	+	37867664	tu	0.0396	0	0.842265	0.042868	8487
1207527	55431	ENOSF1	chr18	-	673995	tu-me-ce	0.0396078	0	0.842249	0.0428629	8486
1186819	36716	RHOH	chr4	+	40246021	tu	0.0398015	0	0.841869	0.0428579	8485
1033411	52893	C16orf45	chr16	+	15681817	tu	0.0398313	0	0.841811	0.0428528	8484
1062144	52893	C16orf45	chr16	+	15682112	tu	0.0398313	0	0.841811	0.0428478	8483
1276101	50536	SNX6	chr14	-	35031609	tu	0.0398931	0	0.84169	0.0428427	8482
1165904	50536	SNX6	chr14	-	35031687	tu	0.0398931	0	0.84169	0.0428377	8481
1068958	33063	RNF144A	chr2	+	7184224	tu	0.0400578	0	0.841368	0.0428326	8480
315333	39208	TCF19	chr6	+	31131996	tu	0.0402535	0	0.840986	0.0428276	8479
359098	39208	TCF19	chr6	+	31131561	tu	0.0402535	0	0.840986	0.0428225	8478
343353	51076	SETD3	chr14	-	99864861	tu	0.0402983	0	0.840899	0.0428175	8477
233306	38656	FBXW11	chr5	-	171288676	tu	0.0403092	0	0.840877	0.0428124	8476
661563	38656	FBXW11	chr5	-	171288555	tu	0.0403092	0	0.840877	0.0428074	8475
352919	31989	RUSC1	chr1	+	155300906	tu	0.040436	0	0.840631	0.0428023	8474
112096	31989	RUSC1	chr1	+	155300524	tu	0.040436	0	0.840631	0.0427973	8473
623420	38685	THOC3	chr5	+	175386530	tu-me-ce	0.0404495	0	0.840604	0.0427922	8472
1252070	37045	KIAA0914	chr4	-	89647507	tu	0.0405827	0	0.840346	0.0427872	8471
805894	37045	KIAA0914	chr4	-	89647629	tu	0.0405827	0	0.840346	0.0427821	8470
399088	47823	TMEM135	chr11	+	87034186	tu	0.0405828	0	0.840345	0.042777	8469
600486	56775	ZNF792	chr19	-	35447262	tu	0.0407218	0	0.840076	0.042772	8468
646839	56775	ZNF792	chr19	-	35448379	tu	0.0407218	0	0.840076	0.0427669	8467
269909	54942	TRIM25	chr17	-	54968564	tu	0.0408471	0	0.839833	0.0427619	8466
29502	44435	TBC1D25	chrX	+	48419600	tu	0.0408529	0	0.839822	0.0427568	8465
292562	44435	TBC1D25	chrX	+	48420999	tu	0.0408529	0	0.839822	0.0427518	8464
51518	38886	RIOK1	chr6	+	7418148	tu	0.0409098	0	0.839712	0.0427467	8463
500720	51616	HAUS2	chr15	+	42862187	tu	0.0409435	0	0.839647	0.0427417	8462
1267116	36798	TMEM165	chr4	+	56292331	tu	0.0411422	0	0.839264	0.0427366	8461
4467418	36798	TMEM165	chr4	+	56291807	tu	0.0411422	0	0.839264	0.0427316	8460
346984	52270	WDR73	chr15	-	85186298	tu	0.041186	0	0.839179	0.0427265	8459
560422	52270	WDR73	chr15	-	85186376	tu	0.041186	0	0.839179	0.0427215	8458
2960533	58153	PHF20	chr20	+	34536457	tu	0.0411938	2.59775e-34	0.839164	0.0427164	8457
1209622	35570	CGGBP1	chr3	-	88102027	tu	0.0412326	2.69631e-34	0.83909	0.0427114	8456
1053962	43287	C9orf85	chr9	+	74588311	tu	0.0412587	2.70068e-34	0.839039	0.0427063	8455
1165506	43287	C9orf85	chr9	+	74588370	tu	0.0412587	2.81736e-34	0.839039	0.0427013	8454
235837	34512	RPE	chr2	+	210885951	tu-me-ce	0.041485	2.81736e-34	0.838605	0.0426962	8453
760672	50808	PCNX	chr14	+	71582028	tu	0.0415805	2.83458e-34	0.838421	0.0426912	8452
532314	52275	ZNF592	chr15	+	85346528	tu	0.0416193	2.83458e-34	0.838347	0.0426861	8451
1213130	32687	LPGAT1	chr1	-	211921425	tu	0.0417155	2.91333e-34	0.838163	0.0426811	8450
4658590	54806	CDC27	chr17	-	45195307	tu	0.0417724	5.44273e-34	0.838054	0.042676	8449
101134	35633	FAM55C	chr3	+	101544774	tu	0.04182	5.55202e-34	0.837963	0.042671	8448
617721	35498	ATXN7	chr3	+	63989230	tu-me-ce	0.0418623	5.72504e-34	0.837882	0.0426659	8447
278729	35169	HIGD1A	chr3	-	42825797	tu	0.0419579	6.06546e-34	0.8377	0.0426609	8446
1248477	35169	HIGD1A	chr3	-	42826658	tu	0.0419579	6.08453e-34	0.8377	0.0426558	8445
386493	37909	SERF1A	chr5	+	70203834	tu	0.042098	6.20532e-34	0.837433	0.0426508	8444
496423	50127	GPR180	chr13	+	95279699	tu	0.0422287	8.76254e-34	0.837184	0.0426457	8443
1126841	44181	PRKX	chrX	-	3526442	tu	0.0422815	1.19597e-33	0.837084	0.0426407	8442
158266	55643	GALNT1	chr18	+	33291787	tu	0.0423154	1.71889e-33	0.83702	0.0426356	8441
1194338	45416	SEC61A2	chr10	+	12207360	tu-me	0.0423384	2.0505e-33	0.836976	0.0426306	8440
256962	39699	PAQR8	chr6	+	52270948	tu	0.0423832	2.17243e-33	0.836891	0.0426255	8439
684837	33928	CBWD1	chr2	+	114253378	tu-me-ce	0.0424398	2.22317e-33	0.836784	0.0426205	8438
220567	42512	PDP1	chr8	+	94937187	tu	0.0424954	2.25718e-33	0.836678	0.0426154	8437
667230	42512	PDP1	chr8	+	94938292	tu	0.0424954	2.28841e-33	0.836678	0.0426104	8436
4497404	36883	DCK	chr4	+	71896621	tu	0.0425357	2.32982e-33	0.836602	0.0426053	8435
357267	36883	DCK	chr4	+	71896478	tu	0.0425357	2.63057e-33	0.836602	0.0426003	8434
1208575	49914	COG6	chr13	+	40326770	tu	0.0426122	2.99519e-33	0.836457	0.0425952	8433
587781	45453	FAM188A	chr10	-	15820846	tu	0.0427407	3.09706e-33	0.836214	0.0425902	8432
246642	45453	FAM188A	chr10	-	15820172	tu	0.0427407	3.28228e-33	0.836214	0.0425851	8431
589550	46845	C11orf58	chr11	+	16777576	tu	0.0430015	3.32403e-33	0.835722	0.0425801	8430
498969	50808	PCNX	chr14	+	71578694	tu	0.0430402	3.45532e-33	0.83565	0.042575	8429
1242679	37161	C4orf32	chr4	+	113108183	tu	0.0431818	3.56928e-33	0.835383	0.04257	8428
888689	50986	TC2N	chr14	-	92247530	tu	0.0432353	3.65132e-33	0.835283	0.0425649	8427
1219347	43262	FAM122A	chr9	+	71396225	tu	0.0432583	4.24384e-33	0.83524	0.0425599	8426
1224033	32667	HSD11B1	chr1	+	209908279	tu	0.0435726	4.42515e-33	0.834651	0.0425548	8425
951212	32667	HSD11B1	chr1	+	209908204	tu	0.0435726	4.4422e-33	0.834651	0.0425498	8424
722834	33842	DKFZp434L1215	chr2	-	106709766	tu	0.0435776	4.45666e-33	0.834641	0.0425447	8423
865510	33842	DKFZp434L1215	chr2	-	106710071	tu	0.0435776	4.50634e-33	0.834641	0.0425397	8422
412270	59373	NOL12	chr22	+	38089480	tu-me-ce	0.0435988	4.69067e-33	0.834602	0.0425346	8421
4471229	59373	NOL12	chr22	+	38087785	tu-me-ce	0.0435988	4.71699e-33	0.834602	0.0425295	8420
92399	54377	RHOT1	chr17	+	30552519	tu	0.04364	4.74768e-33	0.834525	0.0425245	8419
475456	40211	EPM2A	chr6	-	145946444	tu-ce	0.0437163	4.85981e-33	0.834382	0.0425194	8418
4463594	44322	GK	chrX	+	30748728	tu	0.043753	4.87079e-33	0.834314	0.0425144	8417
529582	48677	KLHDC5	chr12	+	27955976	tu	0.0437696	4.88071e-33	0.834283	0.0425093	8416
366416	48677	KLHDC5	chr12	+	27951113	tu	0.0437696	4.92133e-33	0.834283	0.0425043	8415
136865	57476	ZNF350	chr19	-	52467593	tu	0.043775	4.94763e-33	0.834273	0.0424992	8414
874610	39879	RRAGD	chr6	-	90077586	tu	0.0438732	5.06493e-33	0.83409	0.0424942	8413
318433	39879	RRAGD	chr6	-	90074724	tu	0.0438732	5.06718e-33	0.83409	0.0424891	8412
512432	59029	CRKL	chr22	+	21307894	tu-ce	0.0439273	5.08305e-33	0.833989	0.0424841	8411
111	59029	CRKL	chr22	+	21308033	tu-ce	0.0439273	5.0886e-33	0.833989	0.042479	8410
1215111	49163	TMBIM4	chr12	-	66531612	tu	0.0440544	5.09601e-33	0.833752	0.042474	8409
756591	49163	TMBIM4	chr12	-	66530718	tu	0.0440544	5.10193e-33	0.833752	0.0424689	8408
338330	58201	KIAA1219	chr20	+	37207341	tu-me-ce	0.0443088	5.10361e-33	0.83328	0.0424639	8407
1233173	31474	CLCC1	chr1	-	109474917	tu	0.0446012	5.10997e-33	0.832739	0.0424588	8406
596439	52870	ERCC4	chr16	+	14046049	tu	0.0447086	5.12093e-33	0.832541	0.0424538	8405
144780	52870	ERCC4	chr16	+	14046203	tu	0.0447086	5.12503e-33	0.832541	0.0424487	8404
192910	40282	MTRF1L	chr6	-	153311045	tu	0.0447411	5.13393e-33	0.832481	0.0424437	8403
486928	46037	RPP30	chr10	+	92660529	tu-me-ce	0.04477	5.13599e-33	0.832428	0.0424386	8402
36273	31234	DEPDC1	chr1	-	68941265	tu	0.0448089	5.14646e-33	0.832356	0.0424336	8401
377274	31234	DEPDC1	chr1	-	68939836	tu	0.0448089	5.15164e-33	0.832356	0.0424285	8400
242147	51616	HAUS2	chr15	+	42859273	tu	0.0448341	5.16279e-33	0.832309	0.0424235	8399
1155171	48737	IRAK4	chr12	+	44183344	tu	0.0448479	5.16694e-33	0.832284	0.0424184	8398
309984	37473	HPGD	chr4	-	175411384	tu	0.0448702	5.17692e-33	0.832243	0.0424134	8397
337652	58412	PMEPA1	chr20	-	56223454	tu	0.0449117	5.19005e-33	0.832166	0.0424083	8396
2940242	38559	SAP30L	chr5	+	153835839	tu	0.0449481	5.19731e-33	0.832099	0.0424033	8395
671529	47807	CREBZF	chr11	-	85369852	tu-ce	0.0449593	5.20643e-33	0.832079	0.0423982	8394
2835169	40048	HSF2	chr6	+	122754100	tu	0.0450147	5.21384e-33	0.831977	0.0423932	8393
2443842	40048	HSF2	chr6	+	122754372	tu	0.0450147	5.22424e-33	0.831977	0.0423881	8392
678700	55111	PRKAR1A	chr17	+	66528901	tu	0.0451514	5.2294e-33	0.831726	0.0423831	8391
506200	55111	PRKAR1A	chr17	+	66528619	tu	0.0451514	5.24237e-33	0.831726	0.042378	8390
998138	46902	FANCF	chr11	-	22645711	tu	0.045154	5.25228e-33	0.831721	0.042373	8389
743449	43286	FAM108B1	chr9	-	74480071	tu	0.045167	5.25971e-33	0.831697	0.0423679	8388
1275415	43286	FAM108B1	chr9	-	74480282	tu	0.045167	5.26524e-33	0.831697	0.0423629	8387
522773	40968	RABGEF1	chr7	+	66276443	tu	0.0454766	5.27367e-33	0.83113	0.0423578	8386
903617	40196	ADAT2	chr6	-	143748357	tu	0.0454943	5.28725e-33	0.831098	0.0423528	8385
358174	38206	LYRM7	chr5	+	130538674	tu	0.0455972	5.29199e-33	0.83091	0.0423477	8384
957861	37528	UFSP2	chr4	-	186320691	tu	0.045684	5.29978e-33	0.830751	0.0423427	8383
621342	37528	UFSP2	chr4	-	186321460	tu	0.045684	5.31523e-33	0.830751	0.0423376	8382
720350	34129	RIF1	chr2	+	152332422	tu	0.0457217	5.32299e-33	0.830683	0.0423326	8381
775210	59416	APOBEC3C	chr22	+	39415032	tu	0.0458361	5.33017e-33	0.830474	0.0423275	8380
559	59416	APOBEC3C	chr22	+	39414823	tu	0.0458361	5.33763e-33	0.830474	0.0423225	8379
1012562	58788	PRDM15	chr21	-	43218391	tu	0.0458519	5.34834e-33	0.830445	0.0423174	8378
1192824	58788	PRDM15	chr21	-	43219280	tu	0.0458519	5.3589e-33	0.830445	0.0423124	8377
1255484	53632	ZDHHC7	chr16	-	85008176	tu-ce	0.0460312	5.36373e-33	0.830119	0.0423073	8376
2136013	53632	ZDHHC7	chr16	-	85008070	tu-ce	0.0460312	5.37082e-33	0.830119	0.0423023	8375
4430288	44637	OGT	chrX	+	70794206	tu	0.0460487	5.37425e-33	0.830087	0.0422972	8374
1108612	55321	KIAA1618	chr17	+	78294033	tu-me-ce	0.0460602	5.37943e-33	0.830066	0.0422922	8373
98057	35007	DPH3	chr3	-	16301890	tu	0.046136	5.38583e-33	0.829929	0.0422871	8372
175266	41388	SYPL1	chr7	-	105732144	tu	0.0462642	5.38854e-33	0.829696	0.042282	8371
1241147	41388	SYPL1	chr7	-	105730952	tu	0.0462642	5.40931e-33	0.829696	0.042277	8370
1184081	42611	ENY2	chr8	+	110355904	tu	0.0463362	5.42086e-33	0.829566	0.0422719	8369
286554	42611	ENY2	chr8	+	110355809	tu	0.0463362	5.43281e-33	0.829566	0.0422669	8368
229160	49295	MRPL42	chr12	+	93895308	tu	0.0464182	5.44211e-33	0.829417	0.0422618	8367
34036	32775	FBXO28	chr1	+	224347254	tu	0.0465334	5.45186e-33	0.829209	0.0422568	8366
1346915	51010	C14orf142	chr14	-	93669240	tu	0.0465372	5.46706e-33	0.829202	0.0422517	8365
498148	51010	C14orf142	chr14	-	93669804	tu	0.0465372	5.47628e-33	0.829202	0.0422467	8364
1139949	52354	SLCO3A1	chr15	+	92715665	tu-me-ce	0.0468756	5.48881e-33	0.828592	0.0422416	8363
3385708	36626	QDPR	chr4	-	17488157	tu	0.0469266	5.4976e-33	0.8285	0.0422366	8362
890221	52210	MESDC2	chr15	-	81270586	tu	0.0469463	5.51971e-33	0.828465	0.0422315	8361
500737	51632	ADAL	chr15	+	43644386	tu-me-ce	0.0470547	5.53056e-33	0.82827	0.0422265	8360
242158	51632	ADAL	chr15	+	43646099	tu-me-ce	0.0470547	5.54129e-33	0.82827	0.0422214	8359
1084385	35450	CCDC66	chr3	+	56655838	tu-me	0.0471497	5.54518e-33	0.828099	0.0422164	8358
536841	32725	RRP15	chr1	+	218504920	tu	0.0471639	5.55483e-33	0.828074	0.0422113	8357
581555	41378	SRPK2	chr7	-	104757750	tu	0.0472136	5.56844e-33	0.827985	0.0422063	8356
523616	41378	SRPK2	chr7	-	104756829	tu	0.0472136	5.58503e-33	0.827985	0.0422012	8355
249357	42718	PHF20L1	chr8	+	133859831	tu-me-ce	0.0474447	5.60995e-33	0.827571	0.0421962	8354
3614477	35323	IP6K1	chr3	-	49761729	tu	0.0474544	5.63168e-33	0.827554	0.0421911	8353
393673	43572	ERP44	chr9	-	102744764	tu	0.0475239	5.64501e-33	0.827429	0.0421861	8352
1125663	41988	FDFT1	chr8	+	11696176	tu	0.047612	5.66854e-33	0.827272	0.042181	8351
1177113	37975	WDR41	chr5	-	76727624	tu	0.0476206	5.68821e-33	0.827256	0.042176	8350
604594	34990	ZFYVE20	chr3	-	15111580	tu	0.0478317	5.70509e-33	0.82688	0.0421709	8349
866540	34990	ZFYVE20	chr3	-	15113195	tu	0.0478317	5.7291e-33	0.82688	0.0421659	8348
4416093	51944	APH1B	chr15	+	63598104	tu	0.047835	5.74045e-33	0.826874	0.0421608	8347
762980	51944	APH1B	chr15	+	63601320	tu	0.047835	5.7533e-33	0.826874	0.0421558	8346
1410333	58174	RBL1	chr20	-	35626188	tu-me-ce	0.047855	5.76777e-33	0.826839	0.0421507	8345
540376	58174	RBL1	chr20	-	35627118	tu-me-ce	0.047855	5.78348e-33	0.826839	0.0421457	8344
193380	37866	C5orf44	chr5	+	64961896	tu-me	0.0479541	5.79573e-33	0.826662	0.0421406	8343
4469477	47993	C11orf57	chr11	+	111954389	tu-ce	0.0480215	5.81697e-33	0.826542	0.0421356	8342
340826	43262	FAM122A	chr9	+	71396316	tu	0.0480629	5.83667e-33	0.826469	0.0421305	8341
528288	45753	HERC4	chr10	-	69682438	tu-me	0.0481903	5.86399e-33	0.826243	0.0421255	8340
147872	58328	TP53RK	chr20	-	45315294	tu	0.0481998	5.87571e-33	0.826226	0.0421204	8339
4462430	38571	TIMD4	chr5	-	156346305	tu	0.0482187	5.89202e-33	0.826192	0.0421154	8338
471989	38571	TIMD4	chr5	-	156346368	tu	0.0482187	5.89942e-33	0.826192	0.0421103	8337
1053871	43036	CHMP5	chr9	+	33281513	tu	0.0483331	5.91748e-33	0.82599	0.0421053	8336
482533	43036	CHMP5	chr9	+	33281161	tu	0.0483331	5.92928e-33	0.82599	0.0421002	8335
65968	34183	GCA	chr2	+	163216936	tu	0.0485259	5.93712e-33	0.825648	0.0420952	8334
428496	39883	LYRM2	chr6	-	90343945	tu	0.0486222	5.94558e-33	0.825478	0.0420901	8333
448133	55757	MALT1	chr18	+	56417278	tu	0.0487576	5.96429e-33	0.825239	0.0420851	8332
551869	41090	PION	chr7	-	76940071	me-ce	0.0492608	5.97454e-33	0.824354	0.04208	8331
4422809	41090	PION	chr7	-	76958849	me-ce	0.0492608	5.98088e-33	0.824354	0.042075	8330
4463853	45681	PARG	chr10	-	51026324	tu	0.0492742	5.98895e-33	0.824331	0.0420699	8329
1194804	45681	PARG	chr10	-	51026433	tu	0.0492742	6.00386e-33	0.824331	0.0420649	8328
92752	54687	RUNDC1	chr17	+	41145704	tu	0.0492941	6.02685e-33	0.824296	0.0420598	8327
515406	31568	RSBN1	chr1	-	114307944	tu	0.0494159	6.04729e-33	0.824083	0.0420548	8326
1165878	50493	CBLN3	chr14	-	24895863	tu	0.0494954	6.06077e-33	0.823944	0.0420497	8325
559065	50493	CBLN3	chr14	-	24895748	tu	0.0494954	6.08094e-33	0.823944	0.0420447	8324
3062521	57698	ZNF548	chr19	+	57911306	tu	0.0497019	6.10774e-33	0.823583	0.0420396	8323
4422743	41870	RBM33	chr7	+	155570526	tu-me-ce	0.0498218	6.1148e-33	0.823374	0.0420345	8322
1167206	52210	MESDC2	chr15	-	81271306	tu	0.0499211	6.12431e-33	0.823201	0.0420295	8321
750683	46405	METTL10	chr10	-	126448688	tu	0.0499684	6.14424e-33	0.823118	0.0420244	8320
1177738	33122	GEN1	chr2	+	17966080	tu	0.0501473	6.15976e-33	0.822807	0.0420194	8319
416706	32906	ERO1LB	chr1	-	236381686	tu	0.0502334	6.17871e-33	0.822658	0.0420143	8318
862999	32906	ERO1LB	chr1	-	236378855	tu	0.0502334	6.19918e-33	0.822658	0.0420093	8317
308545	36760	KIAA0826	chr4	-	48499379	tu	0.0504281	6.2122e-33	0.82232	0.0420042	8316
3540721	34883	RAD18	chr3	-	8921570	tu	0.050444	6.24158e-33	0.822292	0.0419992	8315
1227555	33445	XPO1	chr2	-	61705167	tu	0.0505675	6.26609e-33	0.822079	0.0419941	8314
396165	45415	DHTKD1	chr10	+	12165219	tu	0.0505675	6.28183e-33	0.822079	0.0419891	8313
1223870	31607	TTF2	chr1	+	117645228	tu-me-ce	0.0506217	6.29492e-33	0.821985	0.041984	8312
401586	50112	NDFIP2	chr13	+	80129983	tu	0.0506627	6.31688e-33	0.821914	0.041979	8311
1260187	35440	SELK	chr3	-	53919309	tu	0.0506713	6.33573e-33	0.821899	0.0419739	8310
331091	34765	UBE2F	chr2	+	238950206	tu	0.050719	6.34802e-33	0.821817	0.0419689	8309
464313	36305	TBCCD1	chr3	-	186264130	tu	0.0507924	6.35214e-33	0.82169	0.0419638	8308
982752	36305	TBCCD1	chr3	-	186263857	tu	0.0507924	6.38275e-33	0.82169	0.0419588	8307
1262012	42424	GDAP1	chr8	+	75278058	tu	0.0508618	6.40552e-33	0.82157	0.0419537	8306
172347	42424	GDAP1	chr8	+	75279107	tu	0.0508618	6.4282e-33	0.82157	0.0419487	8305
520412	38565	CNOT8	chr5	+	154255340	tu	0.0509985	6.44258e-33	0.821335	0.0419436	8304
853389	38565	CNOT8	chr5	+	154256347	tu	0.0509985	6.45258e-33	0.821335	0.0419386	8303
1210409	42259	RNF170	chr8	-	42708444	tu	0.051078	6.46786e-33	0.821198	0.0419335	8302
941839	42259	RNF170	chr8	-	42710847	tu	0.051078	6.48277e-33	0.821198	0.0419285	8301
48178	49222	RTVP1	chr12	+	75895565	sg	0.0511055	6.49539e-33	0.821151	0.0419234	8300
840067	39844	KIAA1009	chr6	-	84833972	tu	0.0511191	6.51976e-33	0.821127	0.0419184	8299
231598	39844	KIAA1009	chr6	-	84834628	tu	0.0511191	6.53907e-33	0.821127	0.0419133	8298
1153678	48287	ACAD8	chr11	+	134135735	tu-me	0.0512341	6.57757e-33	0.82093	0.0419083	8297
843119	44431	FTSJ1	chrX	+	48344687	tu	0.0513196	6.61752e-33	0.820783	0.0419032	8296
4455691	44431	FTSJ1	chrX	+	48344738	tu	0.0513196	6.62954e-33	0.820783	0.0418982	8295
1136192	33618	C2orf3	chr2	-	75889834	tu-me-ce	0.0514583	6.64211e-33	0.820545	0.0418931	8294
109496	44922	STAG2	chrX	+	123236350	tu	0.0514703	6.67536e-33	0.820524	0.0418881	8293
964742	44922	STAG2	chrX	+	123236504	tu	0.0514703	6.72389e-33	0.820524	0.041883	8292
1221598	50249	TFDP1	chr13	+	114295503	tu	0.0514888	6.73711e-33	0.820493	0.041878	8291
1374300	37726	NIPBL	chr5	+	37065918	tu-ce	0.0516438	6.75741e-33	0.820227	0.0418729	8290
515782	32597	RBBP5	chr1	-	205056825	tu-me-ce	0.0517364	6.76373e-33	0.820069	0.0418679	8289
1213102	32597	RBBP5	chr1	-	205057591	tu-me-ce	0.0517364	6.77502e-33	0.820069	0.0418628	8288
882731	45459	TRDMT1	chr10	-	17188746	tu	0.0517874	6.7997e-33	0.819982	0.0418578	8287
4430580	45459	TRDMT1	chr10	-	17190880	tu	0.0517874	6.84256e-33	0.819982	0.0418527	8286
171672	42637	DSCC1	chr8	-	120846216	tu	0.0517968	6.8515e-33	0.819966	0.0418477	8285
1208783	50004	C13orf1	chr13	-	50488595	tu	0.0520308	6.86676e-33	0.819566	0.0418426	8284
663994	40282	MTRF1L	chr6	-	153309211	tu	0.0520587	6.87758e-33	0.819519	0.0418376	8283
381336	34412	C2orf60	chr2	-	200796058	tu	0.0520975	6.90195e-33	0.819453	0.0418325	8282
1220077	51509	C15orf29	chr15	-	34434016	tu	0.052257	6.92144e-33	0.819181	0.0418275	8281
696352	48228	RPUSD4	chr11	-	126072311	tu	0.0522693	6.95725e-33	0.819161	0.0418224	8280
1152896	48228	RPUSD4	chr11	-	126071993	tu	0.0522693	6.99849e-33	0.819161	0.0418174	8279
532252	52126	C15orf39	chr15	+	75503923	tu	0.0523119	7.04135e-33	0.819088	0.0418123	8278
849017	55122	MAP2K6	chr17	+	67538154	tu	0.0524502	7.05269e-33	0.818853	0.0418073	8277
93277	55122	MAP2K6	chr17	+	67538466	tu	0.0524502	7.10372e-33	0.818853	0.0418022	8276
1463106	50886	C14orf118	chr14	+	76640395	tu-me-ce	0.0526094	7.13462e-33	0.818583	0.0417972	8275
210243	52253	C15orf40	chr15	-	83674017	tu-ce	0.0526395	7.17652e-33	0.818532	0.0417921	8274
1245068	34001	AMMECR1L	chr2	-	128619667	tu	0.0526407	7.23122e-33	0.81853	0.041787	8273
1173824	32437	C1orf25	chr1	-	185088124	tu	0.0527863	7.25919e-33	0.818284	0.041782	8272
111390	31425	SLC35A3	chr1	+	100489010	tu	0.0531302	7.30221e-33	0.817703	0.0417769	8271
565216	31425	SLC35A3	chr1	+	100488877	tu	0.0531302	7.34845e-33	0.817703	0.0417719	8270
493422	49504	OAS2	chr12	+	113449035	tu-me-ce	0.0531737	7.41217e-33	0.81763	0.0417668	8269
1115276	39002	TRIM38	chr6	+	25984366	tu	0.0534403	7.44102e-33	0.817181	0.0417618	8268
832050	58790	ZNF295	chr21	-	43408748	tu-ce	0.0534446	7.47599e-33	0.817174	0.0417567	8267
215985	55421	METRNL	chr17	+	81052597	tu	0.0534501	7.54479e-33	0.817165	0.0417517	8266
93537	55421	METRNL	chr17	+	81052868	tu	0.0534501	7.58779e-33	0.817165	0.0417466	8265
241314	50779	RAD51L1	chr14	+	68964500	tu-me	0.0534565	7.6539e-33	0.817154	0.0417416	8264
1243181	48434	C1RL	chr12	-	7247150	tu-me-ce	0.0535221	7.69056e-33	0.817044	0.0417365	8263
908479	48434	C1RL	chr12	-	7247647	tu-me-ce	0.0535221	7.72104e-33	0.817044	0.0417315	8262
543532	33897	BCL2L11	chr2	+	111886420	tu-me	0.0535358	7.75213e-33	0.817021	0.0417264	8261
396817	46321	FAM160B1	chr10	+	116624473	tu	0.0536421	7.79208e-33	0.816843	0.0417214	8260
96348	46321	FAM160B1	chr10	+	116623666	tu	0.0536421	7.83514e-33	0.816843	0.0417163	8259
965988	46916	LIN7C	chr11	-	27516440	tu	0.0537511	7.87592e-33	0.81666	0.0417113	8258
1070585	35019	RAB5A	chr3	+	20026000	tu	0.0537928	7.89783e-33	0.81659	0.0417062	8257
867875	35019	RAB5A	chr3	+	20026663	tu	0.0537928	7.95285e-33	0.81659	0.0417012	8256
905049	42448	ZBTB10	chr8	+	81433790	tu	0.053857	8.01056e-33	0.816483	0.0416961	8255
565157	31362	CDC7	chr1	+	91990580	tu	0.0539533	8.1007e-33	0.816322	0.0416911	8254
1228231	58153	PHF20	chr20	+	34536791	tu	0.0539615	8.1716e-33	0.816308	0.041686	8253
441753	50661	WDHD1	chr14	-	55406676	tu	0.0539776	8.24631e-33	0.816281	0.041681	8252
534662	56475	C19orf42	chr19	-	16756963	tu	0.0540853	8.32421e-33	0.816101	0.0416759	8251
562810	56475	C19orf42	chr19	-	16757371	tu	0.0540853	8.38551e-33	0.816101	0.0416709	8250
1210422	42316	IMPAD1	chr8	-	57872306	tu	0.0541075	8.45195e-33	0.816064	0.0416658	8249
120755	48287	ACAD8	chr11	+	134135640	tu-me	0.0541408	8.49937e-33	0.816008	0.0416608	8248
289688	40832	H2AFV	chr7	-	44873828	tu-me	0.0542538	8.54947e-33	0.81582	0.0416557	8247
186779	37258	SCLT1	chr4	-	129805395	tu-me	0.0542613	8.62176e-33	0.815808	0.0416507	8246
616957	36028	PLSCR1	chr3	-	146233579	tu	0.0544029	8.70297e-33	0.815572	0.0416456	8245
876853	41501	ZNF800	chr7	-	127010391	tu-me-ce	0.0544036	8.77048e-33	0.815571	0.0416406	8244
386594	38018	ATG10	chr5	+	81550238	tu	0.0545835	8.89683e-33	0.815271	0.0416355	8243
1133498	38018	ATG10	chr5	+	81550605	tu	0.0545835	9.0514e-33	0.815271	0.0416305	8242
1158769	38724	GRK6	chr5	+	176869838	tu	0.0546523	9.13133e-33	0.815157	0.0416254	8241
142082	33169	DNMT3A	chr2	-	25504323	tu-me-ce	0.0546767	9.21815e-33	0.815117	0.0416204	8240
621125	37473	HPGD	chr4	-	175412228	tu	0.0546926	9.29995e-33	0.81509	0.0416153	8239
829218	52163	HMG20A	chr15	+	77777945	tu	0.0548053	9.38704e-33	0.814903	0.0416103	8238
676767	52163	HMG20A	chr15	+	77777891	tu	0.0548053	9.46301e-33	0.814903	0.0416052	8237
305355	47990	DLAT	chr11	+	111935117	tu	0.0548135	9.49208e-33	0.81489	0.0416002	8236
565497	31824	ZNF687	chr1	+	151264656	tu	0.0549238	9.51038e-33	0.814707	0.0415951	8235
32931	31824	ZNF687	chr1	+	151264377	tu	0.0549238	9.53493e-33	0.814707	0.0415901	8234
809461	43952	TTF1	chr9	-	135250976	tu	0.0550456	9.55149e-33	0.814505	0.041585	8233
1275644	43952	TTF1	chr9	-	135250882	tu	0.0550456	9.58027e-33	0.814505	0.04158	8232
1314284	42492	TMEM64	chr8	-	91635835	tu	0.0551436	9.60977e-33	0.814343	0.0415749	8231
1130008	47143	PTPRJ	chr11	+	48153181	me	0.0554523	9.62549e-33	0.813834	0.0415699	8230
1057640	47143	PTPRJ	chr11	+	48192390	me	0.0554523	9.70743e-33	0.813834	0.0415648	8229
220198	42822	BOP1	chr8	-	145486059	od	0.0554724	9.72575e-33	0.813801	0.0415598	8228
103495	42822	BOP1	chr8	-	145317008	od	0.0554724	9.79494e-33	0.813801	0.0415547	8227
582495	42570	RRM2B	chr8	-	103216827	tu-ce	0.055492	9.84373e-33	0.813768	0.0415497	8226
612682	32598	DSTYK	chr1	-	205111882	tu	0.0554996	9.86698e-33	0.813756	0.0415446	8225
653467	32598	DSTYK	chr1	-	205111630	tu	0.0554996	9.88584e-33	0.813756	0.0415395	8224
774431	58828	TRAPPC10	chr21	+	45526156	tu-me	0.055508	9.89686e-33	0.813742	0.0415345	8223
1176849	38123	SLC25A46	chr5	+	110098484	tu	0.0557707	9.91347e-33	0.81331	0.0415294	8222
320714	38123	SLC25A46	chr5	+	110098782	tu	0.0557707	9.92885e-33	0.81331	0.0415244	8221
83310	58760	ETS2	chr21	+	40195379	tu	0.0557873	9.94092e-33	0.813283	0.0415193	8220
354949	34494	CREB1	chr2	+	208468050	tu	0.055855	9.95961e-33	0.813171	0.0415143	8219
398349	47982	PPP2R1B	chr11	-	111612093	tu-me	0.0560264	9.99238e-33	0.81289	0.0415092	8218
870902	37643	FAM105A	chr5	+	14610829	tu	0.0560603	1.0008e-32	0.812835	0.0415042	8217
626110	39871	RNGTT	chr6	-	89321809	tu	0.056094	1.00235e-32	0.81278	0.0414991	8216
1078251	51076	SETD3	chr14	-	99864089	tu	0.0561489	1.00384e-32	0.81269	0.0414941	8215
8290	53965	SENP3	chr17	+	7469350	tu-me-ce	0.0562252	1.01063e-32	0.812565	0.041489	8214
541236	31611	FAM46C	chr1	+	118170996	tu	0.0562646	1.01279e-32	0.8125	0.041484	8213
1167111	51958	CSNK1G1	chr15	-	64457935	tu-me-ce	0.0563704	1.01374e-32	0.812327	0.0414789	8212
699845	51958	CSNK1G1	chr15	-	64457725	tu-me-ce	0.0563704	1.01501e-32	0.812327	0.0414739	8211
608833	30590	ZBTB40	chr1	+	22857646	tu	0.0564985	1.01669e-32	0.812118	0.0414688	8210
341300	43594	SMC2	chr9	+	106903097	tu	0.0565231	1.01737e-32	0.812078	0.0414638	8209
338810	42883	RFX3	chr9	-	3247503	tu-me-ce	0.0565394	1.01823e-32	0.812052	0.0414587	8208
4440425	39973	CDC40	chr6	+	110551535	tu	0.0565533	1.01891e-32	0.812029	0.0414537	8207
1176172	39973	CDC40	chr6	+	110553423	tu	0.0565533	1.02036e-32	0.812029	0.0414486	8206
219415	36054	TSC22D2	chr3	+	150177795	tu	0.0566827	1.02192e-32	0.811818	0.0414436	8205
140130	33897	BCL2L11	chr2	+	111922209	tu-me	0.0571179	1.02301e-32	0.811111	0.0414385	8204
1116411	37894	GTF2H2	chr5	-	70331419	tu-me-ce	0.0571304	1.02391e-32	0.81109	0.0414335	8203
1168862	53958	ZBTB4	chr17	-	7362694	tu	0.0571735	1.02507e-32	0.811021	0.0414284	8202
65787	34098	SPOPL	chr2	+	139329871	tu	0.0571858	1.02634e-32	0.811001	0.0414234	8201
843603	46041	PCGF5	chr10	+	93040738	tu	0.0578117	1.02844e-32	0.809989	0.0414183	8200
1145448	35183	C3orf23	chr3	+	44399979	tu-me	0.0579473	1.02946e-32	0.80977	0.0414133	8199
408561	55746	FECH	chr18	-	55217657	tu	0.0581236	1.03064e-32	0.809487	0.0414082	8198
345277	51178	TRAF3	chr14	+	103372586	tu	0.058163	1.03158e-32	0.809423	0.0414032	8197
403617	51178	TRAF3	chr14	+	103372831	tu	0.058163	1.03289e-32	0.809423	0.0413981	8196
890432	51645	PDIA3	chr15	+	44064802	tu	0.0581902	1.03411e-32	0.80938	0.0413931	8195
701200	53595	GCSH	chr16	-	81115927	tu	0.0584018	1.03542e-32	0.80904	0.041388	8194
1152838	48037	SIK3	chr11	-	116716120	tu	0.0585704	1.03742e-32	0.80877	0.041383	8193
1152837	48037	SIK3	chr11	-	116714126	tu	0.0585704	1.03861e-32	0.80877	0.0413779	8192
1034079	53482	NQO1	chr16	-	69744747	tu	0.0585975	1.0392e-32	0.808727	0.0413729	8191
1062899	53482	NQO1	chr16	-	69743310	tu	0.0585975	1.0401e-32	0.808727	0.0413678	8190
1188816	37869	ERBB2IP	chr5	+	65374936	tu	0.0586214	1.04033e-32	0.808688	0.0413628	8189
240	59162	ASPHD2	chr22	+	26840977	tu	0.0586617	1.04144e-32	0.808624	0.0413577	8188
512530	59162	ASPHD2	chr22	+	26839557	tu	0.0586617	1.04261e-32	0.808624	0.0413527	8187
583139	42260	HOOK3	chr8	+	42885677	tu	0.0586651	1.04498e-32	0.808618	0.0413476	8186
173893	41353	ARMC10	chr7	+	102740211	tu	0.058706	1.04586e-32	0.808553	0.0413426	8185
4415855	50986	TC2N	chr14	-	92247301	tu	0.0588414	1.04734e-32	0.808337	0.0413375	8184
1156358	49446	KCTD10	chr12	-	109887775	tu	0.0589443	1.04944e-32	0.808172	0.0413325	8183
1472552	49446	KCTD10	chr12	-	109886462	tu	0.0589443	1.05107e-32	0.808172	0.0413274	8182
679386	56474	SLC35E1	chr19	-	16660766	tu	0.0589855	1.05278e-32	0.808107	0.0413224	8181
1269526	39934	QRSL1	chr6	+	107115415	tu	0.0590735	1.05424e-32	0.807966	0.0413173	8180
1233000	30372	LZIC	chr1	-	9989337	tu	0.0594308	1.05524e-32	0.807398	0.0413123	8179
353141	31636	SRGAP2	chr1	+	206629505	tu-me-ce	0.0595092	1.05714e-32	0.807273	0.0413072	8178
649822	58866	SUMO3	chr21	-	46226631	tu	0.0597261	1.05923e-32	0.806929	0.0413022	8177
360957	41343	UPLP	chr7	-	102178361	od	0.0597418	1.06034e-32	0.806904	0.0412971	8176
391644	41343	UPLP	chr7	-	102277469	od	0.0597418	1.06215e-32	0.806904	0.041292	8175
445125	52997	GGA2	chr16	-	23477482	tu	0.0597981	1.06365e-32	0.806815	0.041287	8174
1125509	42570	RRM2B	chr8	-	103217848	tu-ce	0.0599156	1.06524e-32	0.806629	0.0412819	8173
1023727	41525	CALU	chr7	+	128409466	tu	0.0599665	1.06662e-32	0.806549	0.0412769	8172
1188058	39170	TRIM39	chr6	+	30311254	tu-me-ce	0.0601827	1.06868e-32	0.806207	0.0412718	8171
20429	36177	GPR160	chr3	+	169803183	tu	0.0604115	1.06951e-32	0.805847	0.0412668	8170
1145987	36177	GPR160	chr3	+	169802869	tu	0.0604115	1.07099e-32	0.805847	0.0412617	8169
322813	37956	COL4A3BP	chr5	-	74666936	tu	0.0604549	1.07241e-32	0.805778	0.0412567	8168
258515	37956	COL4A3BP	chr5	-	74668208	tu	0.0604549	1.0736e-32	0.805778	0.0412516	8167
392161	42328	TOX	chr8	-	59719342	tu	0.0605187	1.07682e-32	0.805678	0.0412466	8166
283956	42328	TOX	chr8	-	59719198	tu	0.0605187	1.07858e-32	0.805678	0.0412415	8165
131402	40142	HBS1L	chr6	-	135357000	tu-me	0.0605394	1.08079e-32	0.805645	0.0412365	8164
288090	41193	ACN9	chr7	+	96811075	tu	0.0606181	1.08371e-32	0.805522	0.0412314	8163
1249570	41193	ACN9	chr7	+	96810620	tu	0.0606181	1.08557e-32	0.805522	0.0412264	8162
961321	40578	TWISTNB	chr7	-	19736333	tu	0.0606292	1.08853e-32	0.805504	0.0412213	8161
263175	43801	GAPVD1	chr9	+	128125614	tu-me-ce	0.0606622	1.09045e-32	0.805452	0.0412163	8160
223734	31524	CEPT1	chr1	+	111727608	tu	0.0606839	1.09221e-32	0.805418	0.0412112	8159
1244855	34577	TTLL4	chr2	+	219620157	tu-me-ce	0.0607152	1.09363e-32	0.805369	0.0412062	8158
141441	34577	TTLL4	chr2	+	219619412	tu-me-ce	0.0607152	1.09603e-32	0.805369	0.0412011	8157
298325	31031	PRDX1	chr1	-	45976718	tu	0.0607566	1.09749e-32	0.805304	0.0411961	8156
1224210	31031	PRDX1	chr1	-	45976901	tu	0.0607566	1.09879e-32	0.805304	0.041191	8155
463860	36137	KPNA4	chr3	-	160218123	tu	0.0609688	1.10152e-32	0.804971	0.041186	8154
895532	58412	PMEPA1	chr20	-	56226456	tu	0.0610085	1.10241e-32	0.804909	0.0411809	8153
131349	40082	C6orf190	chr6	-	128029343	tu	0.0610198	1.10458e-32	0.804891	0.0411759	8152
550839	40082	C6orf190	chr6	-	128029953	tu	0.0610198	1.10557e-32	0.804891	0.0411708	8151
1149135	44438	WDR13	chrX	+	48463573	tu	0.061063	1.10734e-32	0.804824	0.0411658	8150
395633	44438	WDR13	chrX	+	48463503	tu	0.061063	1.1102e-32	0.804824	0.0411607	8149
127161	49426	PRDM4	chr12	-	108127975	tu	0.0611549	1.112e-32	0.80468	0.0411557	8148
121738	37248	PLK4	chr4	+	128819749	tu	0.0611815	1.11419e-32	0.804638	0.0411506	8147
805607	37248	PLK4	chr4	+	128820227	tu	0.0611815	1.11571e-32	0.804638	0.0411456	8146
243080	55746	FECH	chr18	-	55217033	tu	0.0613424	1.11827e-32	0.804387	0.0411405	8145
674025	50098	SLAIN1	chr13	+	78338374	tu	0.0613588	1.11985e-32	0.804361	0.0411355	8144
887458	50098	SLAIN1	chr13	+	78338254	tu	0.0613588	1.12107e-32	0.804361	0.0411304	8143
655205	33349	LRPPRC	chr2	-	44114885	tu	0.0613748	1.12254e-32	0.804336	0.0411254	8142
337093	57895	TRMT6	chr20	-	5919115	tu	0.0614293	1.1245e-32	0.804251	0.0411203	8141
203898	57895	TRMT6	chr20	-	5918496	tu	0.0614293	1.12716e-32	0.804251	0.0411153	8140
1215727	38934	AK127555	chr6	-	13358357	tu	0.0615567	1.12929e-32	0.804052	0.0411102	8139
129862	38934	AK127555	chr6	-	13358067	tu	0.0615567	1.13088e-32	0.804052	0.0411052	8138
1194237	50004	C13orf1	chr13	-	50488800	tu	0.0615933	1.13282e-32	0.803995	0.0411001	8137
1189614	57261	KIAA0955	chr19	-	48714048	tu	0.0618371	1.13452e-32	0.803616	0.0410951	8136
4660149	31776	OTUD7B	chr1	-	149914978	tu	0.0620157	1.13551e-32	0.803338	0.04109	8135
1034896	55377	PCYT2	chr17	-	79862071	tu	0.062124	1.13749e-32	0.80317	0.041085	8134
729345	36811	SRP72	chr4	+	57369265	tu	0.0623601	1.14035e-32	0.802804	0.0410799	8133
450727	58578	USP25	chr21	+	17252018	tu	0.0624351	1.14225e-32	0.802688	0.0410749	8132
424382	37682	C5orf22	chr5	+	31554919	tu	0.0624706	1.1442e-32	0.802633	0.0410698	8131
319690	37682	C5orf22	chr5	+	31554987	tu	0.0624706	1.1454e-32	0.802633	0.0410648	8130
80927	51695	CEP152	chr15	-	49033345	me-ce	0.0624951	1.14704e-32	0.802595	0.0410597	8129
403869	51695	CEP152	chr15	-	49030142	me-ce	0.0624951	1.14785e-32	0.802595	0.0410547	8128
4466216	31605	PTGFRN	chr1	+	117531222	tu	0.0625107	1.14962e-32	0.802571	0.0410496	8127
1103035	31605	PTGFRN	chr1	+	117532976	tu	0.0625107	1.151e-32	0.802571	0.0410445	8126
288177	41240	COPS6	chr7	+	99689540	tu	0.0626846	1.15221e-32	0.802302	0.0410395	8125
2107992	41240	COPS6	chr7	+	99689813	tu	0.0626846	1.15435e-32	0.802302	0.0410344	8124
614559	34697	DIS3L2	chr2	+	232995593	tu-me-ce	0.0628012	1.15575e-32	0.802122	0.0410294	8123
936420	33908	POLR1B	chr2	+	113333371	tu	0.0628373	1.15714e-32	0.802066	0.0410243	8122
354289	33063	RNF144A	chr2	+	7184306	tu	0.0629134	1.15894e-32	0.801949	0.0410193	8121
216310	50202	ABHD13	chr13	+	108882648	tu	0.0629495	1.16119e-32	0.801893	0.0410142	8120
121108	36703	LIAS	chr4	+	39465435	tu-me-ce	0.0632001	1.16309e-32	0.801508	0.0410092	8119
1220736	55746	FECH	chr18	-	55216802	tu	0.0633924	1.16423e-32	0.801212	0.0410041	8118
1152669	47787	NARS2	chr11	-	78147014	tu	0.0634132	1.16571e-32	0.80118	0.0409991	8117
465591	35919	UBA5	chr3	+	132396623	tu	0.063506	1.16691e-32	0.801038	0.040994	8116
285035	42742	EIF2C2	chr8	-	141541258	tu	0.0635104	1.16869e-32	0.801031	0.040989	8115
256530	49401	NFYB	chr12	-	104511736	tu	0.0637012	1.1709e-32	0.800739	0.0409839	8114
1265907	32736	KIAA0839	chr1	-	220324440	tu-ce	0.0637112	1.17389e-32	0.800724	0.0409789	8113
321796	38682	SFXN1	chr5	+	174954774	tu	0.0639336	1.17558e-32	0.800383	0.0409738	8112
957944	37644	FAM105B	chr5	+	14694952	tu	0.063946	1.17676e-32	0.800365	0.0409688	8111
1059712	49953	KIAA1704	chr13	+	45604426	tu-me-ce	0.0639582	1.17809e-32	0.800346	0.0409637	8110
1272297	33274	SLC30A6	chr2	+	32446007	tu	0.0641584	1.18095e-32	0.80004	0.0409587	8109
860214	31433	CDC14A	chr1	+	100985733	tu	0.0642337	1.18176e-32	0.799925	0.0409536	8108
1185368	31433	CDC14A	chr1	+	100985831	tu	0.0642337	1.18442e-32	0.799925	0.0409486	8107
231068	40290	TIAM2	chr6	+	155578791	tu-ce	0.0642875	1.18622e-32	0.799843	0.0409435	8106
139143	33274	SLC30A6	chr2	+	32446811	tu	0.0644952	1.18748e-32	0.799527	0.0409385	8105
178731	32386	CEP350	chr1	+	180082515	tu-me-ce	0.064506	1.1896e-32	0.799511	0.0409334	8104
1273747	34001	AMMECR1L	chr2	-	128619507	tu	0.0645759	1.19173e-32	0.799404	0.0409284	8103
2325552	42415	RDH10	chr8	+	74235424	tu	0.0650632	1.19388e-32	0.798665	0.0409233	8102
286484	42579	ATP6V1C1	chr8	+	104081795	tu	0.0650719	1.19502e-32	0.798652	0.0409183	8101
3640527	45504	OTUD1	chr10	+	23730092	tu	0.0651926	1.19558e-32	0.798469	0.0409132	8100
80753	51509	C15orf29	chr15	-	34432882	tu	0.065294	1.19675e-32	0.798316	0.0409082	8099
873253	39002	TRIM38	chr6	+	25984130	tu	0.0653343	1.19802e-32	0.798255	0.0409031	8098
613048	32926	OPN3	chr1	-	241756508	tu	0.065477	1.19998e-32	0.79804	0.0408981	8097
301535	32926	OPN3	chr1	-	241756912	tu	0.065477	1.20123e-32	0.79804	0.040893	8096
761343	51610	TMEM87A	chr15	-	42503563	tu	0.0655842	1.20212e-32	0.797878	0.040888	8095
154637	51610	TMEM87A	chr15	-	42502733	tu	0.0655842	1.20354e-32	0.797878	0.0408829	8094
203340	53233	ITFG1	chr16	-	47189285	tu-me	0.0655988	1.20432e-32	0.797856	0.0408779	8093
123501	37510	IRF2	chr4	-	185308881	tu	0.0656221	1.2054e-32	0.797821	0.0408728	8092
424216	37510	IRF2	chr4	-	185309055	tu	0.0656221	1.20709e-32	0.797821	0.0408678	8091
889046	50529	ARHGAP5	chr14	+	32626669	tu	0.0656587	1.20959e-32	0.797766	0.0408627	8090
514788	32875	C1orf57	chr1	+	233114535	tu	0.0656811	1.21036e-32	0.797732	0.0408577	8089
34269	32875	C1orf57	chr1	+	233114177	tu	0.0656811	1.2112e-32	0.797732	0.0408526	8088
1263594	44911	C1GALT1C1	chrX	-	119759523	tu	0.0656948	1.21193e-32	0.797712	0.0408476	8087
1127110	45142	MECP2	chrX	-	153295689	tu	0.0659414	1.21289e-32	0.797341	0.0408425	8086
1220286	52454	CHSY1	chr15	-	101716019	tu	0.0660921	1.2133e-32	0.797114	0.0408375	8085
1269443	39758	PHF3	chr6	+	64396222	tu-me-ce	0.0661463	1.21428e-32	0.797033	0.0408324	8084
674837	50732	PPP2R5E	chr14	-	63842291	tu	0.0664148	1.21551e-32	0.79663	0.0408274	8083
441810	50732	PPP2R5E	chr14	-	63841455	tu	0.0664148	1.21657e-32	0.79663	0.0408223	8082
597083	52914	XYLT1	chr16	-	17196593	tu	0.0664178	1.21804e-32	0.796626	0.0408173	8081
369837	52914	XYLT1	chr16	-	17196181	tu	0.0664178	1.21963e-32	0.796626	0.0408122	8080
491698	48567	CREBL2	chr12	+	12796419	tu	0.0664873	1.22071e-32	0.796522	0.0408072	8079
1058425	48879	ACVR1B	chr12	+	52390802	tu	0.0667349	1.22178e-32	0.796151	0.0408021	8078
310972	48879	ACVR1B	chr12	+	52390861	tu	0.0667349	1.22284e-32	0.796151	0.0407971	8077
184392	48196	SPA17	chr11	+	124564468	tu	0.0668978	1.22442e-32	0.795908	0.040792	8076
1139140	50692	ARID4A	chr14	+	58840449	tu	0.0669072	1.22539e-32	0.795894	0.0407869	8075
2137172	55827	ZADH2	chr18	-	72909568	tu	0.0669439	1.22738e-32	0.79584	0.0407819	8074
76085	43764	RC3H2	chr9	-	125611732	me-ce	0.0669524	1.22867e-32	0.795827	0.0407768	8073
634842	45737	ADO	chr10	+	64568237	tu	0.0671676	1.23059e-32	0.795506	0.0407718	8072
1259260	45737	ADO	chr10	+	64567089	tu	0.0671676	1.23197e-32	0.795506	0.0407667	8071
4418071	39482	MAPK14	chr6	+	36077654	tu	0.0672283	1.23327e-32	0.795416	0.0407617	8070
695953	46872	HPS5	chr11	-	18300308	tu	0.0673104	1.23468e-32	0.795294	0.0407566	8069
436921	46872	HPS5	chr11	-	18300606	tu	0.0673104	1.23775e-32	0.795294	0.0407516	8068
697805	48358	C12orf4	chr12	-	4598519	tu	0.0673545	1.23886e-32	0.795228	0.0407465	8067
1217690	34373	OBFC2A	chr2	+	192550919	tu	0.0673883	1.23964e-32	0.795178	0.0407415	8066
547177	37042	HERC3	chr4	+	89629688	tu-me-ce	0.0676162	1.24173e-32	0.79484	0.0407364	8065
874225	38970	MBOAT1	chr6	-	20100942	tu	0.067767	1.24393e-32	0.794616	0.0407314	8064
427826	38970	MBOAT1	chr6	-	20101034	tu	0.067767	1.24533e-32	0.794616	0.0407263	8063
158195	55590	TTC39C	chr18	+	21715565	tu	0.0678175	1.24754e-32	0.794541	0.0407213	8062
400600	48761	RPAP3	chr12	-	48057072	tu	0.0679913	1.24854e-32	0.794284	0.0407162	8061
1234708	48761	RPAP3	chr12	-	48055722	tu	0.0679913	1.25093e-32	0.794284	0.0407112	8060
332334	33529	SNRPG	chr2	-	70508505	tu	0.0683992	1.25275e-32	0.793682	0.0407061	8059
1307421	33529	SNRPG	chr2	-	70508618	tu	0.0683992	1.25388e-32	0.793682	0.0407011	8058
1267034	36656	PI4K2B	chr4	+	25280803	tu	0.0684691	1.25582e-32	0.793579	0.040696	8057
941066	41360	PMPCB	chr7	+	102952830	tu-ce	0.0685238	1.25826e-32	0.793498	0.040691	8056
1262580	41360	PMPCB	chr7	+	102953017	tu-ce	0.0685238	1.26044e-32	0.793498	0.0406859	8055
1121251	55551	RNMT	chr18	+	13760288	tu-ce	0.0685986	1.26174e-32	0.793388	0.0406809	8054
562611	55551	RNMT	chr18	+	13764553	tu-ce	0.0685986	1.26294e-32	0.793388	0.0406758	8053
32576	31524	CEPT1	chr1	+	111727436	tu	0.0686717	1.26462e-32	0.793281	0.0406708	8052
730492	36706	UGDH	chr4	-	39500947	tu	0.0687795	1.26682e-32	0.793122	0.0406657	8051
1125383	42369	VCPIP1	chr8	-	67542798	tu	0.0689862	1.2693e-32	0.792819	0.0406607	8050
883639	46916	LIN7C	chr11	-	27516120	tu	0.0691969	1.27155e-32	0.79251	0.0406556	8049
864003	34081	RAB3GAP1	chr2	+	135927482	tu	0.0692093	1.27344e-32	0.792492	0.0406506	8048
112325	32247	MPZL1	chr1	+	167760058	tu	0.0692137	1.27593e-32	0.792485	0.0406455	8047
447969	55590	TTC39C	chr18	+	21712992	tu	0.069225	1.27669e-32	0.792469	0.0406405	8046
1164280	58066	PLAGL2	chr20	-	30780322	tu	0.0692376	1.27968e-32	0.79245	0.0406354	8045
1228129	58066	PLAGL2	chr20	-	30783417	tu	0.0692376	1.28214e-32	0.79245	0.0406304	8044
320154	37881	CCNB1	chr5	+	68474071	tu-me-ce	0.0692619	1.28475e-32	0.792414	0.0406253	8043
283762	42213	WHSC1L1	chr8	-	38175114	tu-me	0.0693095	1.28533e-32	0.792345	0.0406203	8042
531549	50818	RBM25	chr14	+	73588022	tu	0.0695019	1.28987e-32	0.792063	0.0406152	8041
1133780	38715	NSD1	chr5	+	176563323	me-ce	0.0695765	1.29176e-32	0.791954	0.0406102	8040
733135	38715	NSD1	chr5	+	176722761	me-ce	0.0695765	1.29354e-32	0.791954	0.0406051	8039
1139676	52460	TARSL2	chr15	-	102194143	tu	0.0697266	1.2961e-32	0.791735	0.0406001	8038
762313	52460	TARSL2	chr15	-	102194424	tu	0.0697266	1.29839e-32	0.791735	0.040595	8037
848282	54007	TMEM107	chr17	-	8077236	tu-ce	0.0697944	1.29956e-32	0.791636	0.04059	8036
445657	54007	TMEM107	chr17	-	8077318	tu-ce	0.0697944	1.30074e-32	0.791636	0.0405849	8035
175013	41050	PMS2L12	chr7	-	74949871	od	0.0698244	1.30216e-32	0.791593	0.0405799	8034
175011	41050	PMS2L12	chr7	-	74921849	od	0.0698244	1.30382e-32	0.791593	0.0405748	8033
128660	39579	KIAA0240	chr6	+	42836294	tu	0.0698797	1.30698e-32	0.791512	0.0405698	8032
473001	39579	KIAA0240	chr6	+	42836147	tu	0.0698797	1.30763e-32	0.791512	0.0405647	8031
98149	35054	AZI2	chr3	-	28363847	tu-me-ce	0.0698938	1.30941e-32	0.791491	0.0405597	8030
118480	47843	SLC36A4	chr11	-	92881434	tu	0.0699395	1.31109e-32	0.791425	0.0405546	8029
23148	42415	RDH10	chr8	+	74237518	tu	0.0700146	1.31265e-32	0.791315	0.0405496	8028
299292	31431	DBT	chr1	-	100652479	tu	0.0700186	1.31476e-32	0.79131	0.0405445	8027
415625	31431	DBT	chr1	-	100659473	tu	0.0700186	1.31556e-32	0.79131	0.0405394	8026
592144	49529	C12orf49	chr12	-	117155072	tu	0.0701708	1.31696e-32	0.791088	0.0405344	8025
387982	38232	2014-09-08	chr5	-	132093836	tu-me-ce	0.0702066	1.3188e-32	0.791036	0.0405293	8024
1057005	47625	C11orf24	chr11	-	68028950	tu-ce	0.0702537	1.32174e-32	0.790968	0.0405243	8023
1251373	47625	C11orf24	chr11	-	68028802	tu-ce	0.0702537	1.323e-32	0.790968	0.0405192	8022
279205	35570	CGGBP1	chr3	-	88101162	tu	0.0703098	1.32498e-32	0.790886	0.0405142	8021
641113	50763	ATP6V1D	chr14	-	67804790	tu	0.0705307	1.32796e-32	0.790566	0.0405091	8020
1230285	49842	SLC7A1	chr13	-	30083918	tu	0.0705682	1.32984e-32	0.790511	0.0405041	8019
1213003	32130	PIGM	chr1	-	159997466	tu	0.0707643	1.33104e-32	0.790227	0.040499	8018
2099916	51813	GCOM1	chr15	+	58008004	tu	0.0708553	1.3331e-32	0.790095	0.040494	8017
666812	42196	ERLIN2	chr8	+	37614441	tu-me-ce	0.0709014	1.33441e-32	0.790029	0.0404889	8016
349764	58705	CRYZL1	chr21	-	34962002	tu-me-ce	0.0710482	1.33648e-32	0.789817	0.0404839	8015
1271322	38239	ZCCHC10	chr5	-	132333794	tu	0.0715937	1.3383e-32	0.78903	0.0404788	8014
505032	55377	PCYT2	chr17	-	79862013	tu	0.0718991	1.33913e-32	0.788592	0.0404738	8013
1218692	53585	MAF	chr16	-	79630742	tu-ce	0.0721307	1.3397e-32	0.788259	0.0404687	8012
971054	52437	MEF2A	chr15	+	100256615	tu	0.0722121	1.34325e-32	0.788143	0.0404637	8011
328875	33759	CNNM3	chr2	+	97501116	tu	0.0722213	1.34589e-32	0.78813	0.0404586	8010
748611	45863	MYST4	chr10	+	76792289	tu	0.0722248	1.3474e-32	0.788125	0.0404536	8009
2936543	35603	CPOX	chr3	-	98298296	tu	0.0723823	1.34861e-32	0.787899	0.0404485	8008
98900	35603	CPOX	chr3	-	98298421	tu	0.0723823	1.34963e-32	0.787899	0.0404435	8007
225034	31276	PIGK	chr1	-	77557820	tu	0.0723827	1.35059e-32	0.787899	0.0404384	8006
388867	39808	SENP6	chr6	+	76389515	tu-me-ce	0.0724153	1.35318e-32	0.787852	0.0404334	8005
916291	34081	RAB3GAP1	chr2	+	135927870	tu	0.0724793	1.3562e-32	0.78776	0.0404283	8004
550490	39457	C6orf106	chr6	-	34555064	tu	0.0725563	1.36013e-32	0.787651	0.0404233	8003
903344	39457	C6orf106	chr6	-	34557494	tu	0.0725563	1.36175e-32	0.787651	0.0404182	8002
773308	58486	DIDO1	chr20	-	61518568	tu-me-ce	0.0725675	1.36276e-32	0.787634	0.0404132	8001
28690	44750	TIMM8A	chrX	-	100600648	tu	0.0727858	1.36629e-32	0.787323	0.0404081	8000
4420362	30372	LZIC	chr1	-	9989771	tu	0.0728404	1.37048e-32	0.787245	0.0404031	7999
219474	36169	MYNN	chr3	+	169504560	tu	0.0730207	1.37365e-32	0.786988	0.040398	7998
1103143	32671	C1orf107	chr1	+	210030908	tu	0.0731529	1.38024e-32	0.7868	0.040393	7997
1161194	33674	RMND5A	chr2	+	87004923	tu-ce	0.0732858	1.38225e-32	0.786611	0.0403879	7996
2090065	48708	YARS2	chr12	-	32899956	tu	0.0737391	1.38444e-32	0.785969	0.0403829	7995
229678	48708	YARS2	chr12	-	32900088	tu	0.0737391	1.39048e-32	0.785969	0.0403778	7994
873686	39934	QRSL1	chr6	+	107116287	tu	0.0737673	1.39354e-32	0.785929	0.0403728	7993
201922	52682	GFER	chr16	+	2036734	tu	0.0738647	1.39486e-32	0.785791	0.0403677	7992
4460014	52682	GFER	chr16	+	2036113	tu	0.0738647	1.39705e-32	0.785791	0.0403627	7991
482430	42918	KDM4C	chr9	+	7077264	me-ce	0.0739034	1.403e-32	0.785736	0.0403576	7990
1062593	52580	TMEM8A	chr16	-	420855	tu	0.0739579	1.40752e-32	0.785659	0.0403526	7989
157765	55746	FECH	chr18	-	55215535	tu	0.0739634	1.41119e-32	0.785651	0.0403475	7988
3266896	35669	PLCXD2	chr3	+	111445745	tu	0.0740126	1.41388e-32	0.785582	0.0403425	7987
232289	38139	DCP2	chr5	+	112352049	tu	0.0741279	1.41758e-32	0.785419	0.0403374	7986
320738	38125	WDR36	chr5	+	110465403	tu	0.0742392	1.42429e-32	0.785262	0.0403324	7985
1123636	45393	KIN	chr10	-	7797994	tu	0.0745059	1.42857e-32	0.784886	0.0403273	7984
1239854	46361	SEC23IP	chr10	+	121701240	tu	0.0745962	1.43527e-32	0.784759	0.0403223	7983
396835	46361	SEC23IP	chr10	+	121701657	tu	0.0745962	1.43753e-32	0.784759	0.0403172	7982
674498	50163	GPR183	chr13	-	99946522	tu	0.0747429	1.4416e-32	0.784552	0.0403122	7981
185481	37297	USP38	chr4	+	144142066	tu-me-ce	0.074798	1.44897e-32	0.784475	0.0403071	7980
377188	31116	C1orf123	chr1	-	53679812	tu	0.0748076	1.45778e-32	0.784461	0.0403021	7979
851452	31116	C1orf123	chr1	-	53680147	tu	0.0748076	1.4627e-32	0.784461	0.040297	7978
1123800	45816	ASCC1	chr10	-	73856808	tu	0.0749279	1.46821e-32	0.784292	0.0402919	7977
1044458	33792	TXNDC9	chr2	-	99935681	tu	0.0749718	1.47435e-32	0.784231	0.0402869	7976
1158640	38450	ARHGAP26	chr5	+	142603722	tu	0.0749858	1.47796e-32	0.784211	0.0402818	7975
806393	38450	ARHGAP26	chr5	+	142608252	tu	0.0749858	1.48103e-32	0.784211	0.0402768	7974
58733	38005	DHFRL1	chr5	-	79922049	tu	0.0749918	1.48612e-32	0.784203	0.0402717	7973
153500	50681	NAT12	chr14	+	57877328	tu	0.0751125	1.49043e-32	0.784034	0.0402667	7972
545991	36237	DCUN1D1	chr3	-	182661138	tu	0.0752862	1.49669e-32	0.78379	0.0402616	7971
534105	55587	NPC1	chr18	-	21111687	tu	0.0755697	1.50323e-32	0.783394	0.0402566	7970
1064469	55587	NPC1	chr18	-	21111464	tu	0.0755697	1.50719e-32	0.783394	0.0402515	7969
140742	34297	AGPS	chr2	+	178406770	tu	0.075623	1.51224e-32	0.783319	0.0402465	7968
4466348	30580	USP48	chr1	-	22005080	tu-me-ce	0.075676	1.51734e-32	0.783245	0.0402414	7967
210864	51827	RNF111	chr15	+	59389254	tu	0.0757008	1.5206e-32	0.78321	0.0402364	7966
560641	51827	RNF111	chr15	+	59388626	tu	0.0757008	1.52693e-32	0.78321	0.0402313	7965
395899	44923	SH2D1A	chrX	+	123505571	tu	0.0757299	1.53034e-32	0.78317	0.0402263	7964
395904	44923	SH2D1A	chrX	+	123507005	tu	0.0757299	1.53592e-32	0.78317	0.0402212	7963
701912	54472	TADA2A	chr17	+	35837341	tu-me-ce	0.075736	1.53915e-32	0.783161	0.0402162	7962
271350	54472	TADA2A	chr17	+	35837534	tu-me-ce	0.075736	1.54321e-32	0.783161	0.0402111	7961
648918	57955	SEC23B	chr20	+	18541743	tu	0.0757925	1.54918e-32	0.783082	0.0402061	7960
868389	35655	DZIP3	chr3	+	108413688	tu-me-ce	0.0758169	1.55384e-32	0.783048	0.040201	7959
641335	50993	ATXN3	chr14	-	92527436	tu	0.0758374	1.55882e-32	0.78302	0.040196	7958
2129133	43500	ZNF510	chr9	-	99518145	tu	0.0758562	1.56375e-32	0.782994	0.0401909	7957
667866	43500	ZNF510	chr9	-	99520307	tu	0.0758562	1.56968e-32	0.782994	0.0401859	7956
846947	50808	PCNX	chr14	+	71582092	tu	0.0759076	1.57178e-32	0.782922	0.0401808	7955
457438	32723	GPATCH2	chr1	-	217783064	tu-me	0.0759077	1.58053e-32	0.782922	0.0401758	7954
1275087	58078	MAPRE1	chr20	+	31436985	tu	0.0760672	1.58628e-32	0.7827	0.0401707	7953
148449	58078	MAPRE1	chr20	+	31438209	tu	0.0760672	1.5889e-32	0.7827	0.0401657	7952
3181686	39873	PNRC1	chr6	+	89794230	tu	0.0761937	1.59329e-32	0.782523	0.0401606	7951
4414067	39873	PNRC1	chr6	+	89794554	tu	0.0761937	1.60121e-32	0.782523	0.0401556	7950
1266482	48200	C11orf61	chr11	-	124636391	tu	0.0763381	1.60446e-32	0.782323	0.0401505	7949
556528	48200	C11orf61	chr11	-	124636612	tu	0.0763381	1.61215e-32	0.782323	0.0401455	7948
977850	31829	POGZ	chr1	-	151375833	tu	0.0764657	1.61527e-32	0.782145	0.0401404	7947
1111920	30379	PGD	chr1	+	10480199	tu	0.0764812	1.62167e-32	0.782124	0.0401354	7946
176950	30379	PGD	chr1	+	10480564	tu	0.0764812	1.62375e-32	0.782124	0.0401303	7945
1120811	51772	TMOD3	chr15	+	52202186	tu	0.0768986	1.62838e-32	0.781545	0.0401253	7944
393940	43998	VAV2	chr9	-	136627018	tu	0.0769276	1.63223e-32	0.781505	0.0401202	7943
842377	43998	VAV2	chr9	-	136627351	tu	0.0769276	1.63761e-32	0.781505	0.0401152	7942
383408	35406	NISCH	chr3	+	52527085	me-ce	0.0769743	1.64101e-32	0.78144	0.0401101	7941
383405	35406	NISCH	chr3	+	52515926	me-ce	0.0769743	1.64549e-32	0.78144	0.0401051	7940
1434632	42857	COMMD5	chr8	-	146075562	tu-ce	0.0771374	1.65286e-32	0.781215	0.0401	7939
22352	42857	COMMD5	chr8	-	146075840	tu-ce	0.0771374	1.65656e-32	0.781215	0.040095	7938
25393	41434	TESS 2	chr7	+	115897640	tu	0.0773266	1.66025e-32	0.780954	0.0400899	7937
476829	41434	TESS 2	chr7	+	115898839	tu	0.0773266	1.66342e-32	0.780954	0.0400849	7936
2243178	51594	MGA	chr15	+	42060824	tu	0.0773268	1.66877e-32	0.780953	0.0400798	7935
572122	35776	KPNA1	chr3	-	122142437	tu	0.0773622	1.67273e-32	0.780904	0.0400748	7934
138946	33179	SELI	chr2	+	26618748	tu	0.0774998	1.67596e-32	0.780715	0.0400697	7933
1123989	46433	MKI67	chr10	-	129896862	tu	0.0777891	1.6802e-32	0.780316	0.0400647	7932
439700	48358	C12orf4	chr12	-	4598585	tu	0.0778098	1.68485e-32	0.780288	0.0400596	7931
1147804	41778	ZNF282	chr7	+	148923263	tu-me-ce	0.0778161	1.68984e-32	0.780279	0.0400546	7930
391049	41778	ZNF282	chr7	+	148923334	tu-me-ce	0.0778161	1.69188e-32	0.780279	0.0400495	7929
442473	50742	ZBTB1	chr14	+	64990619	tu-me-ce	0.0779408	1.69682e-32	0.780108	0.0400444	7928
860482	30499	NBPF1	chr1	-	146467637	tu	0.0785372	1.70079e-32	0.77929	0.0400394	7927
1175856	49350	UHRF1BP1L	chr12	-	100431289	tu-me	0.0785989	1.70453e-32	0.779205	0.0400343	7926
946091	50074	PIBF1	chr13	+	73590594	tu	0.0787902	1.70932e-32	0.778944	0.0400293	7925
215338	53965	SENP3	chr17	+	7475282	tu-me-ce	0.0788443	1.71021e-32	0.77887	0.0400242	7924
463506	35809	ZNF148	chr3	-	124946178	tu-me-ce	0.0789169	1.71479e-32	0.778771	0.0400192	7923
261289	34273	KIAA1715	chr2	-	176793375	tu	0.0790206	1.71797e-32	0.778629	0.0400141	7922
809094	42448	ZBTB10	chr8	+	81433737	tu	0.0790235	1.72179e-32	0.778625	0.0400091	7921
863838	33861	RANBP2	chr2	+	109402253	tu	0.0793359	1.7275e-32	0.778199	0.040004	7920
435776	46094	ENTPD1	chr10	+	97628298	tu	0.0795199	1.72924e-32	0.777949	0.039999	7919
401122	49540	WSB2	chr12	-	118471997	tu-me-ce	0.0795245	1.73379e-32	0.777943	0.0399939	7918
3109651	42209	BAG4	chr8	+	38068480	tu	0.0797126	1.73594e-32	0.777687	0.0399889	7917
524447	42209	BAG4	chr8	+	38068542	tu	0.0797126	1.73768e-32	0.777687	0.0399838	7916
382316	35776	KPNA1	chr3	-	122144528	tu	0.0797135	1.74094e-32	0.777686	0.0399788	7915
905583	42918	KDM4C	chr9	+	7175648	me-ce	0.0798936	1.74642e-32	0.777442	0.0399737	7914
1217468	33802	PDCL3	chr2	+	101193189	tu	0.0800007	1.75137e-32	0.777297	0.0399687	7913
3382709	33802	PDCL3	chr2	+	101193314	tu	0.0800007	1.75494e-32	0.777297	0.0399636	7912
676563	51658	CTDSPL2	chr15	+	44819431	tu	0.0800853	1.75909e-32	0.777182	0.0399586	7911
287013	40505	USP42	chr7	+	6200856	tu	0.0801209	1.76276e-32	0.777134	0.0399535	7910
287016	40505	USP42	chr7	+	6201193	tu	0.0801209	1.76976e-32	0.777134	0.0399485	7909
1108643	55416	FN3KRP	chr17	+	80685875	tu	0.0801444	1.77331e-32	0.777102	0.0399434	7908
1108642	55416	FN3KRP	chr17	+	80685778	tu	0.0801444	1.77535e-32	0.777102	0.0399384	7907
344703	50818	RBM25	chr14	+	73588092	tu	0.0803128	1.77937e-32	0.776874	0.0399333	7906
959901	38956	NUP153	chr6	-	17615608	tu	0.080438	1.78351e-32	0.776705	0.0399283	7905
2208349	38956	NUP153	chr6	-	17615267	tu	0.080438	1.78711e-32	0.776705	0.0399232	7904
969241	50240	PCID2	chr13	-	113831928	tu-ce	0.0807103	1.79152e-32	0.776337	0.0399182	7903
3115111	50240	PCID2	chr13	-	113832068	tu-ce	0.0807103	1.79718e-32	0.776337	0.0399131	7902
[truncated: 7,901 more rows]
