# Supplementary material for: RAX2: a genome-wide detection method of condition-associated transcription variation
Source: Nucleic Acids Res. 2015 May 7;43(15):e96. doi: 10.1093/nar/gkv411 (PMC4551904; doi:10.1093/nar/gkv411)
Supplement: SUPPLEMENTARY DATA [file supp_gkv411_nar-00147-met-n-2015-File009.xlsx]

## Sheet: Supplemental Table_S5
Supplemental Table S5: This is data in which genes and tags are reordered by RAX2. Predicted transcription unit structure is derived from a comparison of the tags observed to gene structure using UCSC Gene Definitions. chr is chromosome id, strand is DNA strand, pos is poly(A) position . anno is annotation of poly(A) sites: SG = single tag gene. TU = tandem UTR. ME = mutually exclusive terminal e…
tagid	geneid	name	chr	strand	pos	anno	ST1.R	ST3.R	ST4.R	ST5.R	ST2.R	ST1.S	ST2.S	ST3.S	ST4.S	ST5.S
55144	40033	GOPC	chr6	-	117881464	tu	11.2601	22.0388	24.9977	18.8284	7.71039	22.3987	11.7742	16.0411	29.8823	27.1716
152220	50678	EXOC5	chr14	-	57671294	tu	1.12601	1.04946	0.954109	0.892341	1.18621	9.45725	2.94355	1.54241	0.960846	1.58666
866263	34535	MREG	chr2	-	216809210	tu-ce	5.29224	1.04946	4.86596	0.892341	1.18621	4.87795	4.28152	2.15938	1.72952	8.32996
4661850	34535	MREG	chr2	-	216807518	tu-ce	6.19305	3.98797	24.616	4.72941	7.71039	13.2401	32.0222	8.74034	11.338	10.71
141771	34767	SCLY	chr2	+	239000115	me-ce	1.12601	1.04946	1.7174	0.892341	1.18621	10.3532	3.56794	6.99227	2.4982	5.15664
418327	34767	SCLY	chr2	+	239008055	me-ce	4.16623	10.0749	7.72829	9.63728	3.79588	42.5078	22.7456	40.5141	22.4838	41.2532
1262473	40977	STAG3L4	chr7	+	66786313	tu	2.13942	5.03743	9.25486	2.76626	15.3022	2.88695	4.37072	5.03855	3.36296	1.58666
738899	40977	STAG3L4	chr7	+	66785384	tu	40.7615	18.0508	24.9023	26.7702	19.4539	17.3217	14.6285	10.0771	12.2027	10.8091
924662	44542	FAM120C	chrX	-	54200224	tu-me	4.16623	8.08088	8.49157	5.53251	2.49105	6.9685	2.14076	4.93572	4.13164	3.76832
291481	44542	FAM120C	chrX	-	54094768	tu-me	3.15282	3.04345	4.86596	0.892341	2.49105	2.28965	3.03274	1.54241	0.960846	3.17332
804525	35279	IP6K2	chr3	-	48730958	tu-me-ce	2.13942	5.03743	2.38527	2.94472	1.18621	2.9865	1.51637	1.64524	2.59428	1.68583
1079410	52782	CREBBP	chr16	-	3776823	tu	40.6489	60.0294	61.5401	72.0119	31.0788	14.6338	11.8634	19.5372	4.03555	15.8666
4466151	31102	PRPF38A	chr1	+	52883988	tu	1.12601	1.04946	0.954109	6.60332	2.49105	10.7514	7.04667	6.78662	14.7009	6.54497
2102294	31342	GBP3	chr1	-	89472479	tu	3.15282	1.04946	5.43842	3.48013	11.5063	4.47975	1.51637	1.54241	2.59428	2.37999
652829	31342	GBP3	chr1	-	89472364	tu	8.21986	6.0869	4.57973	10.3512	3.79588	4.28065	2.94355	2.15938	5.86116	1.58666
69401	34273	KIAA1715	chr2	-	176792488	tu	4.16623	9.0254	10.8768	5.53251	2.49105	2.09055	15.6097	3.49614	4.13164	11.0075
684453	33274	SLC30A6	chr2	+	32446936	tu	1.12601	1.04946	2.5761	0.892341	2.49105	4.9775	5.08431	1.02828	3.36296	5.25581
322353	37747	PRKAA1	chr5	-	40762873	tu	9.23327	12.0688	7.63288	2.76626	10.3201	7.5658	3.56794	4.21593	4.90031	9.61913
1230817	46388	IKZF5	chr10	-	124753194	tu-ce	21.6194	5.98195	8.39616	8.20953	1.18621	2.9865	1.51637	3.80462	1.72952	2.37999
427092	39808	SENP6	chr6	+	76425625	tu-me-ce	41.7749	47.016	48.0871	24.004	34.9933	24.8875	29.7031	19.2288	44.295	19.9324
1267469	36569	ACOX3	chr4	-	8368336	tu	1.12601	5.14238	1.62199	1.51698	1.18621	8.06355	1.42717	6.78662	14.7009	14.5774
864597	34489	FASTKD2	chr2	+	207657229	tu-ce	7.20645	1.99398	7.72829	4.81864	10.2014	27.6749	18.6425	17.9948	10.4732	21.5191
4463934	46616	ZNF195	chr11	-	3380248	tu	12.4987	1.99398	3.14856	2.85549	2.49105	4.1811	4.28152	7.0951	4.13164	5.25581
773435	57897	MCM8	chr20	+	5975256	tu	1.12601	1.04946	0.954109	1.60621	1.18621	2.7874	7.22507	4.31876	2.4982	3.76832
27425	41408	PNPLA8	chr7	-	108112067	tu	16.3271	7.03142	9.06404	19.0069	14.2346	7.46625	11.3282	6.16965	4.13164	2.97499
885585	48849	LARP4	chr12	+	50871756	tu-me-ce	4.16623	1.04946	4.00726	4.99711	1.18621	17.8194	10.4362	16.7609	12.9714	22.3124
232669	38734	B4GALT7	chr5	+	177037273	tu	6.19305	7.03142	2.38527	0.892341	6.40555	7.5658	3.56794	6.27248	3.26688	6.64414
133781	38734	B4GALT7	chr5	+	177037332	tu	1.12601	4.09291	6.29712	3.48013	7.59177	7.5658	4.28152	3.49614	5.76508	5.94997
910703	53455	SLC7A6	chr16	+	68335720	tu-ce	26.4612	71.0488	51.0449	56.7529	27.1643	26.1816	24.1728	32.5963	23.3486	33.5182
101560	35942	CEP63	chr3	+	134280742	tu	1.12601	2.09893	1.7174	0.892341	2.49105	2.1901	2.22996	1.54241	1.72952	4.75998
561657	54706	DUSP3	chr17	-	41843494	tu-ce	8.21986	10.0749	4.57973	11.065	1.18621	11.8464	15.9665	16.1439	22.676	10.0158
4457200	54706	DUSP3	chr17	-	41845664	tu-ce	3.15282	1.04946	1.7174	2.23085	1.18621	2.7874	1.51637	7.19793	4.9964	3.76832
250593	44630	KIAA0385	chrX	-	70469055	sg	3.15282	1.99398	5.62925	0.892341	2.49105	1.5928	0.891984	3.08483	1.72952	3.17332
1148770	44630	KIAA0385	chrX	-	70459475	sg	6.08045	23.0882	30.2453	18.8284	11.6249	7.26715	11.1498	16.8637	18.6404	12.1974
1259902	46212	C10orf76	chr10	-	103605360	tu	8.21986	17.0013	21.1812	25.6102	10.3201	11.946	11.7742	21.5938	10.5693	15.0733
670980	46212	C10orf76	chr10	-	103606185	tu	3.15282	7.13636	4.00726	2.14162	1.18621	3.5838	1.51637	4.42159	1.72952	3.86748
127308	49492	C12orf30	chr12	-	112464498	tu	1.12601	1.04946	2.48068	2.32009	1.18621	2.9865	2.22996	3.08483	2.59428	0.991662
783696	37779	NNT	chr5	+	43705663	tu	5.17964	1.04946	7.15582	2.14162	1.18621	8.85995	7.04667	7.60924	6.53375	3.66915
955072	35965	DBR1	chr3	-	137880210	tu	1.12601	1.04946	8.10993	1.51698	1.18621	3.5838	5.08431	2.87917	2.4982	4.56165
1209736	35965	DBR1	chr3	-	137879854	tu	11.2601	5.03743	6.1063	13.6528	7.71039	13.3397	13.2014	14.8072	7.30243	13.6849
842590	43536	TGFBR1	chr9	+	101911746	tu	5.29224	1.99398	0.954109	2.23085	1.18621	5.1766	2.22996	1.54241	0.960846	2.37999
701864	54375	SUZ12	chr17	+	30328039	tu	25.4478	29.0702	43.6982	31.4996	12.9297	69.5854	77.5134	62.622	113.188	60.8881
92373	54375	SUZ12	chr17	+	30326357	tu	1.12601	1.04946	1.7174	0.892341	1.18621	2.88695	2.22996	1.02828	8.45544	1.58666
1210275	36217	MFN1	chr3	+	179110749	tu	1.12601	4.09291	9.44568	2.85549	3.79588	7.26715	17.4829	10.7969	4.03555	18.8416
517189	33530	FAM136A	chr2	-	70524385	tu	4.16623	8.08088	7.72829	4.81864	9.01522	33.3492	14.4501	33.8303	35.4552	45.6165
68184	33530	FAM136A	chr2	-	70523111	tu	69.1369	49.01	61.5401	53.9866	63.4624	288.695	192.401	276.915	408.84	258.626
198365	33441	AHSA2	chr2	+	61414047	tu	7.20645	28.0207	25.761	20.8808	9.01522	11.2491	13.2014	18.8174	12.1067	19.4366
546567	35669	PLCXD2	chr3	+	111445846	tu	4.16623	8.08088	8.49157	9.63728	1.18621	1.49325	7.40347	1.54241	1.72952	3.07415
604552	34426	ORC2L	chr2	-	201774891	tu	2.13942	3.98797	11.6401	3.48013	14.1159	15.8284	20.0696	16.0411	19.4091	14.2799
216250	50092	CLN5	chr13	+	77576651	tu	1.12601	1.04946	3.24397	5.17558	1.18621	1.49325	8.56304	2.77634	7.39851	7.43747
273185	50092	CLN5	chr13	+	77575467	tu	1.12601	1.04946	0.954109	1.51698	8.77798	4.7784	7.04667	5.55269	5.76508	8.13163
1113204	46556	TOLLIP	chr11	-	1297856	tu	3.15282	3.98797	3.81644	4.81864	19.2167	13.937	2.76515	7.40358	15.3735	26.7749
1174963	36890	ANKRD17	chr4	-	73941406	tu	7.20645	7.03142	7.72829	8.92341	5.10072	11.2491	15.3421	9.46014	12.9714	15.1724
1073433	41394	HBP1	chr7	+	106842964	me-ce	72.1771	72.9378	138.537	118.414	107.59	14.6338	11.1498	3.39331	18.7365	10.8091
918395	35999	ZBTB38	chr3	+	141167469	tu	7.20645	3.98797	15.2658	19.7207	10.3201	8.26265	5.7087	1.43959	9.89671	5.15664
901099	35999	ZBTB38	chr3	+	141167544	tu	23.421	20.0448	24.9023	28.198	18.1491	11.2491	18.8209	10.7969	16.2383	5.05748
611183	30838	C1orf212	chr1	-	35320645	tu	33.555	58.0354	46.5605	34.6228	72.4777	102.636	105.611	136.349	101.081	125.247
1250859	30838	C1orf212	chr1	-	35319114	tu	2.13942	1.04946	1.7174	3.74783	1.18621	8.3622	4.28152	4.21593	0.960846	5.25581
1260992	35626	PCNP	chr3	+	101312294	tu	9.23327	5.98195	14.5025	9.45881	23.1312	21.901	12.4878	12.0308	16.1422	12.8916
554605	44492	USP27X	chrX	+	49647120	tu	8.33246	3.98797	5.43842	0.892341	8.8966	2.88695	1.51637	2.26221	0.960846	6.24747
109082	44492	USP27X	chrX	+	49647160	tu	1.12601	1.99398	4.77055	0.892341	7.59177	1.5928	2.31916	2.46786	0.960846	0.991662
2241507	48627	RECQL	chr12	-	21622867	tu	1.12601	1.04946	0.954109	0.892341	1.18621	5.5748	7.22507	5.65552	2.4982	0.991662
342316	50610	SDCCAG1	chr14	-	50250536	tu-me	13.2869	9.0254	22.8032	14.8129	12.9297	11.2491	20.9616	9.46014	8.07111	14.3791
554351	44717	CHM	chrX	-	85116187	me	4.16623	6.0869	2.38527	4.28323	1.18621	4.28065	2.94355	5.03855	2.4982	4.56165
291770	44717	CHM	chrX	-	85224104	me	1.12601	1.04946	1.62199	1.51698	6.28693	1.49325	2.94355	1.54241	3.36296	3.17332
114819	31276	PIGK	chr1	-	77556426	tu	1.12601	1.99398	4.86596	2.94472	2.49105	1.49325	2.22996	2.87917	6.72592	4.56165
1167053	51790	RAB27A	chr15	-	55496109	tu	6.19305	11.0194	13.0713	6.87102	1.18621	35.9375	42.726	29.82	45.0637	32.0307
152576	50936	GALC	chr14	-	88399360	tu-me-ce	4.05363	14.0628	24.9977	28.3764	9.01522	9.5568	4.99511	5.55269	5.76508	4.46248
498069	50936	GALC	chr14	-	88429660	tu-me-ce	15.4263	3.98797	7.63288	8.83417	9.01522	2.88695	2.94355	2.15938	4.22772	4.56165
1033278	52437	MEF2A	chr15	+	100256690	tu	2.13942	1.99398	0.954109	3.6586	3.79588	2.28965	3.03274	1.64524	0.960846	1.68583
1166129	50872	NEK9	chr14	-	75549515	tu	2.13942	4.09291	4.00726	1.51698	1.18621	1.49325	0.891984	3.70179	4.22772	3.17332
1175018	37088	RG9MTD2	chr4	-	100470083	tu	1.12601	1.04946	1.7174	1.60621	1.18621	4.1811	3.56794	2.15938	4.9964	7.53663
1331445	50151	IPO5	chr13	+	98675332	tu	1.12601	8.08088	9.35027	6.96026	1.18621	19.2131	11.0606	20.7712	14.5088	18.6433
1215447	39567	TAF8	chr6	+	42048641	me-ce	3.15282	1.04946	1.62199	14.099	3.79588	2.88695	7.31427	1.54241	1.72952	4.56165
52340	39567	TAF8	chr6	+	42025519	me-ce	7.20645	3.98797	7.06041	2.14162	6.40555	3.48425	2.14076	6.47814	7.4946	0.991662
57276	38358	TMCO6	chr5	+	140025390	tu	1.12601	1.04946	0.954109	0.892341	2.49105	2.88695	2.94355	2.982	2.4982	2.37999
622225	38358	TMCO6	chr5	+	140024987	tu	1.12601	1.04946	1.7174	2.94472	3.79588	4.1811	7.22507	4.93572	3.36296	2.97499
165370	45432	PRPF18	chr10	+	13672708	tu	41.7749	51.004	39.7864	46.0448	22.0636	41.2137	39.9609	33.1105	28.1528	36.2948
274795	45432	PRPF18	chr10	+	13672870	tu	4.16623	1.04946	2.48068	2.94472	2.49105	1.49325	5.97629	1.02828	1.72952	1.58666
761406	51633	ZSCAN29	chr15	-	43653218	tu	2.13942	5.03743	1.62199	4.37247	1.18621	4.9775	3.65713	3.59896	1.72952	6.04914
345901	51633	ZSCAN29	chr15	-	43650374	tu	18.4665	12.0688	9.92274	11.5112	1.30484	16.5253	19.4452	12.0308	9.70454	17.2549
880937	44244	CA5B	chrX	+	15804729	tu	3.15282	1.04946	11.831	2.85549	2.49105	0.9955	0.891984	1.02828	0.960846	0.991662
554518	44244	CA5B	chrX	+	15802664	tu	12.2735	3.98797	14.5025	14.9913	10.3201	4.47975	2.94355	1.02828	0.960846	3.17332
4424248	49189	FRS2	chr12	+	69973562	tu	1.12601	5.03743	2.38527	6.42485	1.18621	0.9955	0.891984	2.46786	1.72952	1.68583
374018	58823	PDXK	chr21	+	45176052	tu	7.20645	1.04946	0.954109	0.892341	19.098	33.5483	4.19232	2.77634	20.9464	63.6647
4469346	48076	MPZL2	chr11	-	118124144	tu-me-ce	1.12601	1.04946	1.7174	0.892341	1.18621	4.1811	0.891984	6.47814	4.9964	3.76832
556494	48076	MPZL2	chr11	-	118127631	tu-me-ce	1.12601	1.04946	0.954109	0.892341	1.18621	3.5838	4.37072	2.15938	3.36296	4.56165
931124	54288	POLDIP2	chr17	-	26674896	tu	3.15282	1.04946	2.48068	1.51698	3.79588	8.7604	7.04667	5.44986	4.90031	12.4949
156350	52150	FBXO22	chr15	+	76226450	tu	4.27883	1.04946	0.954109	0.892341	1.18621	12.5433	20.0696	24.7814	12.9714	15.0733
724730	35299	USP19	chr3	-	49145560	tu-me	7.20645	26.1317	7.63288	7.49566	2.60967	5.67435	5.08431	1.54241	3.36296	3.07415
1277776	58621	RWDD2B	chr21	-	30378534	tu	1.12601	1.04946	0.954109	0.892341	1.18621	4.1811	4.28152	4.93572	5.76508	5.94997
411768	58621	RWDD2B	chr21	-	30378081	tu	2.13942	4.09291	2.38527	4.28323	2.49105	13.2401	8.29545	21.491	18.6404	13.6849
719823	33743	CIAO1	chr2	+	96937509	tu	2.13942	1.04946	1.7174	2.32009	1.18621	8.3622	2.14076	2.87917	6.62984	5.25581
761730	51838	NARG2	chr15	-	60715265	tu	1.12601	1.04946	4.10267	2.23085	1.18621	2.28965	1.51637	3.08483	3.45905	0.991662
1346527	43663	HSDL2	chr9	+	115232886	tu	2.13942	1.04946	0.954109	0.892341	1.18621	2.88695	1.51637	5.14138	4.22772	3.07415
356289	35797	CCDC14	chr3	-	123633480	tu-me-ce	1.12601	7.13636	3.14856	2.85549	2.49105	2.7874	7.93866	3.49614	2.4982	6.7433
148726	58344	ARFGEF2	chr20	+	47653227	tu	23.5336	9.96992	22.7078	10.7973	21.945	13.2401	21.586	11.4139	9.70454	12.1974
205125	58344	ARFGEF2	chr20	+	47650164	tu	1.12601	10.0749	6.965	6.87102	6.40555	6.9685	6.42228	4.21593	2.4982	3.76832
1077150	49360	SCYL2	chr12	+	100733861	tu	3.15282	5.03743	6.965	9.01264	5.10072	6.86895	7.13587	4.21593	4.13164	5.94997
188182	49360	SCYL2	chr12	+	100733920	tu	10.2467	11.0194	16.8877	5.44328	5.10072	8.66085	9.81182	11.6195	6.53375	10.9083
1042780	32397	STX6	chr1	-	180944100	tu	1.12601	1.04946	6.39253	4.28323	1.18621	10.2536	7.76026	6.16965	5.76508	3.66915
960066	39474	FKBP5	chr6	-	35541423	tu	6.19305	5.03743	1.62199	15.8837	6.40555	13.3397	6.24389	12.1337	8.07111	16.6599
962977	42519	DPY19L4	chr8	+	95806067	tu-me	4.16623	3.98797	7.06041	6.96026	1.18621	4.87795	2.85435	7.0951	3.36296	3.76832
225686	32732	BPNT1	chr1	-	220230828	tu-ce	1.12601	1.04946	0.954109	3.03396	2.49105	4.28065	4.37072	2.87917	4.22772	1.58666
479341	42458	ZFAND1	chr8	-	82613952	tu	37.6087	34.9472	46.5605	70.7626	38.7892	57.3408	78.3162	53.4703	63.4158	41.154
1148310	41493	POT1	chr7	-	124463311	tu	2.13942	1.04946	2.5761	0.892341	1.18621	0.9955	4.37072	5.14138	1.72952	4.56165
495402	49436	CORO1C	chr12	-	109038890	tu	16.4397	5.98195	14.5025	8.83417	5.10072	97.4594	106.949	156.812	107.519	111.066
495403	49436	CORO1C	chr12	-	109040345	tu	1.12601	5.03743	1.62199	0.892341	6.28693	29.4668	25.5107	39.7943	37.8573	36.2948
366862	49649	ATP6V0A2	chr12	+	124243759	tu	1.12601	1.04946	1.7174	0.892341	1.18621	3.48425	5.08431	2.87917	4.9964	4.56165
1328542	50805	TTC9	chr14	+	71142079	tu	3.15282	3.04345	4.00726	2.85549	2.49105	1.49325	4.45992	3.08483	1.72952	0.991662
908729	49327	PCTK2	chr12	-	96672354	tu	42.6757	81.0187	49.5183	54.7005	44.0085	17.8194	24.262	16.0411	18.5443	21.4199
127033	49327	PCTK2	chr12	-	96672030	tu	12.4987	4.09291	1.62199	2.85549	2.49105	2.3892	2.31916	1.02828	0.960846	1.68583
906352	45012	CD40LG	chrX	+	135742550	tu	22.5202	15.0073	19.6547	21.5946	7.71039	61.9201	32.9142	41.6452	68.3161	83.0021
1149409	45012	CD40LG	chrX	+	135741897	tu	11.2601	3.04345	9.92274	9.54804	19.3353	35.3402	22.7456	40.4112	34.5905	44.8231
1287865	36880	RUFY3	chr4	+	71659272	tu-me	5.17964	1.99398	0.954109	4.28323	8.8966	2.88695	8.11705	1.02828	3.36296	0.991662
170889	42146	PBK	chr8	-	27667140	tu	1.12601	2.09893	2.48068	0.892341	2.49105	55.9471	79.6542	66.0153	65.818	65.1522
962094	42146	PBK	chr8	-	27667416	tu	1.12601	1.04946	0.954109	0.892341	1.18621	49.0781	28.9003	25.8097	29.7862	53.3514
1119459	42967	PTPLAD2	chr9	-	21006955	tu-ce	7.20645	3.98797	13.7392	14.9913	15.4208	4.1811	4.28152	6.37531	2.4982	6.7433
76879	43262	FAM122A	chr9	+	71398521	tu	1.12601	1.99398	0.954109	5.17558	1.18621	4.3802	0.891984	3.70179	2.59428	1.58666
14869	45918	POLR3A	chr10	-	79736184	tu	1.12601	1.04946	0.954109	0.892341	1.18621	5.07705	0.891984	2.982	1.72952	4.66081
948920	56624	ZNF737	chr19	-	20725402	tu	3.15282	3.04345	4.77055	3.56936	1.18621	0.9955	0.891984	1.02828	0.960846	0.991662
1226904	56624	ZNF737	chr19	-	20724584	tu	4.16623	11.1243	5.43842	2.76626	1.18621	3.1856	0.891984	1.02828	1.72952	0.991662
1137103	52832	USP7	chr16	-	8987647	tu	29.5014	35.0521	27.86	37.4783	23.2498	24.3897	16.5909	16.6581	22.5799	14.9741
398534	46782	IPO7	chr11	+	9468595	tu	2.13942	4.09291	1.62199	2.23085	1.18621	11.3487	14.7177	7.50641	4.90031	10.115
302493	47142	NUP160	chr11	-	47799791	tu-me-ce	4.05363	24.0327	18.2235	10.1727	9.01522	34.8425	28.9895	25.2956	22.5799	17.0566
50534	49226	NAP1L1	chr12	-	76443346	me-ce	435.878	418.632	439.654	481.953	464.165	340.461	384.802	412.955	387.894	352.536
1175813	49226	NAP1L1	chr12	-	76441368	me-ce	1566.39	1595.29	1035.97	1161.2	1416.1	1216	1222.55	1147.97	991.113	1111.46
1247498	53756	FAM57A	chr17	+	644965	tu	1.12601	1.04946	0.954109	0.892341	1.18621	1.49325	2.94355	2.26221	5.86116	3.86748
273367	50202	ABHD13	chr13	+	108886534	tu	3.15282	3.04345	5.43842	10.4404	3.79588	3.08605	1.51637	1.02828	0.960846	2.47916
806193	37945	UTP15	chr5	+	72877797	tu	5.29224	3.04345	0.954109	0.892341	1.18621	3.5838	2.22996	2.87917	6.72592	0.991662
1180819	52437	MEF2A	chr15	+	100254407	tu	11.4853	1.99398	3.14856	2.14162	3.79588	4.9775	4.37072	1.54241	3.36296	3.07415
732148	37866	C5orf44	chr5	+	64961753	tu-me	1.12601	1.04946	4.96137	1.51698	1.18621	2.88695	5.88709	1.02828	5.86116	0.991662
558768	49873	N4BP2L1	chr13	-	32975795	tu-ce	8.21986	15.1123	9.15945	9.54804	3.79588	5.5748	4.28152	4.21593	3.36296	4.46248
121839	37297	USP38	chr4	+	144142746	tu-me-ce	1.12601	6.0869	4.77055	1.42774	3.79588	2.7874	10.793	2.87917	2.4982	3.76832
1140253	55481	PPP4R1	chr18	-	9546818	tu	14.3003	23.0882	9.06404	11.422	21.945	9.955	21.4968	10.6941	24.3094	10.71
768198	55481	PPP4R1	chr18	-	9546909	tu	23.421	22.0388	33.2984	16.1514	6.40555	8.5613	32.5574	15.3213	17.7757	22.9074
39279	46919	KIF18A	chr11	-	28042179	tu	1.12601	1.04946	0.954109	0.892341	1.18621	6.07255	18.2857	8.84317	8.93587	3.66915
302264	46919	KIF18A	chr11	-	28042552	tu	1.12601	1.04946	0.954109	0.892341	1.18621	6.07255	10.5254	7.50641	17.1031	5.85081
70481	53082	GIYD1	chr16	+	29469538	od	1.12601	7.13636	3.24397	1.51698	2.49105	8.06355	10.6146	9.56296	1.63344	8.72663
70555	53082	GIYD1	chr16	+	30208880	od	5.29224	1.04946	1.7174	0.892341	1.18621	8.9595	7.84946	3.49614	0.960846	4.46248
1133099	39909	SFRS18	chr6	-	99847842	tu-me-ce	104.719	226.789	228.318	150.806	101.065	45.6934	43.2612	35.0642	68.3161	53.9464
75901	43662	ROD1	chr9	-	114981096	tu-me-ce	57.0886	24.9773	36.0653	44.7955	23.2498	8.66085	16.0557	12.1337	12.9714	10.115
1225241	36935	NUP54	chr4	-	77035822	tu	15.3137	32.0087	16.6015	23.5578	10.3201	33.4488	28.9895	21.9023	15.2775	27.0724
186389	36935	NUP54	chr4	-	77036024	tu	23.421	39.9846	31.581	32.7489	38.7892	35.9375	39.8717	47.712	52.27	38.3773
729047	36664	RBPJ	chr4	+	26432863	tu	1.12601	1.04946	0.954109	1.60621	1.18621	3.48425	7.22507	2.15938	2.4982	3.76832
121042	36664	RBPJ	chr4	+	26433701	tu	4.16623	1.04946	2.38527	5.80021	1.18621	14.7334	9.09823	9.56296	3.26688	11.6025
1108477	54836	SNX11	chr17	+	46200108	tu	10.2467	5.98195	16.8877	4.81864	6.40555	32.7519	16.5017	24.5758	39.4908	36.2948
505897	54836	SNX11	chr17	+	46200431	tu	4.27883	1.04946	1.7174	0.892341	1.18621	4.7784	3.56794	3.49614	10.6654	8.8258
1147008	42480	CPNE3	chr8	+	87573621	tu	5.06704	12.0688	15.1703	27.7518	7.71039	19.6113	33.0926	25.9125	38.626	30.6424
901590	36675	ARAP2	chr4	-	36067847	tu-me-ce	6.19305	10.0749	7.63288	9.63728	5.10072	0.9955	2.40836	1.02828	0.960846	1.68583
878863	42939	TTC39B	chr9	-	15171562	tu	2.13942	1.04946	11.831	1.42774	5.10072	1.5928	3.03274	3.08483	2.59428	0.991662
1129225	32542	RABIF	chr1	-	202849953	tu	9.23327	5.03743	3.05315	9.72651	5.10072	10.7514	9.09823	12.2365	10.5693	6.54497
2866485	35456	APPL1	chr3	+	57304001	tu	2.13942	1.04946	0.954109	0.892341	1.18621	9.1586	1.51637	3.59896	4.13164	2.97499
870986	37726	NIPBL	chr5	+	37064301	tu-ce	14.3003	11.0194	18.9868	12.1358	12.9297	5.5748	3.56794	5.65552	3.36296	4.46248
681383	58760	ETS2	chr21	+	40195721	tu	15.3137	27.0762	18.8914	24.1824	18.1491	41.2137	33.0034	37.7377	37.7612	36.2948
140891	34365	MFSD6	chr2	+	191367037	tu	2.13942	3.98797	5.43842	7.67413	7.71039	10.0545	11.9526	10.1799	6.53375	5.85081
936087	33063	RNF144A	chr2	+	7180639	tu	2.13942	1.04946	1.7174	1.60621	1.18621	5.1766	0.891984	1.54241	2.59428	3.17332
240033	43318	VPS13A	chr9	+	80031137	tu-me-ce	3.15282	1.04946	3.24397	0.892341	4.9821	3.1856	0.891984	1.02828	0.960846	2.47916
879948	43614	TMEM38B	chr9	+	108537444	tu	2.13942	8.08088	4.77055	2.85549	1.18621	2.88695	5.88709	1.54241	0.960846	4.56165
874257	38991	FAM65B	chr6	-	24839588	me	104.719	200.868	273.829	218.534	147.802	10.5523	40.2285	12.6478	17.007	9.32163
231263	38991	FAM65B	chr6	-	24804516	me	49.7696	131.918	178.991	137.688	46.6182	7.3667	23.816	8.84317	4.90031	7.23914
836690	35571	ZNF654	chr3	+	88193812	tu	2.13942	5.03743	4.67514	4.81864	13.9973	5.5748	7.93866	3.49614	2.4982	3.76832
734726	38751	CLK4	chr5	-	178030612	tu-me-ce	5.17964	3.04345	8.49157	11.065	1.18621	2.28965	1.51637	2.36503	0.960846	3.17332
1275885	43570	STX17	chr9	+	102734583	tu-me-ce	2.02682	10.0749	9.25486	10.2619	6.40555	8.06355	7.67106	10.1799	11.4341	9.42079
350801	55746	FECH	chr18	-	55216742	tu	2.13942	5.03743	3.14856	5.71098	1.18621	8.85995	7.04667	6.88945	8.16719	5.15664
1167964	58667	SFRS15	chr21	-	33043503	tu	1.12601	1.04946	0.954109	2.32009	1.18621	2.1901	2.22996	1.54241	3.36296	4.66081
451109	58667	SFRS15	chr21	-	33043349	tu	16.4397	5.98195	14.5025	10.1727	6.40555	21.7019	24.8863	23.9588	20.1778	24.9899
481236	42964	MLLT3	chr9	-	20345057	tu	3.15282	9.0254	4.67514	6.96026	2.49105	0.9955	0.891984	4.62724	2.59428	2.37999
1044034	34765	UBE2F	chr2	+	238950574	tu	7.20645	9.0254	16.7923	10.8866	11.6249	24.8875	35.8577	25.1928	30.5549	30.6424
438427	47993	C11orf57	chr11	+	111954858	tu-ce	5.17964	1.99398	1.62199	5.71098	2.49105	5.67435	1.51637	2.87917	4.13164	6.04914
2454600	34591	NHEJ1	chr2	-	219940043	tu	4.16623	9.0254	3.81644	13.1174	7.71039	9.25815	21.586	17.4807	11.338	14.3791
1218321	34591	NHEJ1	chr2	-	219940677	tu	8.33246	3.04345	2.38527	4.90787	8.8966	5.973	11.8634	12.8534	8.16719	15.9658
569158	34173	TANK	chr2	+	162092688	me-ce	31.5282	50.0595	51.9036	31.4104	29.774	44.3993	63.3308	32.3907	29.7862	41.154
516477	34173	TANK	chr2	+	162061489	me-ce	4.16623	6.0869	3.14856	9.01264	5.10072	7.5658	3.56794	2.77634	9.03195	7.3383
1169903	46244	C10orf32	chr10	+	104624162	tu-ce	1.12601	1.99398	8.49157	4.194	15.3022	2.1901	4.37072	5.03855	4.13164	3.07415
402054	50069	C13orf37	chr13	-	73283554	tu	1.12601	8.08088	6.965	6.96026	3.79588	13.8374	18.7317	13.3676	12.1067	23.0066
115516	30499	NBPF1	chr1	-	146032544	tu	4.16623	1.99398	4.00726	1.51698	3.79588	0.9955	2.40836	1.64524	0.960846	0.991662
1047805	37075	ADH5	chr4	-	99992133	tu-ce	6.19305	6.0869	6.965	8.20953	9.01522	13.8374	21.4968	16.1439	14.6049	10.71
4660569	37075	ADH5	chr4	-	99993301	tu-ce	49.8822	60.0294	62.3033	63.9808	46.6182	100.048	142.628	119.897	109.921	116.025
338040	57941	DSTN	chr20	+	17587983	tu	26.5738	7.97593	18.1281	28.9118	15.5394	24.2902	26.2243	25.2956	24.2133	25.6841
385913	37249	MFSD8	chr4	-	128841475	tu	2.13942	1.04946	4.86596	4.37247	1.18621	4.1811	4.28152	3.59896	4.13164	5.25581
1033009	51589	RTF1	chr15	+	41773644	tu	6.19305	1.04946	3.14856	8.388	5.10072	12.4437	9.27663	2.77634	1.63344	2.97499
1263236	41594	DKFZp586B0424	chr7	-	134870526	tu	36.7079	47.016	30.0544	21.4162	37.4844	28.8695	26.9379	19.3316	19.313	24.2957
721346	34657	AGFG1	chr2	+	228421381	tu	12.2735	17.0013	15.1703	19.6315	10.3201	19.7109	20.0696	20.6683	24.2133	12.8916
1196776	41398	BCAP29	chr7	+	107260932	tu-me-ce	7.20645	8.08088	7.72829	5.53251	3.79588	6.66985	19.4452	11.4139	16.2383	16.5608
138627	57698	ZNF548	chr19	+	57913037	tu	9.23327	17.1063	2.28986	6.15715	3.79588	2.28965	4.54912	1.02828	0.960846	1.68583
1171170	36410	PAK2	chr3	+	196557570	tu	6.19305	9.0254	9.92274	8.83417	16.7256	14.0365	10.5254	8.84317	13.8362	4.36331
4469219	46444	BNIP3	chr10	-	133781867	tu	11.2601	7.97593	17.4602	12.8497	12.9297	35.2407	70.1991	36.401	32.957	33.419
283425	41972	PINX1	chr8	-	10622472	tu	2.13942	1.04946	1.7174	3.03396	1.18621	5.3757	7.04667	11.6195	8.16719	13.8833
4463040	41972	PINX1	chr8	-	10622667	tu	5.06704	31.0642	3.81644	2.76626	37.3657	95.6675	6.86828	49.4601	109.152	133.974
1163849	52991	USP31	chr16	-	23072735	tu	1.12601	1.04946	0.954109	4.55094	1.18621	3.5838	3.65713	1.54241	4.22772	3.07415
1119065	53645	MTHFSD	chr16	-	86564450	tu	1.12601	1.04946	0.954109	3.83706	1.18621	0.9955	1.51637	3.80462	3.45905	2.37999
529851	49488	MAPKAPK5	chr12	+	112330970	tu	14.3003	18.9953	27.9554	18.8284	25.8595	21.005	27.5623	21.2853	33.0531	33.5182
591239	49488	MAPKAPK5	chr12	+	112331194	tu	30.6274	32.0087	27.86	26.0563	28.4691	26.0821	46.1156	40.4112	27.3841	44.8231
34366	32934	NY-CO-8	chr1	+	243469386	tu-me	5.17964	3.04345	4.77055	2.85549	3.79588	2.28965	1.51637	1.02828	5.09248	2.37999
1118142	33618	C2orf3	chr2	-	75891557	tu-me-ce	4.16623	8.08088	17.651	8.20953	9.01522	22.996	25.5107	21.9023	24.2133	34.2124
348380	52179	IREB2	chr15	+	78793795	tu	32.5416	88.9946	26.238	33.9982	28.4691	35.3402	35.1442	27.1465	41.8929	27.0724
1188369	38950	ATXN1	chr6	-	16299345	tu	10.2467	5.03743	21.2766	24.3609	5.10072	8.66085	17.4829	6.06683	14.6049	7.23914
1108946	45468	STAM	chr10	+	17757763	tu	4.16623	1.04946	6.39253	2.14162	1.18621	3.68335	0.891984	3.08483	3.45905	0.991662
2460059	49766	XPO4	chr13	-	21353023	tu	4.16623	8.08088	0.954109	4.90787	3.79588	7.06805	2.22996	3.59896	3.36296	2.28082
632430	43311	GCNT1	chr9	+	79119093	tu	1.12601	1.04946	0.954109	0.892341	1.18621	4.9775	1.51637	1.54241	3.36296	6.84247
143487	34238	TLK1	chr2	-	171847332	tu	4.16623	1.99398	6.29712	5.62175	5.10072	6.3712	2.94355	2.15938	2.4982	3.76832
128442	39343	PFDN6	chr6	+	33258708	tu	1.12601	1.04946	1.7174	1.60621	2.49105	8.26265	5.7087	5.55269	0.960846	5.94997
52091	39343	PFDN6	chr6	+	33259204	tu	1.12601	1.04946	1.7174	1.60621	1.18621	2.7874	5.08431	5.65552	2.4982	5.25581
1224971	36638	PACRGL	chr4	+	20729168	tu	1.12601	1.04946	0.954109	0.892341	1.18621	4.9775	3.65713	5.14138	0.960846	1.58666
43579	36638	PACRGL	chr4	+	20729975	tu	1.12601	1.04946	0.954109	0.892341	1.18621	2.1901	2.94355	2.15938	6.72592	3.07415
328178	33335	MTA3	chr2	+	42936684	tu-me-ce	1.12601	1.04946	0.954109	1.60621	2.49105	7.46625	7.76026	5.55269	4.13164	7.3383
684530	33335	MTA3	chr2	+	42936352	tu-me-ce	4.27883	1.04946	1.7174	0.892341	1.18621	10.7514	7.04667	15.8354	4.90031	3.66915
868794	36176	SEC62	chr3	+	169712314	tu-ce	2.13942	4.09291	4.67514	9.19111	1.18621	4.9775	4.37072	2.15938	5.86116	0.991662
1277888	55458	ZFP161	chr18	-	5289372	tu	4.16623	12.0688	10.7814	6.87102	6.40555	5.67435	2.85435	5.03855	2.4982	3.76832
4467218	34857	TRNT1	chr3	+	3190533	tu	1.12601	1.04946	0.954109	0.892341	1.18621	4.7784	5.7087	3.49614	8.26328	6.64414
1066909	58685	C21orf66	chr21	-	34113656	tu-me	8.33246	1.04946	7.06041	1.42774	6.40555	6.1721	3.56794	6.88945	9.03195	7.3383
102077	36353	OPA1	chr3	+	193413558	tu	1.12601	10.1798	0.954109	0.892341	1.18621	12.2446	3.56794	6.16965	11.4341	4.36331
1177751	33174	RAB10	chr2	+	26360297	tu	5.17964	15.0073	15.1703	16.9545	7.71039	82.6265	70.0207	69.3058	77.0598	72.9864
43464	36556	TADA2B	chr4	+	7058248	tu	25.673	9.0254	4.57973	13.5636	7.71039	1.5928	1.60557	1.64524	1.72952	1.68583
706673	35996	SLC25A36	chr3	+	140698783	tu-ce	49.8822	64.0174	95.9834	96.5513	67.3769	40.5168	42.0124	29.1002	39.3947	29.849
295140	31442	S1PR1	chr1	+	101707077	tu	337.352	381.585	426.201	399.679	326.802	62.5174	76.889	70.0256	61.8785	47.5006
860234	31442	S1PR1	chr1	+	101706945	tu	73.1905	101.903	113.157	97.0867	79.0018	15.2311	19.4452	11.4139	24.3094	7.9333
728384	36217	MFN1	chr3	+	179110811	tu	1.12601	1.99398	6.39253	1.51698	3.79588	2.68785	7.76026	6.88945	7.30243	15.3708
750659	46388	IKZF5	chr10	-	124750326	tu-ce	33.555	77.9752	48.0871	46.6694	28.4691	9.955	8.38465	19.6401	15.3735	11.5033
255875	49206	THAP2	chr12	+	72071673	tu	1.12601	1.04946	1.7174	0.892341	1.18621	3.5838	5.08431	3.59896	0.960846	4.56165
1504358	45696	SGMS1	chr10	-	52065478	tu-me	1.12601	3.04345	7.06041	7.04949	1.18621	3.88245	0.891984	2.36503	0.960846	1.68583
2354196	36746	COMMD8	chr4	-	47452808	tu	6.19305	5.03743	10.7814	12.4035	2.60967	27.5753	22.8348	14.6015	23.3486	27.1716
1130832	36746	COMMD8	chr4	-	47452882	tu	4.05363	7.97593	25.0931	16.2406	11.6249	46.3903	42.0124	35.784	28.9215	46.2115
12026	45416	SEC61A2	chr10	+	12207411	tu-me	3.15282	1.04946	1.62199	2.85549	6.28693	0.9955	3.12194	1.02828	0.960846	0.991662
48272	49314	VEZT	chr12	+	95696483	tu	2.13942	1.04946	0.954109	0.892341	3.67726	2.88695	8.02785	3.59896	1.72952	2.28082
2262939	43039	NFX1	chr9	+	33348724	tu-me	53.9358	28.9652	47.3238	36.0506	28.4691	38.5258	52.9838	26.4267	33.7257	44.8231
1246610	58619	N6AMT1	chr21	-	30246962	tu-ce	5.29224	1.04946	0.954109	0.892341	1.18621	3.48425	2.85435	7.0951	4.13164	5.25581
1273977	34386	GTF3C3	chr2	-	197629103	tu	10.3593	3.04345	3.14856	2.85549	2.49105	11.946	13.2014	19.5372	12.9714	7.9333
2473452	53830	C17orf85	chr17	-	3715438	tu	4.16623	7.03142	8.49157	3.48013	7.71039	14.0365	6.95747	10.7969	12.9714	12.2966
866742	35198	ZDHHC3	chr3	-	44967399	tu-ce	4.16623	5.03743	6.29712	2.85549	1.18621	2.88695	2.22996	2.15938	7.59068	3.07415
311247	49141	TMEM5	chr12	+	64203337	tu	1.12601	1.04946	2.48068	2.32009	1.18621	12.1451	7.67106	5.44986	6.53375	13.0899
1225473	48969	HNRNPA1	chr12	+	54678662	tu-ce	338.366	280.732	270.013	347.299	237.243	306.216	255.464	357.12	260.485	321.497
4474257	48969	HNRNPA1	chr12	+	54679037	tu-ce	785.278	601.343	850.684	1036.63	779.342	797.395	811.17	854.291	794.043	857.292
664844	40511	KDELR2	chr7	-	6502349	tu	12.2735	14.0628	9.15945	2.05238	7.71039	33.7474	27.0271	16.7609	6.43767	1.48749
3041328	43951	SETX	chr9	-	135138096	tu	5.29224	3.04345	0.954109	2.94472	2.49105	4.3802	1.51637	3.70179	2.4982	2.37999
60892	56566	SFRS14	chr19	-	19103177	me-ce	7.20645	12.0688	17.5556	17.6683	5.10072	10.6518	8.38465	14.293	12.2027	7.9333
324870	56566	SFRS14	chr19	-	19101701	me-ce	50.8956	83.9572	48.755	65.944	46.6182	46.888	46.0264	62.1078	55.4408	59.5989
1275988	43871	SET	chr9	+	131458665	tu	130.167	119.954	119.073	120.377	103.675	336.678	266.436	233.419	343.887	310.192
809721	43871	SET	chr9	+	131457812	tu	32.5416	32.0087	57.1512	44.7063	46.6182	118.265	93.3015	136.452	77.8285	105.414
279626	35797	CCDC14	chr3	-	123632571	tu-me-ce	16.3271	43.9726	50.4724	28.1087	19.4539	52.2637	39.8717	48.9459	43.4302	36.1957
1156011	48767	VDR	chr12	-	48236426	tu	4.16623	3.04345	7.15582	1.42774	1.18621	120.953	84.3817	42.7763	127.6	114.636
207816	50642	ERO1L	chr14	-	53108604	tu	2.13942	3.04345	8.49157	12.4928	2.49105	19.91	6.95747	16.1439	15.3735	10.115
1197976	31104	GPX7	chr1	+	53074719	tu	17.3405	29.0702	28.6233	34.1766	32.3836	46.2907	47.4535	50.8996	47.3697	63.1689
975667	31104	GPX7	chr1	+	53074586	tu	19.3673	22.0388	40.6451	30.7858	28.4691	45.5939	41.9232	62.2107	61.8785	46.1123
1188976	38202	ISOC1	chr5	+	128449727	tu	23.5336	30.0147	20.4179	14.099	11.6249	33.9465	50.9323	39.6914	35.3591	46.2115
1270738	38202	ISOC1	chr5	+	128448951	tu	2.13942	1.04946	2.48068	3.6586	3.79588	5.47525	3.56794	2.77634	4.13164	10.4125
558311	49350	UHRF1BP1L	chr12	-	100430566	tu-me	2.13942	2.09893	4.10267	0.892341	1.18621	1.49325	3.03274	3.08483	1.72952	2.37999
871618	38198	SLC12A2	chr5	+	127525375	tu	4.16623	1.04946	8.58698	5.62175	3.79588	12.2446	3.56794	5.44986	10.6654	5.85081
217660	45999	ATAD1	chr10	-	89513172	tu	1.12601	3.04345	1.7174	1.51698	1.18621	1.49325	2.94355	2.982	0.960846	3.96665
887919	50076	KLF12	chr13	-	74260155	tu	3.15282	5.03743	13.93	6.87102	2.49105	1.5928	0.891984	1.64524	0.960846	2.47916
818983	34113	ORC4L	chr2	-	148692833	tu	7.09385	20.9893	31.6764	28.198	29.774	32.6524	44.6884	39.0745	40.1634	48.294
1059676	49858	B3GALTL	chr13	+	31906408	tu	2.13942	1.04946	1.62199	12.0466	3.79588	7.5658	9.99022	6.99227	2.4982	2.97499
469974	38126	CAMK4	chr5	+	110820747	tu	11.2601	29.0702	26.4288	24.1824	11.6249	4.1811	4.28152	5.65552	4.9964	5.25581
1158458	38126	CAMK4	chr5	+	110820311	tu	27.4746	34.0027	28.6233	27.3949	40.094	10.1541	9.18743	4.1131	5.76508	7.3383
4456275	48849	LARP4	chr12	+	50870240	tu-me-ce	1.12601	1.04946	2.5761	0.892341	2.49105	14.8329	3.47874	12.3393	5.66899	7.23914
1332504	46346	C10orf46	chr10	-	120440502	tu	5.29224	1.99398	2.48068	1.51698	1.18621	3.88245	0.891984	1.02828	2.59428	0.991662
1007843	54355	LRRC37B2	chr17	+	28964206	tu	1.12601	1.04946	2.38527	5.80021	5.10072	4.1811	2.14076	6.37531	6.62984	2.97499
61571	57503	ZNF468	chr19	-	53341786	tu	4.16623	5.98195	13.8346	10.2619	2.60967	4.1811	4.28152	4.93572	9.12804	2.28082
61573	57503	ZNF468	chr19	-	53341874	tu	2.13942	1.99398	3.14856	9.99421	1.18621	0.9955	3.03274	3.80462	0.960846	3.17332
1220722	55686	PIAS2	chr18	-	44398316	tu-me-ce	4.16623	1.04946	6.29712	2.85549	5.10072	4.9775	5.08431	4.31876	2.4982	2.28082
417140	33363	RHOQ	chr2	+	46810250	tu	6.19305	11.1243	8.49157	5.53251	1.18621	7.3667	6.33308	7.50641	13.0675	7.23914
64456	33363	RHOQ	chr2	+	46810103	tu	5.17964	5.03743	3.14856	1.42774	2.49105	4.1811	4.28152	6.37531	4.9964	2.97499
567937	32768	SUSD4	chr1	-	223394172	tu-me	1.12601	3.04345	9.35027	8.388	1.18621	0.9955	2.40836	1.02828	0.960846	0.991662
653592	32768	SUSD4	chr1	-	223408255	tu-me	2.13942	3.04345	2.38527	6.42485	5.10072	0.9955	1.60557	1.02828	0.960846	0.991662
1201227	48661	ITPR2	chr12	-	26489682	tu	7.31905	1.99398	5.53383	1.42774	1.18621	3.68335	0.891984	1.02828	3.36296	3.96665
322334	37745	TTC33	chr5	-	40714576	tu	16.3271	49.115	7.53746	7.40643	3.91451	17.023	55.1246	30.437	41.0281	33.419
1147842	41822	ABCB8	chr7	+	150744866	me	6.30565	3.04345	3.14856	2.85549	1.18621	7.5658	7.84946	4.8329	5.76508	2.28082
106237	41822	ABCB8	chr7	+	150734669	me	2.13942	3.04345	0.954109	1.51698	1.18621	2.88695	1.51637	7.40358	1.72952	2.28082
1270173	40078	ECHDC1	chr6	-	127609858	tu	8.21986	12.0688	20.5134	19.6315	5.10072	102.636	103.559	133.162	105.885	101.15
318909	40078	ECHDC1	chr6	-	127610914	tu	2.13942	3.98797	8.58698	7.67413	1.18621	42.5078	38.5337	46.3752	33.7257	39.7657
1017195	33649	GGCX	chr2	-	85776478	tu	1.12601	1.04946	1.7174	0.892341	2.49105	2.9865	2.22996	3.70179	2.59428	1.58666
1098434	33649	GGCX	chr2	-	85776182	tu	2.13942	1.99398	3.14856	4.28323	7.59177	9.45725	8.47385	4.8329	9.03195	4.36331
52699	39774	SMAP1	chr6	+	71570872	tu	31.5282	16.0568	53.4301	43.457	18.1491	30.2632	19.356	17.275	24.982	19.2383
1156983	39774	SMAP1	chr6	+	71571715	tu	5.17964	7.03142	18.4143	9.54804	2.60967	9.65635	4.99511	4.21593	7.39851	2.28082
1269423	39669	CD2AP	chr6	+	47594875	tu	8.21986	12.0688	12.1172	15.616	15.4208	19.1136	26.3135	12.6478	24.2133	10.71
492769	49206	THAP2	chr12	+	72074419	tu	1.12601	1.04946	1.7174	0.892341	1.18621	4.28065	5.79789	2.87917	3.36296	1.58666
360625	40503	EIF2AK1	chr7	-	6063456	tu	17.3405	20.0448	18.2235	17.4899	5.10072	22.2992	30.4166	25.2956	28.2489	14.9741
541522	32468	CDC73	chr1	+	193223937	tu	3.15282	3.04345	4.00726	2.23085	1.18621	4.28065	2.22996	7.91772	4.13164	0.991662
1237648	42939	TTC39B	chr9	-	15171441	tu	8.33246	7.03142	5.43842	1.42774	3.79588	0.9955	2.94355	5.964	2.59428	0.991662
1183798	42588	SLC25A32	chr8	-	104411641	tu	1.12601	3.04345	0.954109	2.32009	1.18621	8.85995	7.76026	4.1131	6.53375	8.03247
1437939	48154	UBASH3B	chr11	+	122682531	tu	1.12601	1.04946	2.48068	3.03396	1.18621	2.09055	4.37072	3.59896	5.86116	4.56165
3046928	47773	RSF1	chr11	-	77377259	tu	17.3405	22.9833	34.825	10.7081	11.6249	8.5613	23.6376	13.4704	17.007	9.32163
332108	33445	XPO1	chr2	-	61705068	tu	19.3673	35.9966	28.6233	22.13	14.2346	89.6945	107.038	95.6296	81.8641	74.3747
795482	50359	AV1S4A1N1T	chr14	+	22324298	tu	3.15282	13.1183	3.91185	2.14162	1.18621	0.9955	2.40836	1.02828	0.960846	1.68583
630771	42415	RDH10	chr8	+	74236793	tu	6.30565	1.04946	4.00726	2.85549	2.49105	25.0866	15.2529	12.0308	25.8468	10.71
746640	44750	TIMM8A	chrX	-	100601325	tu	4.16623	4.09291	1.62199	3.56936	2.49105	22.8965	22.7456	32.5963	52.3661	16.3624
1476698	58481	C20orf20	chr20	+	61431944	tu	26.5738	31.0642	26.4288	10.7081	24.5546	52.861	40.5853	55.6297	41.0281	36.1957
867908	35030	RPL15	chr3	+	23962334	tu-ce	569.873	440.565	648.985	787.848	593.937	393.621	445.1	468.688	488.878	432.266
1263865	44706	SH3BGRL	chrX	+	80553095	tu	62.0431	18.9953	56.2925	54.7005	41.3989	20.5073	15.2529	15.4241	11.338	20.1307
292950	44706	SH3BGRL	chrX	+	80554042	tu	113.839	91.9331	217.155	124.928	132.263	42.4083	63.9552	42.2621	46.601	48.9881
4427718	35755	RABL3	chr3	-	120405530	tu	3.15282	1.99398	2.38527	5.80021	1.18621	5.3757	11.239	5.44986	12.2988	5.05748
807061	39048	HMGN4	chr6	+	26546731	tu	20.3808	20.9893	18.1281	12.7605	14.2346	58.0376	57.7114	42.9819	63.5119	40.4598
959290	39048	HMGN4	chr6	+	26547163	tu	28.488	32.9532	84.057	86.0216	49.2279	150.619	239.23	171.825	146.721	132.883
1137927	43021	DDX58	chr9	-	32455304	tu	1.12601	1.04946	11.1631	0.892341	5.10072	0.9955	0.891984	2.46786	2.59428	0.991662
889328	50742	ZBTB1	chr14	+	65000402	tu-me-ce	18.3539	15.0073	19.6547	20.8808	23.2498	3.5838	6.60068	1.02828	1.72952	3.86748
123687	48355	C12orf5	chr12	+	4469194	tu	1.12601	1.04946	2.5761	1.60621	1.18621	2.88695	2.94355	5.86117	2.4982	0.991662
753953	48355	C12orf5	chr12	+	4462349	tu	13.2869	10.0749	9.15945	8.83417	9.01522	24.3897	18.6425	16.0411	23.4446	23.6016
1174599	36668	STIM2	chr4	+	27025804	tu	40.7615	15.0073	21.8491	32.1243	24.5546	15.3307	16.7693	8.74034	10.5693	2.87582
1224991	36668	STIM2	chr4	+	27025584	tu	38.7347	18.0508	24.139	23.4686	14.2346	8.66085	10.5254	6.06683	12.2027	9.42079
461077	33755	LMAN2L	chr2	-	97372589	tu	1.12601	1.04946	0.954109	0.892341	1.18621	4.28065	1.51637	1.54241	4.22772	4.56165
332673	33755	LMAN2L	chr2	-	97371669	tu	1.12601	1.04946	8.01452	3.56936	2.49105	12.0455	7.67106	12.2365	8.16719	13.0899
1124282	35542	SHQ1	chr3	-	72798433	tu	1.12601	4.09291	6.29712	2.85549	5.10072	19.7109	18.6425	29.9228	36.32	24.9899
1124283	35542	SHQ1	chr3	-	72798787	tu	1.12601	1.04946	4.86596	5.08634	1.18621	22.3987	13.8257	20.7712	17.007	17.9491
332156	33463	VPS54	chr2	-	64119281	tu	7.20645	5.03743	9.25486	5.53251	3.79588	5.3757	6.33308	3.39331	15.5657	8.72663
693668	43193	CBWD5	chr9	+	70914560	od	55.9626	54.0474	37.5919	46.0448	20.7587	82.2283	96.3342	13.8817	18.4482	40.4598
1228343	43193	CBWD5	chr9	+	70432372	od	42.7883	49.01	53.3347	47.3833	23.3684	96.663	71.5371	26.4267	28.9215	26.2791
3657945	48315	ERC1	chr12	+	1605093	tu	4.16623	12.0688	10.0181	6.87102	9.01522	7.5658	2.85435	4.93572	4.13164	8.13163
123571	48315	ERC1	chr12	+	1603983	tu	3.15282	1.99398	3.14856	4.99711	2.49105	5.3757	0.891984	1.64524	0.960846	0.991662
155325	52198	MTHFS	chr15	-	80137329	tu	9.34587	3.04345	7.72829	2.14162	7.71039	15.1316	16.5909	17.3779	32.2844	20.0316
762120	52198	MTHFS	chr15	-	80137384	tu	43.8017	18.0508	39.1185	33.3735	50.4141	107.215	119.972	120.514	153.255	110.372
1408962	34512	RPE	chr2	+	210884925	tu-me-ce	1.12601	1.04946	0.954109	0.892341	1.18621	6.9685	4.99511	4.93572	6.62984	1.58666
170480	36132	SMC4	chr3	+	160151772	tu	2.13942	1.99398	7.25123	1.51698	2.49105	10.5523	14.5393	19.4344	13.7401	21.5191
841719	42196	ERLIN2	chr8	+	37604067	tu-me-ce	1.12601	2.09893	1.7174	3.03396	1.18621	4.1811	4.28152	5.65552	4.13164	2.97499
3203340	53081	BOLA2B	chr16	-	30204257	od	20.4934	13.0134	13.6438	14.1882	10.3201	56.0466	41.9232	72.0821	44.1989	51.7648
72023	53081	BOLA2B	chr16	-	29464916	od	25.5604	11.0194	7.63288	8.74494	16.7256	51.4673	39.1581	68.7916	43.3342	60.9872
546791	36169	MYNN	chr3	+	169504951	tu	1.12601	8.08088	1.62199	6.42485	1.18621	6.9685	4.99511	6.37531	3.36296	1.58666
4467219	34857	TRNT1	chr3	+	3190709	tu	1.12601	1.04946	0.954109	0.892341	3.67726	6.66985	16.8585	4.73007	9.80063	4.36331
829543	53602	CMIP	chr16	+	81745219	tu	19.3673	9.96992	24.9977	22.9332	3.91451	2.9865	2.31916	1.64524	0.960846	2.37999
335640	53602	CMIP	chr16	+	81745365	tu	56.976	68.9499	57.0557	46.0448	19.4539	1.49325	9.99022	11.8252	2.4982	4.46248
536711	30640	CLIC4	chr1	+	25170811	tu-ce	1.12601	1.04946	1.7174	0.892341	1.18621	4.28065	8.11705	1.02828	0.960846	0.991662
177152	30640	CLIC4	chr1	+	25170758	tu-ce	1.12601	1.04946	7.34664	0.892341	2.49105	4.7784	17.7505	3.49614	4.13164	5.15664
4662193	43594	SMC2	chr9	+	106903325	tu	1.12601	1.04946	1.7174	0.892341	2.49105	10.6518	12.577	14.293	6.53375	8.72663
547139	36913	AREG	chr4	+	75320721	od	41.7749	18.9953	16.6015	34.1766	31.0788	0.9955	3.83553	1.02828	0.960846	3.27249
2940527	37739	RICTOR	chr5	-	38941160	tu	25.673	1.04946	12.2126	9.45881	15.4208	2.48875	0.891984	1.02828	1.82561	0.991662
293786	30652	TMEM57	chr1	+	25826696	tu	9.23327	10.0749	6.86959	12.2251	14.1159	2.7874	9.27663	2.15938	10.6654	5.85081
384015	36176	SEC62	chr3	+	169712413	tu-ce	4.16623	5.03743	3.14856	1.42774	6.28693	3.5838	5.08431	1.54241	4.9964	3.07415
883896	47795	DKFZp686J07132	chr11	-	82692305	tu	5.17964	10.0749	2.38527	3.48013	7.71039	0.9955	0.891984	1.02828	0.960846	0.991662
1251391	47795	DKFZp686J07132	chr11	-	82692484	tu	17.3405	22.9833	18.796	36.229	42.7037	3.48425	6.42228	7.71207	4.13164	2.97499
16504	35259	NME6	chr3	-	48335591	tu	1.12601	1.04946	1.7174	2.23085	3.79588	4.1811	3.56794	3.49614	6.62984	8.92496
1124169	35259	NME6	chr3	-	48335483	tu	2.13942	1.04946	3.91185	6.33562	11.5063	12.5433	11.1498	24.2673	10.5693	12.1974
1114914	48756	AMIGO2	chr12	-	47471132	tu	9.34587	1.99398	3.91185	3.48013	2.49105	8.7604	6.33308	6.78662	14.7009	8.72663
1119867	43568	NR4A3	chr9	+	102629353	tu	3.26542	1.04946	0.954109	0.892341	1.18621	1.49325	4.45992	2.982	2.4982	3.07415
284766	42637	DSCC1	chr8	-	120846898	tu	1.12601	1.04946	0.954109	0.892341	1.18621	13.7379	31.8438	14.6015	24.982	23.6016
110800	30992	IPO13	chr1	+	44433426	tu	3.15282	7.03142	5.43842	3.48013	5.10072	12.6428	5.5303	14.1902	19.5052	11.5033
251353	30992	IPO13	chr1	+	44433692	tu	5.17964	1.04946	4.77055	2.85549	6.40555	12.0455	6.95747	6.06683	11.4341	14.4783
98439	35323	IP6K1	chr3	-	49764414	tu	1.12601	10.0749	3.91185	6.33562	2.49105	1.49325	5.88709	2.26221	1.72952	3.07415
567572	32228	TMCO1	chr1	-	165696683	tu	7.20645	3.04345	13.8346	8.20953	14.1159	21.7019	15.1637	21.2853	25.8468	27.8657
99243	35797	CCDC14	chr3	-	123633166	tu-me-ce	4.16623	13.1183	6.1063	8.92341	3.79588	18.1181	11.8634	3.39331	4.03555	11.6025
724421	35007	DPH3	chr3	-	16299491	tu	1.12601	1.04946	1.62199	8.74494	1.18621	14.6338	6.95747	11.4139	14.6049	16.5608
558436	49696	STX2	chr12	-	131274238	tu	8.21986	10.0749	12.308	8.92341	2.60967	0.9955	0.891984	9.76862	7.39851	9.61913
314558	49696	STX2	chr12	-	131274147	tu	3.15282	3.98797	9.25486	15.1698	3.79588	7.66535	3.56794	6.37531	1.72952	3.76832
1132734	40409	TBP	chr6	+	170881776	tu	1.12601	1.04946	1.7174	2.32009	1.18621	2.88695	1.51637	3.70179	3.36296	3.07415
473951	40409	TBP	chr6	+	170881949	tu	10.2467	20.0448	17.3648	20.2561	16.7256	26.7789	36.5713	28.4832	33.8218	32.0307
767132	54349	CPD	chr17	+	28793437	tu	3.15282	6.0869	3.14856	2.85549	1.18621	4.9775	2.94355	1.54241	2.4982	4.56165
754489	48749	ARID2	chr12	+	46301649	tu-me-ce	8.33246	1.04946	2.38527	3.56936	1.18621	1.69235	0.891984	1.02828	1.82561	0.991662
337169	57954	RBBP9	chr20	-	18467963	tu	1.12601	1.04946	1.7174	0.892341	1.18621	1.49325	2.94355	3.70179	5.09248	1.58666
1174758	37237	SPATA5	chr4	+	124235763	tu	1.12601	1.04946	0.954109	0.892341	1.18621	6.5703	3.65713	2.982	0.960846	0.991662
1186933	37237	SPATA5	chr4	+	124240461	tu	1.12601	1.04946	2.5761	0.892341	1.18621	4.28065	1.51637	3.59896	6.72592	2.28082
1018153	35225	ALS2CL	chr3	-	46710498	tu	5.17964	11.0194	10.0181	5.53251	3.79588	0.9955	0.891984	1.02828	0.960846	0.991662
2285675	32542	RABIF	chr1	-	202849577	tu	8.21986	7.03142	18.3189	7.49566	11.6249	13.2401	12.4878	14.0874	17.007	24.3949
4420062	30378	KIF1B	chr1	+	10368641	me-ce	1.12601	1.04946	1.7174	3.03396	1.18621	6.5703	0.891984	2.26221	1.72952	3.86748
564468	30378	KIF1B	chr1	+	10441658	me-ce	4.16623	9.13035	2.38527	5.62175	2.49105	8.06355	8.38465	8.84317	12.2027	10.115
496273	49996	SETDB2	chr13	+	50065994	tu-me-ce	1.12601	3.04345	2.48068	3.6586	1.18621	0.9955	2.22996	5.34703	0.960846	1.58666
1176547	40033	GOPC	chr6	-	117882844	tu	3.15282	8.08088	3.91185	9.72651	6.40555	6.7694	4.90591	7.50641	10.6654	8.72663
123750	48406	LAG3	chr12	+	6887619	me-ce	1.12601	1.04946	0.954109	0.892341	1.18621	12.2446	1.42717	2.15938	11.4341	10.2141
438665	48406	LAG3	chr12	+	6884900	me-ce	1.12601	1.04946	0.954109	0.892341	1.18621	2.68785	6.33308	11.6195	8.16719	11.7016
665424	41843	RHEB	chr7	-	151163099	tu	8.44506	1.04946	0.954109	0.892341	2.49105	3.48425	7.84946	2.77634	1.63344	11.2058
290971	41843	RHEB	chr7	-	151163798	tu	21.3942	35.9966	23.3757	29.5365	10.3201	47.6844	60.5657	30.437	44.1989	42.6415
104525	42718	PHF20L1	chr8	+	133825436	tu-me-ce	15.4263	3.04345	12.2126	11.6004	3.79588	8.66085	9.09823	12.2365	8.16719	9.42079
1155477	49295	MRPL42	chr12	+	93895557	tu	1.12601	1.04946	0.954109	1.60621	1.18621	6.27165	3.56794	4.93572	3.36296	5.25581
1233463	46686	TRIM5	chr11	-	5684790	tu-me-ce	2.13942	1.04946	3.24397	4.28323	5.10072	4.1811	4.37072	3.59896	4.13164	3.07415
1152309	46686	TRIM5	chr11	-	5684846	tu-me-ce	4.16623	1.04946	4.00726	2.23085	2.49105	5.07705	4.37072	1.02828	1.72952	3.86748
1275306	42939	TTC39B	chr9	-	15171386	tu	3.15282	11.0194	10.7814	4.81864	10.3201	0.9955	7.22507	4.21593	4.13164	5.25581
583708	42954	HAUS6	chr9	-	19055532	tu	6.19305	6.0869	8.49157	12.4035	2.60967	7.964	19.6236	9.46014	6.53375	8.72663
242929	55550	C18orf19	chr18	-	13663352	tu	1.12601	3.04345	2.48068	2.94472	2.49105	6.7694	9.18743	6.88945	2.4982	11.0075
525463	43570	STX17	chr9	+	102732620	tu-me-ce	4.16623	7.03142	3.81644	9.63728	11.5063	9.3577	13.3798	11.6195	5.66899	5.85081
626348	40033	GOPC	chr6	-	117881800	tu	8.21986	8.08088	0.954109	7.67413	2.49105	8.85995	9.18743	7.60924	4.13164	5.85081
435756	46094	ENTPD1	chr10	+	97626463	tu	4.16623	1.04946	7.8237	2.76626	10.2014	2.28965	3.03274	2.26221	3.45905	0.991662
721460	34710	GIGYF2	chr2	+	233723325	tu	11.2601	7.03142	11.4493	12.9389	2.60967	8.7604	14.0933	5.44986	6.53375	4.36331
380095	34710	GIGYF2	chr2	+	233722541	tu	15.3137	7.03142	7.63288	19.0069	18.0304	14.0365	9.00904	10.0771	14.6049	12.2966
1142471	55267	SEC14L1	chr17	+	75210411	tu-me-ce	3.15282	1.04946	3.24397	4.28323	3.79588	1.5928	2.31916	1.02828	0.960846	4.06582
814800	55267	SEC14L1	chr17	+	75213179	tu-me-ce	22.4076	11.0194	16.6015	33.0166	9.01522	18.0185	10.4362	11.4139	13.8362	8.62746
223518	31131	C1orf83	chr1	+	54562965	tu	2.13942	1.04946	0.954109	1.60621	1.18621	4.87795	2.85435	4.93572	4.9964	6.7433
31934	31131	C1orf83	chr1	+	54565416	tu	1.12601	2.09893	1.7174	1.60621	1.18621	5.47525	2.85435	5.55269	12.3949	2.97499
97332	45918	POLR3A	chr10	-	79737208	tu	1.12601	1.04946	3.33938	1.51698	1.18621	4.1811	7.93866	3.49614	4.13164	2.97499
176717	45078	DKFZp779G118	chrX	+	150156648	tu	1.12601	1.04946	0.954109	0.892341	1.18621	4.87795	4.28152	4.21593	9.12804	2.97499
121363	36926	USO1	chr4	+	76734554	tu	1.12601	1.04946	4.19808	1.51698	1.18621	7.66535	2.14076	3.49614	8.26328	2.97499
855272	43311	GCNT1	chr9	+	79119016	tu	1.12601	1.04946	0.954109	0.892341	1.18621	4.28065	0.891984	4.42159	3.36296	3.86748
1273260	34707	EIF4E2	chr2	+	233433919	me	128.14	85.9512	62.9712	62.5531	58.3617	82.6265	84.3817	79.7942	78.6933	85.6796
380091	34707	EIF4E2	chr2	+	233448352	me	25.5604	9.96992	24.2344	14.8129	10.3201	20.5073	12.4878	14.0874	13.7401	25.0891
887874	50019	INTS6	chr13	-	51939353	tu-me-ce	4.16623	6.0869	1.62199	2.14162	2.49105	9.05905	2.14076	6.37531	2.4982	2.97499
1179770	43488	C9orf102	chr9	+	98767142	tu-me-ce	4.16623	1.04946	4.10267	0.892341	2.49105	1.5928	0.891984	2.36503	2.59428	1.68583
4457509	56194	ZNF561	chr19	-	9719133	tu	4.16623	1.04946	0.954109	3.6586	3.79588	1.49325	1.51637	5.14138	4.22772	3.07415
181517	32499	DDX59	chr1	-	200613249	tu-me	3.15282	1.99398	1.62199	4.37247	1.18621	2.3892	1.60557	1.02828	0.960846	2.47916
1268741	48683	ERGIC2	chr12	-	29494011	tu	1.12601	1.04946	4.19808	1.51698	1.18621	9.3577	14.7177	8.12338	6.53375	10.115
872716	38152	ATG12	chr5	-	115167275	tu	19.3673	41.9786	39.1185	28.0195	59.5479	51.5669	41.9232	56.8636	49.8679	41.154
1268385	49207	TMEM19	chr12	+	72095823	tu-ce	2.13942	1.99398	3.24397	5.80021	1.18621	2.09055	2.85435	6.99227	9.12804	5.94997
927346	49207	TMEM19	chr12	+	72097833	tu-ce	11.3727	6.0869	0.954109	5.53251	5.10072	10.6518	5.6195	5.44986	10.5693	19.6349
43700	36711	UBE2K	chr4	+	39781267	tu	3.15282	1.99398	3.24397	2.94472	1.18621	4.08155	9.18743	7.60924	5.76508	5.85081
1116789	56615	ZNF506	chr19	-	19903521	tu	33.6677	35.0521	19.6547	15.4375	6.40555	8.06355	8.38465	12.9563	9.80063	9.42079
4416602	56615	ZNF506	chr19	-	19903895	tu	4.16623	9.13035	4.67514	2.85549	1.18621	0.9955	3.83553	1.64524	1.72952	0.991662
1214586	48591	H2AFJ	chr12	+	14930936	tu-ce	7.20645	1.04946	5.43842	5.62175	3.79588	2.28965	0.891984	4.52441	3.45905	0.991662
1058274	48591	H2AFJ	chr12	+	14927960	tu-ce	56.976	49.01	5.2476	1.42774	133.212	56.0466	2.14076	19.9485	15.2775	29.9482
1219814	50404	MRPL52	chr14	+	23304243	tu	4.16623	3.04345	14.0254	3.48013	5.10072	20.4077	13.8257	16.0411	21.8112	21.5191
1238167	50404	MRPL52	chr14	+	23303553	tu	23.5336	11.0194	12.8805	20.8808	23.2498	46.888	39.8717	69.4086	53.0387	69.5155
687551	35902	ATP2C1	chr3	+	130720474	tu-me-ce	1.12601	1.04946	3.24397	2.23085	4.9821	5.7739	0.891984	3.59896	4.9964	1.58666
1179502	43045	NOL6	chr9	-	33461354	tu-me-ce	1.12601	1.04946	4.10267	2.23085	1.18621	6.27165	0.891984	5.65552	9.9928	2.28082
1258320	54855	CALCOCO2	chr17	+	46942122	tu	5.29224	3.04345	1.62199	2.94472	1.18621	1.5928	3.83553	1.02828	2.59428	0.991662
179027	32725	RRP15	chr1	+	218506813	tu	1.12601	1.04946	1.7174	2.32009	1.18621	4.87795	6.42228	5.65552	4.13164	2.28082
654203	33617	MRPL19	chr2	+	75882866	tu	17.3405	18.9953	11.3539	14.099	25.8595	126.03	144.68	88.226	130.771	116.719
905486	43917	FNBP1	chr9	-	132657640	tu-me-ce	9.23327	14.0628	6.1063	12.3143	5.10072	11.5478	2.14076	5.44986	9.80063	8.03247
906248	44605	EDA	chrX	+	69080889	me	22.5202	7.97593	8.39616	12.8497	12.9297	0.9955	0.891984	1.02828	0.960846	1.78499
586367	44605	EDA	chrX	+	69259316	me	22.6328	1.04946	5.34301	15.7052	6.40555	0.9955	0.891984	1.02828	0.960846	0.991662
1172578	44374	MAOA	chrX	+	43604044	tu	1.12601	1.04946	0.954109	0.892341	1.18621	18.6158	11.7742	10.6941	16.2383	13.6849
4455687	44374	MAOA	chrX	+	43606065	tu	1.12601	1.04946	0.954109	0.892341	1.18621	18.5163	7.67106	9.35731	25.0781	16.5608
1210808	42589	WDSOF1	chr8	+	104455200	tu	31.6408	9.0254	26.4288	25.5209	27.1643	220.603	210.33	272.39	246.073	226.198
104355	42589	WDSOF1	chr8	+	104455678	tu	1.12601	1.04946	1.7174	1.60621	1.18621	11.946	6.24389	17.5835	9.70454	16.6599
1158522	38185	GRAMD3	chr5	+	125829606	tu	2.13942	1.99398	8.01452	1.51698	1.18621	4.87795	1.51637	2.87917	4.13164	8.32996
386874	38185	GRAMD3	chr5	+	125829845	tu	5.17964	7.03142	12.2126	14.3667	6.40555	12.5433	14.6285	16.1439	9.70454	16.5608
321210	38260	C5orf24	chr5	+	134192965	tu	2.13942	1.04946	4.10267	2.23085	2.49105	2.28965	4.45992	1.54241	1.72952	1.58666
857846	52822	FAM86A	chr16	-	5135395	tu	1.12601	1.04946	1.7174	0.892341	1.18621	10.6518	9.00904	14.1902	15.4696	11.5033
417271	33486	ETAA1	chr2	+	67637330	tu	6.19305	6.0869	2.38527	8.388	2.49105	6.27165	2.85435	2.87917	6.62984	5.94997
379028	33486	ETAA1	chr2	+	67637537	tu	3.15282	12.0688	6.20171	6.87102	2.49105	6.86895	3.56794	8.32903	6.53375	5.85081
1228344	43271	PTAR1	chr9	-	72325997	tu-ce	6.30565	1.04946	1.62199	2.23085	1.18621	0.9955	3.12194	1.64524	0.960846	1.68583
938795	37258	SCLT1	chr4	-	129960351	tu-me	1.12601	1.04946	0.954109	0.892341	3.67726	2.88695	4.37072	5.14138	2.4982	1.58666
337948	57897	MCM8	chr20	+	5975829	tu	1.12601	1.04946	0.954109	0.892341	2.49105	4.1811	5.79789	3.59896	4.9964	2.97499
779259	34112	ACVR2A	chr2	+	148685512	tu	3.15282	3.04345	3.14856	7.13872	2.49105	1.69235	0.891984	1.02828	1.82561	1.68583
260254	34112	ACVR2A	chr2	+	148688394	tu	7.31905	1.99398	3.14856	2.14162	2.49105	2.48875	0.891984	1.64524	0.960846	0.991662
1204226	34139	ARL6IP6	chr2	+	153617757	tu	1.12601	1.99398	3.24397	2.94472	1.18621	6.47075	2.22996	1.02828	0.960846	6.14831
1197695	44758	ARMCX3	chrX	+	100881477	tu	21.5068	18.9953	24.2344	7.40643	11.6249	66.3998	65.204	44.2159	108.383	58.1114
908555	48729	YAF2	chr12	-	42553847	tu	8.21986	3.98797	12.2126	10.8866	11.6249	4.67885	11.239	4.8329	6.53375	11.0075
1133864	37745	TTC33	chr5	-	40711682	tu	2.13942	1.04946	1.62199	6.51409	3.79588	8.85995	7.76026	9.04883	4.90031	2.28082
593073	50034	VPS36	chr13	-	52987649	tu	2.13942	1.04946	2.48068	2.94472	1.18621	6.47075	0.891984	3.59896	2.4982	3.07415
216777	45415	DHTKD1	chr10	+	12165154	tu	1.12601	1.04946	0.954109	2.32009	2.49105	2.1901	2.22996	2.26221	1.72952	4.66081
922136	41540	FAM40B	chr7	+	129128235	tu-me-ce	1.12601	1.04946	0.954109	2.32009	3.67726	14.5343	11.0606	14.8072	15.3735	20.1307
620527	37099	PPP3CA	chr4	-	101944587	tu	7.20645	13.0134	7.63288	17.7576	6.40555	2.7874	1.51637	5.03855	7.4946	3.76832
659464	37099	PPP3CA	chr4	-	101945485	tu	5.17964	3.04345	10.0181	8.92341	11.5063	3.5838	2.22996	2.26221	0.960846	5.45414
538135	39098	BC043177	chr6	-	28090788	tu	10.3593	6.0869	6.20171	3.48013	6.40555	2.88695	6.60068	2.982	0.960846	2.28082
317551	39098	BC043177	chr6	-	28089575	tu	3.15282	1.04946	10.209	2.85549	5.10072	2.9865	4.45992	1.54241	0.960846	1.58666
4474690	51011	UBR7	chr14	+	93695559	tu	13.2869	7.03142	19.8455	13.5636	1.30484	49.6754	50.2187	41.6452	41.7968	29.1549
642058	51011	UBR7	chr14	+	93693458	tu	5.17964	1.99398	3.14856	2.14162	6.28693	12.6428	9.72262	14.8072	11.338	20.9241
677737	54092	KIAA1047	chr17	-	15935268	tu	29.5014	39.0401	16.5061	38.1922	24.5546	11.946	16.6801	9.35731	20.2739	17.9491
24624	40939	ZNF107	chr7	+	64171404	tu	11.3727	1.99398	6.965	5.53251	3.79588	5.47525	7.84946	6.27248	6.53375	2.97499
24626	40939	ZNF107	chr7	+	64171461	tu	4.16623	4.09291	6.39253	2.14162	1.18621	2.1901	7.31427	1.54241	2.4982	3.07415
102152	36424	FYTTD1	chr3	+	197510891	tu	8.21986	3.04345	5.34301	6.15715	15.4208	5.67435	2.22996	4.31876	3.36296	3.76832
758801	50034	VPS36	chr13	-	52986835	tu	1.12601	1.04946	3.24397	3.74783	1.18621	6.3712	2.94355	2.15938	4.13164	3.76832
360119	40540	PHF14	chr7	+	11209243	me	3.15282	1.04946	6.20171	18.7392	3.79588	3.3847	7.04667	6.27248	4.90031	10.3133
738277	40540	PHF14	chr7	+	11143280	me	6.19305	3.04345	4.77055	4.28323	1.18621	3.5838	7.31427	3.59896	1.72952	1.58666
305801	48287	ACAD8	chr11	+	134132998	tu-me	2.13942	1.04946	4.96137	1.51698	1.18621	1.49325	2.22996	2.26221	2.59428	4.66081
463796	36096	SLC33A1	chr3	-	155545122	tu-me-ce	2.13942	1.99398	4.00726	3.6586	1.18621	12.3442	7.76026	6.16965	4.13164	2.97499
8763	54402	ZNF830	chr17	+	33290012	tu	2.13942	1.04946	3.14856	5.71098	5.10072	1.49325	2.22996	2.982	5.09248	3.86748
888175	50430	SLC22A17	chr14	-	23815213	tu	5.17964	5.03743	3.14856	1.42774	5.10072	0.9955	0.891984	1.02828	0.960846	0.991662
857010	50430	SLC22A17	chr14	-	23815527	tu	11.2601	22.1437	6.1063	3.39089	6.40555	2.28965	1.51637	3.08483	2.59428	1.58666
229108	49198	KCNMB4	chr12	+	70824792	tu	1.12601	1.04946	2.48068	4.4617	2.49105	2.88695	2.94355	1.02828	9.22412	1.58666
188005	49198	KCNMB4	chr12	+	70824986	tu	1.12601	4.09291	3.24397	1.51698	1.18621	1.49325	8.02785	1.54241	4.9964	2.28082
20028	35908	NUDT16	chr3	+	131102314	tu-ce	2.13942	4.09291	0.954109	2.14162	6.28693	2.7874	9.36583	2.15938	1.72952	5.25581
1195817	35908	NUDT16	chr3	+	131102490	tu-ce	2.13942	6.0869	3.91185	6.33562	2.49105	4.7784	9.27663	4.8329	4.90031	6.64414
449262	56457	TPM4	chr19	+	16213810	tu	10.2467	12.0688	7.63288	12.2251	11.6249	39.7204	61.1901	53.5732	44.1989	44.724
426824	39482	MAPK14	chr6	+	36079014	tu	1.12601	5.03743	2.38527	4.37247	1.18621	4.1811	3.56794	5.03855	5.86116	2.28082
872822	38250	CDKL3	chr5	-	133643575	tu-me-ce	1.12601	1.04946	0.954109	0.892341	1.18621	2.1901	2.94355	5.14138	2.4982	3.07415
323659	38250	CDKL3	chr5	-	133643697	tu-me-ce	1.12601	2.09893	2.5761	0.892341	1.18621	6.86895	0.891984	3.49614	9.89671	5.15664
204492	58468	CABLES2	chr20	-	60965140	tu	1.12601	1.04946	3.24397	0.892341	7.47315	4.1811	7.84946	4.93572	5.76508	3.66915
1436541	32436	RNF2	chr1	+	185069518	tu	2.13942	5.03743	3.14856	9.19111	1.18621	6.27165	2.14076	7.0951	5.76508	2.97499
359736	39521	C6orf64	chr6	-	39072668	tu-ce	21.5068	23.0882	9.82733	16.1514	9.01522	18.4167	27.0271	18.7146	10.4732	20.7257
172418	42480	CPNE3	chr8	+	87573727	tu	3.04022	3.04345	9.92274	15.7052	12.8111	17.1226	21.4968	23.3419	22.5799	14.2799
1165985	50642	ERO1L	chr14	-	53110009	tu	19.3673	9.0254	32.5351	25.5209	16.8442	37.829	51.5567	53.5732	59.4764	46.1123
215013	54951	MRPS23	chr17	-	55916910	tu	7.31905	1.99398	0.954109	4.99711	1.18621	22.1996	30.3274	31.8765	37.8573	33.419
1382181	54951	MRPS23	chr17	-	55916846	tu	19.3673	24.0327	15.8382	17.4899	12.9297	133.696	110.963	174.396	212.539	182.466
107720	41835	ABCF2	chr7	-	150909575	tu	5.17964	4.09291	7.06041	2.85549	1.18621	28.1726	19.2668	33.9331	29.7862	33.5182
107725	41835	ABCF2	chr7	-	150910592	tu	5.17964	8.08088	6.20171	4.194	5.10072	54.852	22.6564	42.9819	43.4302	49.7815
967794	49649	ATP6V0A2	chr12	+	124244341	tu	2.13942	3.04345	0.954109	2.94472	1.18621	10.2536	3.56794	6.16965	5.76508	8.13163
481718	43538	ALG2	chr9	-	101979646	tu	9.23327	25.0822	19.6547	20.1669	11.6249	17.7199	24.1728	19.3316	23.4446	22.1141
75787	43538	ALG2	chr9	-	101978728	tu	2.13942	3.04345	7.06041	2.14162	7.59177	8.26265	1.42717	6.27248	8.26328	4.46248
1013758	30373	NMNAT1	chr1	+	10045555	tu	1.12601	1.04946	0.954109	0.892341	1.18621	3.5838	7.31427	1.54241	2.4982	3.07415
452249	30373	NMNAT1	chr1	+	10044834	tu	1.12601	1.04946	1.7174	0.892341	1.18621	4.1811	6.42228	3.49614	5.76508	2.97499
1160670	57699	ZNF17	chr19	+	57933175	tu	1.12601	3.04345	4.10267	2.23085	1.18621	2.28965	0.891984	3.08483	0.960846	2.47916
197754	57699	ZNF17	chr19	+	57933307	tu	7.31905	1.99398	3.14856	4.99711	1.18621	4.9775	2.94355	1.02828	2.4982	5.35498
621122	37473	HPGD	chr4	-	175412166	tu	10.2467	1.99398	20.6088	21.7731	1.30484	4.87795	3.56794	2.15938	6.62984	3.76832
70203	52775	CLUAP1	chr16	+	3586581	tu-ce	1.12601	10.1798	1.62199	1.51698	1.18621	4.1811	10.0794	2.87917	3.36296	2.28082
1226357	40196	ADAT2	chr6	-	143748125	tu	6.19305	12.0688	7.63288	12.9389	6.40555	5.3757	14.7177	14.1902	11.338	9.42079
95245	45427	MCM10	chr10	+	13251898	tu-ce	1.12601	1.04946	0.954109	0.892341	1.18621	11.8464	14.5393	21.3881	20.1778	28.659
613287	33174	RAB10	chr2	+	26357975	tu	2.13942	1.04946	4.77055	2.14162	6.28693	24.3897	12.4878	16.0411	19.4091	25.0891
266610	59484	NAGA	chr22	-	42455769	tu	6.19305	3.98797	7.8237	4.194	3.79588	14.4347	18.6425	25.2956	24.2133	28.5599
1168748	59484	NAGA	chr22	-	42454377	tu	1.12601	1.99398	10.8768	7.5849	9.01522	19.7109	33.1818	23.9588	29.0175	19.2383
192148	39539	C6orf130	chr6	-	41034580	tu	12.3861	1.99398	6.20171	2.76626	14.1159	28.2722	18.6425	21.3881	18.5443	19.3374
891839	53754	VPS53	chr17	-	414729	tu	5.17964	1.04946	6.39253	3.56936	1.18621	3.88245	0.891984	1.02828	1.72952	2.47916
212954	55773	KIAA1468	chr18	+	59973192	tu	2.13942	8.08088	1.62199	2.85549	1.18621	0.9955	2.40836	1.02828	0.960846	1.68583
243386	55773	KIAA1468	chr18	+	59974350	tu	13.2869	25.0822	20.5134	6.78179	3.91451	5.47525	4.28152	5.55269	8.26328	5.15664
165002	50019	INTS6	chr13	-	51935774	tu-me-ce	4.27883	1.04946	1.7174	0.892341	1.18621	0.9955	6.68988	1.02828	3.36296	0.991662
890549	51813	GCOM1	chr15	+	58008452	tu	17.4531	9.0254	12.1172	11.5112	12.9297	8.1631	10.6146	1.43959	3.26688	10.3133
1104949	38105	PAM	chr5	+	102365418	tu	11.2601	5.03743	13.8346	10.2619	2.60967	10.6518	9.81182	8.84317	10.5693	14.4783
132604	38105	PAM	chr5	+	102365213	tu	3.15282	1.04946	4.00726	2.94472	1.18621	1.49325	0.891984	3.59896	7.59068	3.07415
1054632	44278	EIF1AX	chrX	-	20146297	tu	17.4531	16.0568	6.1063	10.8866	6.40555	35.3402	31.6654	37.1207	47.4658	26.2791
355405	33527	TIA1	chr2	-	70439237	tu	3.15282	1.04946	2.48068	3.6586	1.18621	2.1901	2.94355	3.59896	1.72952	6.14831
177599	31092	OSBPL9	chr1	+	52253767	tu	3.15282	9.0254	3.14856	9.72651	5.10072	14.0365	14.7177	8.84317	11.338	2.87582
509056	56162	RAB11B	chr19	+	8469205	tu	17.4531	18.0508	6.86959	8.1203	10.3201	5.47525	7.84946	4.21593	4.13164	3.76832
62088	56162	RAB11B	chr19	+	8469319	tu	68.1235	56.0414	60.7768	55.3251	41.3989	34.942	17.3045	32.6992	9.70454	18.5441
966523	46783	ZNF143	chr11	+	9549527	tu	3.15282	1.99398	3.91185	6.42485	2.49105	7.46625	10.7038	6.27248	4.13164	2.28082
9679	55048	MAP3K3	chr17	+	61772450	tu	157.641	90.9886	63.6391	52.5589	120.519	18.4167	14.5393	14.7043	32.3805	12.8916
173236	40677	PLEKHA8	chr7	+	30157951	me	1.12601	1.04946	0.954109	0.892341	1.18621	3.5838	1.51637	1.54241	4.22772	3.86748
173240	40677	PLEKHA8	chr7	+	30170096	me	1.12601	1.04946	0.954109	0.892341	2.49105	2.88695	2.22996	5.14138	1.72952	4.56165
284810	42656	ATAD2	chr8	-	124332740	tu	1.12601	3.04345	11.831	3.48013	1.18621	11.946	7.67106	17.5835	17.007	11.5033
860622	32155	LY9	chr1	+	160798044	me	9.23327	32.0087	23.3757	24.8963	12.9297	1.5928	1.51637	3.08483	2.59428	2.37999
453922	32155	LY9	chr1	+	160772520	me	6.19305	18.0508	11.4493	16.2406	7.71039	0.9955	0.891984	1.64524	1.82561	1.68583
2261291	34245	SLC25A12	chr2	-	172640883	tu	5.17964	1.04946	7.06041	6.33562	1.18621	21.8014	18.7317	10.6941	17.007	20.0316
432357	42954	HAUS6	chr9	-	19055718	tu	4.16623	4.09291	3.14856	0.892341	6.28693	7.5658	2.85435	7.71207	2.4982	5.94997
408601	55780	KDSR	chr18	-	60994972	tu	3.15282	1.99398	7.06041	4.90787	3.79588	8.85995	4.19232	7.60924	3.26688	12.4949
472684	39175	ABCF1	chr6	+	30559210	tu	6.19305	6.0869	10.0181	3.48013	11.5063	20.4077	20.0696	13.9845	21.8112	19.3374
51879	39175	ABCF1	chr6	+	30559104	tu	19.3673	17.0013	33.8709	45.5094	31.0788	70.9791	48.0779	77.8405	81.0954	85.7788
3644780	30664	PAFAH2	chr1	-	26287263	tu	4.27883	1.04946	0.954109	0.892341	4.9821	1.49325	7.22507	3.59896	4.9964	1.58666
733448	37723	C5orf33	chr5	-	36194329	tu	5.17964	1.04946	1.62199	4.194	12.6925	3.48425	2.14076	8.53469	5.76508	2.97499
187976	49189	FRS2	chr12	+	69969833	tu	6.19305	1.04946	8.58698	6.33562	1.18621	1.5928	3.03274	1.64524	2.59428	1.68583
180188	30981	MED8	chr1	-	43850421	me-ce	26.4612	11.0194	21.0858	50.2388	47.8044	68.9881	73.4103	64.6785	81.0954	75.763
298284	30981	MED8	chr1	-	43849583	me-ce	10.2467	11.0194	18.2235	12.1358	18.0304	37.3312	42.726	27.8663	32.1883	26.2791
1043734	34331	DNAJC10	chr2	+	183642183	tu	2.13942	7.03142	7.72829	6.96026	5.10072	4.7784	7.04667	10.3856	6.53375	5.85081
1173166	32364	SOAT1	chr1	+	179323709	tu	11.2601	9.0254	17.5556	10.1727	12.9297	40.5168	21.3184	27.8663	40.2594	46.2115
1128729	31193	ITGB3BP	chr1	-	63906440	me	14.4129	1.04946	9.15945	11.6004	6.40555	69.685	65.204	58.0976	66.6827	70.2097
1151285	31193	ITGB3BP	chr1	-	63915129	me	1.12601	5.14238	0.954109	2.23085	1.18621	13.8374	25.6891	14.0874	25.8468	7.83413
696267	47886	MTMR2	chr11	-	95568198	tu	2.13942	1.04946	0.954109	3.03396	1.18621	10.7514	6.33308	7.50641	13.0675	7.23914
895474	58249	SERINC3	chr20	-	43128119	tu	3.15282	1.04946	0.954109	2.32009	1.18621	2.09055	4.99511	3.59896	4.9964	6.04914
2357318	41375	MLL5	chr7	+	104732164	tu-me-ce	7.20645	10.0749	9.25486	4.10477	11.5063	0.9955	0.891984	1.02828	0.960846	0.991662
1008181	55031	TLK1	chr17	+	60692836	tu	7.20645	9.0254	6.965	4.10477	9.01522	2.1901	2.22996	2.87917	3.36296	8.42913
4658788	49770	SKA3	chr13	-	21728291	tu	1.12601	1.04946	0.954109	0.892341	1.18621	10.7514	9.81182	9.56296	8.16719	10.115
101784	36132	SMC4	chr3	+	160152743	tu	38.7347	32.0087	38.3552	20.0777	36.1795	174.013	176.078	193.521	186.788	144.882
260758	33215	GTF3C2	chr2	-	27549193	tu	7.20645	11.1243	3.14856	6.96026	1.18621	11.2491	11.7742	14.0874	19.5052	12.1974
380332	33215	GTF3C2	chr2	-	27548720	tu	14.3003	18.0508	25.6655	37.5675	23.2498	46.2907	54.9462	66.1181	46.601	51.0706
1185765	31064	KIAA0494	chr1	-	47142467	tu	9.23327	5.98195	19.0822	10.8866	5.10072	9.955	11.8634	8.74034	12.9714	10.8091
306921	37070	RAP1GDS1	chr4	+	99365013	tu	9.23327	10.0749	13.7392	16.3298	5.10072	17.2221	9.72262	10.6941	25.0781	20.1307
384779	37070	RAP1GDS1	chr4	+	99363813	tu	5.17964	9.0254	13.7392	17.0437	3.79588	15.928	13.9149	20.874	12.9714	13.6849
388655	39508	TBC1D22B	chr6	+	37300745	me	13.2869	22.0388	8.30075	13.4743	21.945	15.2311	11.8634	11.4139	14.6049	13.6849
426857	39508	TBC1D22B	chr6	+	37292433	me	4.16623	1.99398	4.86596	0.892341	1.18621	2.28965	1.51637	2.26221	3.45905	2.37999
603985	32311	KLHL20	chr1	+	173755959	tu-me-ce	5.17964	6.0869	6.965	4.90787	3.79588	2.88695	6.51148	3.59896	3.36296	2.28082
763708	52866	SNX29	chr16	+	12668053	tu	13.2869	19.1003	7.63288	6.78179	5.10072	2.28965	3.83553	1.02828	0.960846	0.991662
144773	52866	SNX29	chr16	+	12668144	tu	13.2869	22.0388	13.6438	10.7973	11.6249	2.9865	0.891984	2.26221	4.22772	3.17332
799709	57261	KIAA0955	chr19	-	48714166	tu	3.15282	1.04946	0.954109	1.51698	2.49105	0.9955	2.22996	1.54241	4.22772	4.66081
2410417	44389	ZNF673	chrX	-	46332969	tu	1.12601	1.04946	6.965	9.72651	8.8966	2.1901	2.22996	1.02828	6.82201	1.58666
875120	40285	IPCEF1	chr6	-	154479815	tu	13.2869	17.1063	9.92274	16.3298	1.30484	2.1901	0.891984	2.982	3.36296	3.17332
217895	34883	RAD18	chr3	-	8922265	tu	1.12601	1.04946	2.48068	0.892341	8.77798	21.1046	18.7317	16.6581	22.5799	15.7674
1259541	46419	BCCIP	chr10	+	127531374	tu-me-ce	3.15282	5.98195	14.5979	7.49566	6.40555	33.3492	24.7971	40.5141	33.8218	30.6424
1214833	49416	POLR3B	chr12	+	106903823	tu	6.19305	10.0749	3.91185	4.194	1.18621	10.6518	8.38465	12.8534	11.338	15.8666
709829	47132	PTPMT1	chr11	+	47593466	tu	19.5925	3.98797	3.05315	8.92341	7.71039	11.2491	11.1498	13.4704	14.6049	11.5033
849333	55488	NAPG	chr18	+	10550505	tu	15.4263	1.04946	9.15945	5.44328	15.4208	15.928	16.6801	9.35731	15.3735	17.9491
430980	42281	PCMTD1	chr8	-	52732722	tu	1.12601	1.99398	4.00726	2.94472	3.79588	3.88245	1.51637	1.02828	1.72952	0.991662
582161	42281	PCMTD1	chr8	-	52730141	tu	5.17964	16.0568	9.92274	17.6683	5.10072	4.67885	9.90102	6.16965	9.80063	8.03247
556020	46386	C10orf88	chr10	-	124691021	tu	2.13942	9.13035	1.62199	2.85549	6.40555	4.67885	11.8634	10.7969	12.9714	11.6025
709562	46386	C10orf88	chr10	-	124690421	tu	3.15282	9.13035	2.38527	2.14162	1.18621	13.4392	9.09823	8.12338	4.90031	9.42079
200052	33120	SMC6	chr2	-	17846667	tu	6.19305	15.1123	5.43842	2.05238	3.79588	11.2491	9.00904	23.5475	18.6404	12.8916
254953	37472	KIAA1712	chr4	+	175239031	tu-me-ce	4.27883	1.04946	0.954109	0.892341	1.18621	0.9955	2.22996	3.70179	3.36296	3.17332
467585	37472	KIAA1712	chr4	+	175241480	tu-me-ce	3.15282	13.1183	6.20171	7.5849	1.18621	8.7604	9.09823	11.6195	7.30243	9.42079
1184900	45142	MECP2	chrX	-	153290183	tu	12.2735	18.0508	12.1172	18.293	7.71039	2.88695	3.65713	4.31876	4.9964	0.991662
438886	48737	IRAK4	chr12	+	44181120	tu	3.15282	3.04345	3.24397	3.56936	1.18621	1.5928	1.51637	3.08483	0.960846	3.17332
403184	50681	NAT12	chr14	+	57876434	tu	4.16623	1.04946	4.86596	2.85549	1.18621	2.88695	2.22996	2.15938	5.86116	6.04914
1105833	33301	PRKD3	chr2	-	37477852	tu	4.16623	7.03142	3.14856	4.194	3.79588	4.87795	5.08431	2.15938	4.9964	3.07415
1394924	57906	TMX4	chr20	-	7962856	tu	6.19305	1.04946	3.91185	5.62175	5.10072	4.28065	2.22996	4.31876	2.4982	5.35498
535737	58067	POFUT1	chr20	+	30825871	tu	9.23327	11.0194	9.92274	9.54804	2.60967	22.3987	21.4076	17.9948	20.1778	22.9074
510763	58394	AURKA	chr20	-	54944444	tu	3.15282	8.08088	4.00726	0.892341	2.49105	128.619	165.909	135.63	130.771	112.455
2438205	58394	AURKA	chr20	-	54944720	tu	1.12601	1.04946	0.954109	0.892341	1.18621	34.6434	38.5337	46.3752	36.2239	49.7815
80389	51002	GOLGA5	chr14	+	93306173	tu	1.12601	3.04345	3.24397	5.80021	1.18621	3.48425	4.28152	4.21593	1.72952	9.02413
154006	51002	GOLGA5	chr14	+	93306297	tu	2.13942	3.04345	4.86596	0.892341	2.49105	4.1811	4.99511	3.49614	6.62984	3.76832
102014	36306	DNAJB11	chr3	+	186303237	tu	23.421	32.0087	15.8382	22.13	45.1947	63.8115	35.6794	71.9793	65.0493	80.1263
657912	36306	DNAJB11	chr3	+	186303581	tu	21.3942	41.0341	57.2466	28.0195	23.2498	80.735	54.2326	73.933	85.8996	86.473
1234469	48928	ZNF740	chr12	+	53584662	tu	9.23327	17.1063	4.57973	5.44328	7.71039	3.3847	6.33308	7.60924	4.90031	11.1066
1171212	42104	ENTPD4	chr8	-	23289869	tu-me-ce	6.19305	6.0869	6.20171	5.53251	6.40555	8.9595	4.99511	4.21593	4.90031	4.46248
1146221	42104	ENTPD4	chr8	-	23289553	tu-me-ce	6.19305	4.09291	3.14856	3.56936	3.79588	4.28065	2.22996	1.02828	8.35936	1.58666
462425	34999	HACL1	chr3	-	15602244	tu	10.2467	39.0401	11.3539	18.8284	10.3201	26.8785	33.8062	19.2288	34.6865	21.3207
1195035	34999	HACL1	chr3	-	15602344	tu	1.12601	1.99398	1.62199	3.6586	6.28693	3.48425	3.56794	4.93572	5.76508	5.94997
2154634	51012	BTBD7	chr14	-	93753976	tu-me	11.2601	11.0194	6.86959	12.3143	5.10072	3.3847	6.33308	4.1131	7.39851	12.4949
400013	49332	NEDD1	chr12	+	97347469	tu	17.3405	9.0254	18.2235	12.1358	14.2346	12.5433	16.6801	8.02055	20.2739	17.2549
1171798	40746	ANLN	chr7	+	36493394	tu	2.13942	1.04946	2.5761	0.892341	1.18621	21.8014	13.8257	9.35731	15.3735	23.0066
199257	34255	ZAK	chr2	+	174091873	tu-me-ce	2.13942	1.04946	1.7174	1.51698	2.49105	2.88695	1.51637	3.59896	4.13164	6.84247
829835	53759	GLOD4	chr17	-	662564	tu	24.4344	26.0267	43.6982	28.1087	33.6885	50.87	41.9232	48.9459	57.0743	47.5006
891845	53759	GLOD4	chr17	-	662682	tu	20.3808	18.9953	33.9663	26.8595	11.6249	31.3582	49.5943	30.437	36.2239	34.1132
1181360	59591	ZBED4	chr22	+	50282085	tu	23.421	14.0628	34.7296	28.8226	12.9297	22.996	24.1728	21.2853	32.2844	19.2383
159187	59591	ZBED4	chr22	+	50283723	tu	1.12601	6.0869	0.954109	5.80021	1.18621	2.88695	2.22996	2.15938	6.72592	3.07415
1175524	49463	ATP2A2	chr12	+	110788896	tu-ce	12.3861	13.1183	3.05315	4.10477	2.60967	9.3577	10.5254	11.6195	8.16719	7.23914
1201051	49463	ATP2A2	chr12	+	110785120	tu-ce	14.3003	11.0194	18.2235	12.2251	6.40555	21.2041	11.7742	11.4139	9.70454	24.4941
1202453	40303	SERAC1	chr6	-	158530734	tu	1.12601	1.04946	1.7174	0.892341	1.18621	3.5838	2.94355	5.14138	0.960846	3.86748
4455012	40303	SERAC1	chr6	-	158530545	tu	1.12601	1.04946	1.7174	1.60621	1.18621	2.1901	5.08431	4.31876	2.4982	2.28082
1274342	53350	SETD6	chr16	+	58553423	tu	1.12601	3.04345	1.7174	2.94472	1.18621	4.08155	5.7087	7.71207	4.13164	6.64414
891200	53264	CHD9	chr16	+	53361356	tu	9.34587	1.04946	1.62199	4.99711	1.18621	5.07705	0.891984	5.86117	1.72952	2.28082
70727	53264	CHD9	chr16	+	53361410	tu	13.2869	15.0073	9.92274	14.1882	10.3201	11.3487	19.6236	9.46014	8.16719	2.18166
25320	41398	BCAP29	chr7	+	107262315	tu-me-ce	4.16623	1.04946	3.24397	4.37247	1.18621	12.3442	4.99511	6.88945	1.63344	6.64414
2195268	54798	GOSR2	chr17	+	45016752	tu-me-ce	1.12601	1.04946	0.954109	3.83706	1.18621	9.3577	8.38465	15.6298	6.53375	10.9083
278120	46405	METTL10	chr10	-	126448556	tu	19.3673	12.0688	27.2875	11.422	15.5394	17.1226	30.4166	17.3779	25.8468	12.8916
1198920	31658	FAM72D	chr1	-	143896526	tu	1.12601	1.04946	0.954109	0.892341	1.18621	6.5703	0.891984	2.982	1.72952	3.07415
1083176	31658	FAM72D	chr1	-	143897478	tu	1.12601	1.04946	0.954109	0.892341	1.18621	3.5838	2.94355	2.15938	3.36296	5.35498
127972	38955	FAM8A1	chr6	+	17611894	tu	4.16623	3.98797	7.72829	4.194	10.2014	1.69235	0.891984	2.46786	0.960846	0.991662
230368	38955	FAM8A1	chr6	+	17611946	tu	45.7159	102.953	94.4568	65.2301	44.0085	11.8464	31.2194	13.3676	17.007	15.0733
1333175	36418	DLG1	chr3	-	196769906	tu	3.15282	8.08088	13.0713	8.92341	3.79588	6.7694	8.47385	5.55269	9.03195	3.66915
562511	55423	USP14	chr18	+	212253	tu	8.33246	3.98797	3.91185	4.90787	5.10072	9.3577	8.38465	10.1799	17.1031	11.6025
4416821	58389	PFDN4	chr20	+	52835748	tu	27.4746	45.9666	43.6028	53.362	49.2279	92.4819	78.227	42.1593	59.3803	90.7371
4659188	35030	RPL15	chr3	+	23961043	tu-ce	7002.53	7588.79	6935.71	4842.55	8036.95	4993.33	4981.82	6005.95	4630.51	4564.32
55336	40196	ADAT2	chr6	-	143747073	tu	1.12601	1.04946	0.954109	4.55094	1.18621	0.9955	2.22996	3.08483	1.72952	3.96665
217728	46152	HPS1	chr10	-	100189005	tu-me-ce	7.20645	16.0568	10.686	6.78179	7.71039	6.7694	6.33308	9.66579	4.90031	6.64414
1222443	35008	OXNAD1	chr3	+	16345511	tu	8.21986	20.0448	4.57973	11.6004	3.79588	5.7739	2.22996	4.42159	1.72952	2.28082
316194	39895	KIAA0776	chr6	+	97003277	tu	1.12601	7.13636	4.00726	1.51698	1.18621	2.28965	4.54912	1.02828	1.72952	1.58666
837944	37503	RWDD4A	chr4	-	184562435	tu	1.12601	5.03743	0.954109	4.37247	3.79588	6.66985	14.7177	6.78662	12.2027	10.115
1214504	37503	RWDD4A	chr4	-	184560791	tu	3.15282	3.98797	10.1136	10.3512	2.49105	24.3897	23.5484	19.3316	11.338	27.8657
1252582	48729	YAF2	chr12	-	42552849	tu	8.21986	15.0073	16.7923	6.06792	7.71039	8.06355	11.9526	6.16965	5.66899	9.51996
492727	49195	RAB3IP	chr12	+	70210987	tu	1.12601	1.04946	2.48068	1.51698	2.49105	6.5703	3.65713	2.26221	0.960846	0.991662
187984	49195	RAB3IP	chr12	+	70209507	tu	6.19305	7.03142	9.92274	15.616	16.7256	19.1136	21.4076	12.6478	18.5443	29.3532
746143	44225	TRAPPC2	chrX	-	13730364	tu	13.2869	27.0762	18.1281	14.099	19.3353	13.937	15.2529	15.4241	20.2739	6.44581
554160	44225	TRAPPC2	chrX	-	13732422	tu	4.16623	1.99398	6.39253	2.14162	2.49105	2.9865	3.74633	2.26221	0.960846	2.37999
239493	43428	SPTLC1	chr9	-	94793425	tu-ce	20.3808	16.0568	28.0508	14.099	7.71039	41.1141	32.2898	46.3752	48.2345	50.4756
132179	37850	KIF2A	chr5	+	61682215	tu	11.2601	15.0073	18.1281	12.7605	32.265	54.0556	37.8201	56.8636	62.6472	56.7231
4462193	37850	KIF2A	chr5	+	61681951	tu	1.12601	1.04946	1.7174	0.892341	1.18621	2.1901	6.60068	2.26221	4.22772	0.991662
1207585	55686	PIAS2	chr18	-	44392009	tu-me-ce	3.15282	1.04946	3.14856	3.56936	6.28693	2.88695	0.891984	2.87917	5.86116	3.86748
202393	53230	GPT2	chr16	+	46963346	tu	1.12601	1.04946	0.954109	0.892341	1.18621	4.1811	7.84946	1.43959	4.9964	5.94997
70670	53230	GPT2	chr16	+	46965199	tu	1.12601	1.04946	0.954109	0.892341	1.18621	4.7784	7.84946	5.55269	7.39851	2.28082
283577	42124	KCTD9	chr8	-	25285363	tu	1.12601	4.09291	3.24397	3.6586	1.18621	2.7874	10.793	2.15938	3.26688	5.94997
808579	42124	KCTD9	chr8	-	25285541	tu	11.2601	14.0628	18.9868	8.74494	18.0304	25.5843	34.5198	24.5758	25.7507	13.5858
871852	38559	SAP30L	chr5	+	153840608	tu	2.13942	7.03142	6.20171	14.5452	2.60967	5.5748	5.7087	4.21593	2.4982	6.7433
398225	47785	GAB2	chr11	-	77926344	tu	4.16623	14.0628	5.43842	2.05238	6.40555	2.28965	2.22996	4.52441	1.72952	0.991662
2131573	47785	GAB2	chr11	-	77926556	tu	10.3593	1.04946	5.53383	2.85549	1.18621	0.9955	1.60557	1.64524	2.59428	1.68583
155495	52454	CHSY1	chr15	-	101716125	tu	6.30565	1.99398	2.38527	0.892341	3.79588	8.06355	9.09823	7.50641	10.5693	6.54497
688744	37088	RG9MTD2	chr4	-	100469388	tu	1.12601	1.04946	0.954109	2.32009	1.18621	2.7874	10.0794	2.15938	2.4982	6.7433
875859	41394	HBP1	chr7	+	106837564	me-ce	6.19305	17.1063	12.2126	9.45881	14.1159	0.9955	1.60557	1.74807	0.960846	0.991662
305317	47965	FDX1	chr11	+	110333428	tu	26.4612	51.004	37.5919	34.8013	16.8442	41.7114	56.3734	41.6452	56.2095	59.5989
92940	54863	ABI3	chr17	+	47300403	tu	6.19305	3.98797	3.91185	5.62175	6.40555	40.4173	31.6654	59.64	49.0031	42.6415
92950	54863	ABI3	chr17	+	47300584	tu	11.2601	5.98195	7.63288	10.9758	9.01522	61.1237	72.0723	93.0589	79.462	58.8056
791011	46025	IFIT5	chr10	+	91180756	tu-ce	3.15282	1.04946	1.62199	6.51409	3.79588	2.1901	3.65713	5.14138	1.72952	1.58666
1253215	39674	MUT	chr6	-	49399225	tu	1.12601	1.04946	0.954109	3.83706	1.18621	2.7874	2.22996	6.47814	4.13164	3.76832
74058	57897	MCM8	chr20	+	5975573	tu	1.12601	1.04946	0.954109	0.892341	1.18621	4.9775	3.65713	6.47814	2.4982	2.28082
1494756	57698	ZNF548	chr19	+	57912508	tu	4.16623	12.0688	10.8768	2.76626	1.18621	0.9955	2.31916	1.02828	1.72952	1.68583
549085	37833	PDE4D	chr5	-	58264871	tu	57.9894	62.0234	41.2175	78.7044	49.2279	4.08155	10.7038	4.8329	5.76508	2.28082
1183323	35366	RBM15B	chr3	+	51431822	tu	64.0699	77.0307	47.9917	60.6792	36.2981	41.9105	34.4306	31.1568	27.3841	39.8648
4467263	35366	RBM15B	chr3	+	51435334	tu	7.20645	12.0688	11.4493	17.0437	6.40555	10.2536	1.42717	7.60924	4.90031	7.3383
880860	45142	MECP2	chrX	-	153287258	tu	14.3003	26.0267	21.1812	16.776	18.0304	4.1811	8.65224	3.59896	2.4982	2.97499
2393723	40151	BCLAF1	chr6	-	136579728	tu	167.663	118.904	145.883	216.66	165.951	118.962	78.8514	88.9458	104.348	106.901
1161196	33678	RGPD1	chr2	-	87239786	od	10.2467	12.0688	8.30075	24.4501	9.01522	0.9955	1.60557	1.74807	0.960846	0.991662
537310	33678	RGPD1	chr2	-	88056797	od	14.3003	13.0134	5.34301	20.2561	23.2498	1.5928	0.891984	1.64524	0.960846	3.27249
1034486	54477	DDX52	chr17	-	35973156	tu	3.15282	1.04946	4.00726	5.71098	1.18621	12.1451	4.19232	5.44986	17.9678	5.85081
383500	35571	ZNF654	chr3	+	88193741	tu	3.15282	1.99398	0.954109	2.23085	3.79588	1.5928	0.891984	2.36503	1.72952	3.27249
1129880	46783	ZNF143	chr11	+	9549826	tu	2.13942	3.04345	6.20171	9.72651	6.40555	8.06355	16.1449	8.12338	3.26688	11.6025
852654	35118	EXOG	chr3	+	38567794	tu	7.20645	3.98797	6.965	2.76626	10.2014	10.7514	5.6195	9.56296	8.93587	8.72663
383202	35118	EXOG	chr3	+	38566613	tu	8.33246	3.04345	3.14856	2.14162	7.59177	10.2536	4.28152	6.88945	6.53375	3.66915
1176539	39997	TUBE1	chr6	-	112391870	tu	1.12601	1.04946	4.96137	2.23085	1.18621	4.9775	5.79789	1.54241	3.36296	1.58666
1115899	39997	TUBE1	chr6	-	112391978	tu	4.16623	3.04345	7.8237	6.96026	5.10072	10.8509	13.3798	6.16965	4.13164	5.85081
556269	47707	RAB6A	chr11	-	73387004	tu	4.16623	1.04946	10.8768	9.01264	2.49105	2.7874	6.42228	6.27248	4.90031	7.43747
3118908	56594	ZNF14	chr19	-	19821565	tu	15.4263	10.0749	7.63288	13.5636	10.3201	3.88245	1.51637	1.64524	1.72952	0.991662
1134386	56594	ZNF14	chr19	-	19821276	tu	13.2869	15.0073	22.7078	13.4743	16.7256	2.88695	1.51637	5.86117	3.36296	1.58666
750380	46163	COX15	chr10	-	101474080	tu-ce	1.12601	1.04946	0.954109	1.60621	1.18621	4.1811	7.22507	3.59896	4.13164	2.28082
1421782	37091	DAPP1	chr4	+	100790709	tu	2.13942	1.04946	0.954109	5.08634	3.79588	3.48425	6.42228	6.99227	8.26328	2.28082
61843	55914	MUM1	chr19	+	1376955	tu	1.12601	1.99398	2.38527	7.04949	7.59177	13.3397	12.577	14.1902	11.338	5.75164
61847	55914	MUM1	chr19	+	1378428	tu	3.15282	1.99398	2.48068	2.94472	2.49105	7.46625	7.04667	9.66579	3.26688	6.64414
753583	47965	FDX1	chr11	+	110333281	tu	3.04022	13.0134	13.7392	10.1727	12.8111	5.973	16.6801	21.491	21.8112	16.4616
4464892	52256	HDGFRP3	chr15	-	83806930	tu	7.20645	10.0749	1.62199	4.194	2.49105	15.032	6.33308	2.77634	5.76508	4.36331
346931	52256	HDGFRP3	chr15	-	83806553	tu	13.6247	1.04946	1.62199	0.892341	1.18621	9.1586	2.85435	2.15938	1.72952	6.7433
101904	36223	USP13	chr3	+	179507189	tu	2.13942	4.09291	2.48068	1.51698	2.49105	3.48425	4.28152	7.81489	4.13164	2.97499
3251803	50074	PIBF1	chr13	+	73590295	tu	2.13942	7.03142	8.49157	6.87102	6.40555	3.5838	2.94355	5.03855	1.72952	4.56165
1228506	43140	ZCCHC7	chr9	+	37186998	tu-me	12.2735	9.96992	14.4071	21.5946	16.7256	8.66085	20.248	6.68379	18.6404	8.62746
143323	34113	ORC4L	chr2	-	148691972	tu	1.12601	5.03743	4.00726	2.85549	1.18621	4.1811	7.22507	4.93572	0.960846	5.94997
328428	33467	HSPC159	chr2	+	64686140	tu	1.12601	1.04946	1.7174	2.32009	1.18621	2.88695	1.51637	3.70179	4.22772	2.37999
2290454	40285	IPCEF1	chr6	-	154475628	tu	17.4531	5.98195	3.05315	15.0806	1.18621	2.9865	2.31916	1.64524	1.72952	1.68583
1206402	50627	NIN	chr14	-	51187626	tu-me-ce	8.21986	1.99398	2.28986	14.5452	6.40555	2.1901	2.22996	2.26221	4.22772	2.37999
104266	42526	PLEKHF2	chr8	+	96167712	tu	6.19305	1.99398	5.43842	4.194	6.40555	3.7829	3.74633	1.54241	0.960846	0.991662
393047	42526	PLEKHF2	chr8	+	96168911	tu	17.3405	30.0147	28.6233	29.4472	23.2498	12.0455	10.4362	5.44986	12.2027	13.7841
2133087	49228	OSBPL8	chr12	-	76746889	tu	2.13942	1.04946	0.954109	1.51698	8.77798	2.28965	1.51637	2.26221	2.59428	2.37999
1156224	49228	OSBPL8	chr12	-	76745579	tu	98.6383	60.9739	83.1983	79.8645	32.3836	52.7615	57.7114	67.3521	61.0137	56.7231
89953	53822	SHPK	chr17	-	3512182	tu	1.12601	1.04946	0.954109	0.892341	1.18621	2.1901	4.37072	2.87917	4.22772	3.07415
1247255	53822	SHPK	chr17	-	3511895	tu	2.13942	1.04946	4.10267	2.23085	2.49105	5.3757	8.38465	11.6195	8.93587	9.42079
515367	31474	CLCC1	chr1	-	109474420	tu	1.12601	1.04946	3.24397	2.94472	2.49105	4.1811	7.13587	4.93572	4.13164	4.46248
525694	44068	C9orf86	chr9	+	139728792	me-ce	1.12601	1.04946	2.5761	1.60621	1.18621	2.9865	4.45992	2.982	1.72952	0.991662
151651	44068	C9orf86	chr9	+	139735637	me-ce	9.34587	1.99398	0.954109	0.892341	10.2014	14.3352	1.42717	2.77634	2.4982	15.4699
285667	42177	UBXN8	chr8	+	30623992	tu	1.12601	1.04946	3.33938	1.51698	1.18621	8.26265	2.85435	6.27248	4.90031	5.15664
464806	35179	ABHD5	chr3	+	43761363	tu	1.12601	1.04946	4.96137	1.51698	1.18621	2.7874	6.33308	11.8252	4.90031	6.64414
1021151	38544	G3BP1	chr5	+	151184921	tu	16.3271	15.0073	28.7187	18.8284	15.5394	98.8531	85.7196	83.7016	101.946	108.29
622314	38544	G3BP1	chr5	+	151184558	tu	1.12601	2.09893	0.954109	0.892341	1.18621	5.3757	10.6146	4.8329	8.16719	5.85081
568304	33088	RRM2	chr2	+	10271543	tu	1.12601	3.98797	13.3575	2.76626	2.49105	183.072	134.957	175.115	174.778	140.717
452585	30733	PHACTR4	chr1	+	28824198	tu-me-ce	33.7803	17.0013	9.06404	13.4743	14.2346	18.0185	11.8634	8.12338	9.70454	13.6849
1193634	55188	SUMO2	chr17	-	73163827	tu	106.746	145.876	160.958	182.841	84.2212	316.569	289.003	345.295	246.073	265.666
1193636	55188	SUMO2	chr17	-	73164248	tu	212.365	188.799	274.593	251.729	162.037	499.343	453.931	506.837	431.132	420.961
92586	54494	MLLT6	chr17	+	36886044	tu	252.001	230.777	210.19	187.302	206.164	80.1377	60.3873	60.0513	50.5405	72.9864
1108387	54494	MLLT6	chr17	+	36883441	tu	51.909	68.0053	50.2816	41.3154	32.3836	13.2401	15.2529	12.7506	12.9714	20.8249
867532	36198	TNFSF10	chr3	-	172223464	tu	14.3003	26.0267	22.7078	17.4899	11.6249	30.7609	33.8062	34.5501	30.5549	19.9324
99706	36198	TNFSF10	chr3	-	172223300	tu	2.13942	6.0869	10.9723	2.76626	2.49105	7.3667	14.8069	6.16965	7.30243	6.54497
693419	43717	CDK5RAP2	chr9	-	123151152	tu	18.3539	7.03142	15.8382	31.6781	19.3353	9.25815	13.2014	16.1439	13.7401	15.8666
393735	43717	CDK5RAP2	chr9	-	123151476	tu	23.5336	17.0013	13.6438	10.0834	6.40555	11.3487	6.24389	16.2468	8.16719	12.9908
279699	35823	ZXDC	chr3	-	126169966	tu-me-ce	8.33246	1.04946	7.8237	5.53251	3.79588	2.1901	3.74633	2.982	2.59428	0.991662
94162	50150	RAP2A	chr13	+	98120245	tu	11.2601	14.0628	19.0822	11.5112	3.91451	13.2401	18.1073	10.7969	9.70454	16.5608
441040	50150	RAP2A	chr13	+	98117957	tu	1.12601	1.04946	2.48068	3.03396	1.18621	3.7829	1.51637	2.36503	2.59428	0.991662
76596	42918	KDM4C	chr9	+	7170918	me-ce	25.5604	11.0194	10.5906	12.8497	3.91451	1.49325	8.11705	2.982	1.72952	0.991662
1102285	42344	YTHDF3	chr8	+	64125178	tu	8.21986	1.04946	10.1136	7.5849	3.79588	4.28065	2.94355	2.15938	3.36296	4.56165
444510	53056	EIF3CL	chr16	+	28746928	od	55.0618	35.9966	9.06404	11.3327	31.0788	73.1692	8.91984	33.7274	32.1883	81.0188
910884	53056	EIF3CL	chr16	+	28391022	od	39.8607	37.0461	8.30075	12.0466	16.8442	55.0511	4.81671	26.5295	27.3841	63.3672
1014263	31711	RNF115	chr1	+	145688631	tu	9.23327	23.0882	12.8805	13.4743	11.6249	28.969	20.0696	22.6221	16.9109	22.9074
125584	49639	SETD8	chr12	+	123893066	tu	2.13942	1.99398	3.24397	2.23085	2.49105	3.5838	7.31427	1.54241	0.960846	2.28082
529916	49639	SETD8	chr12	+	123893889	tu	8.21986	16.0568	12.9759	4.72941	18.0304	13.937	20.1588	12.7506	11.338	12.8916
1191477	42954	HAUS6	chr9	-	19053138	tu	13.2869	36.1016	18.8914	13.4743	11.6249	24.8875	35.8577	23.856	29.0175	28.4607
1106017	34388	hPGAP1	chr2	-	197699054	tu	2.13942	1.04946	3.24397	2.94472	1.18621	3.68335	2.22996	2.26221	0.960846	4.66081
248322	35902	ATP2C1	chr3	+	130721897	tu-me-ce	1.12601	1.04946	2.48068	3.74783	1.18621	3.7829	3.03274	2.36503	0.960846	0.991662
1057886	47762	APHC	chr11	+	76731616	tu	1.12601	5.03743	1.62199	2.23085	3.79588	4.9775	3.65713	4.31876	4.13164	2.28082
1109648	35439	ACTR8	chr3	-	53902520	tu	4.16623	8.08088	2.38527	1.42774	2.49105	4.08155	7.04667	6.16965	10.6654	5.85081
134854	38239	ZCCHC10	chr5	-	132332870	tu	5.29224	1.04946	0.954109	2.23085	1.18621	3.48425	4.28152	6.37531	3.36296	5.94997
333116	33979	MKI67IP	chr2	-	122484548	tu	2.13942	1.04946	5.53383	3.56936	7.59177	16.4257	22.8348	24.6786	27.3841	24.2957
607617	53153	SRCAP	chr16	+	30751449	me-ce	17.3405	11.0194	15.9336	22.2193	15.5394	13.937	13.9149	14.8072	11.338	15.0733
145176	53153	SRCAP	chr16	+	30736694	me-ce	5.17964	3.04345	3.91185	8.388	3.79588	2.7874	8.65224	2.87917	0.960846	6.7433
1133218	40196	ADAT2	chr6	-	143743971	tu	1.12601	1.04946	1.62199	5.08634	3.79588	2.1901	5.08431	4.31876	1.72952	3.76832
1075471	45106	NSDHL	chrX	+	152037900	tu	2.13942	1.04946	10.8768	8.29877	5.10072	23.4938	30.3274	35.167	32.957	39.1707
843263	45106	NSDHL	chrX	+	152037749	tu	1.12601	1.04946	1.7174	0.892341	1.18621	3.3847	5.6195	6.16965	9.80063	13.9824
124271	48820	SPATS2	chr12	+	49920155	tu	3.15282	9.13035	4.77055	0.892341	2.49105	4.7784	9.99022	6.27248	5.76508	2.97499
1175363	48820	SPATS2	chr12	+	49921207	tu	3.15282	3.04345	3.24397	2.85549	2.49105	3.48425	1.51637	5.75834	4.9964	3.76832
4455881	45382	IL2RA	chr10	-	6054502	tu	14.3003	19.1003	11.3539	14.1882	11.6249	1029.35	1262.87	1284.01	1166.56	1105.8
1143755	45382	IL2RA	chr10	-	6054282	tu	1.12601	1.04946	0.954109	1.60621	2.49105	101.342	109	162.056	154.792	125.941
3042317	43804	PBX3	chr9	+	128728684	tu	4.16623	12.0688	3.14856	4.90787	1.18621	0.9955	2.94355	2.982	2.59428	3.86748
341611	43804	PBX3	chr9	+	128729653	tu	9.23327	25.0822	22.7078	16.1514	5.10072	8.06355	12.6662	5.44986	10.5693	8.03247
428789	40211	EPM2A	chr6	-	145947930	tu-ce	1.12601	4.09291	3.24397	2.94472	1.18621	1.49325	1.51637	2.26221	4.22772	2.37999
159390	59103	DERL3	chr22	-	24178918	tu-ce	1.12601	1.04946	4.96137	0.892341	3.79588	3.48425	3.56794	7.19793	1.72952	4.56165
213730	59103	DERL3	chr22	-	24176698	tu-ce	3.15282	1.04946	3.24397	0.892341	6.28693	3.48425	4.99511	5.65552	3.36296	5.25581
4412829	33241	BRE	chr2	+	28561763	tu-me-ce	21.6194	3.04345	7.63288	6.78179	12.8111	54.7525	48.7915	73.4189	66.6827	36.1957
1135131	33241	BRE	chr2	+	28561658	tu-me-ce	1.12601	3.04345	2.48068	0.892341	1.18621	6.66985	8.38465	17.6863	11.4341	7.23914
1170525	35683	BTLA	chr3	-	112184773	tu	3.15282	1.99398	1.62199	7.13872	2.49105	15.8284	14.5393	12.7506	17.7757	22.2132
420474	35683	BTLA	chr3	-	112182817	tu	2.13942	1.04946	2.48068	2.23085	4.9821	11.946	11.7742	10.6941	22.676	14.3791
528922	48021	C11orf71	chr11	-	114269798	tu	3.15282	1.04946	2.48068	2.23085	1.18621	2.28965	1.51637	3.80462	0.960846	2.37999
987873	38943	CD83	chr6	+	14137116	tu-ce	7.20645	3.98797	14.6933	1.42774	10.2014	4.67885	11.1498	11.5167	7.30243	18.1474
1259529	46393	BUB3	chr10	+	124924878	tu-ce	92.4453	110.928	161.722	133.673	111.504	292.577	282.134	378.817	340.62	316.539
631949	43720	FBXW2	chr9	-	123521477	tu	13.2869	17.0013	15.9336	16.8652	9.01522	21.005	29.0787	15.9383	24.982	20.7257
1228413	43720	FBXW2	chr9	-	123526440	tu	10.2467	17.1063	6.1063	8.20953	5.10072	27.2767	6.95747	14.0874	7.30243	12.9908
4659877	31023	HPDL	chr1	+	45794206	tu	1.12601	1.04946	0.954109	0.892341	2.49105	80.735	33.6278	80.514	62.6472	90.7371
4450074	31023	HPDL	chr1	+	45794372	tu	1.12601	1.04946	0.954109	0.892341	1.18621	49.5759	35.7686	59.5372	42.5655	56.1281
28814	44890	NKRF	chrX	-	118722306	tu	4.16623	19.1003	10.686	4.72941	15.4208	20.6068	9.72262	15.4241	13.7401	15.0733
1478819	54475	SYNRG	chr17	-	35874907	tu	8.21986	5.98195	16.029	12.9389	5.10072	6.9685	7.22507	1.54241	4.13164	2.28082
303323	47952	NPAT	chr11	-	108027941	tu	1.12601	1.04946	4.86596	2.94472	1.18621	4.9775	5.08431	2.15938	3.36296	2.28082
404976	52388	CHD2	chr15	+	93571234	tu-me-ce	54.9492	94.9766	49.5183	48.0079	44.0085	6.86895	2.14076	3.49614	7.39851	10.4125
236919	34495	FAM119A	chr2	-	208473840	tu-me	9.45847	1.04946	3.14856	2.85549	1.18621	17.3217	16.7693	3.39331	11.338	8.62746
1257433	59444	ST13	chr22	-	41221142	tu	22.4076	16.0568	21.1812	17.4899	20.6401	22.4983	11.7742	15.4241	10.4732	25.8824
205111	58337	NCOA3	chr20	+	46284527	tu	3.15282	6.0869	2.38527	3.56936	5.10072	4.28065	1.51637	2.87917	7.59068	1.58666
473808	40290	TIAM2	chr6	+	155578859	tu-ce	1.12601	1.04946	2.5761	0.892341	1.18621	6.27165	4.28152	1.02828	4.13164	6.7433
561919	54061	MAP2K4	chr17	+	12047048	tu	9.23327	15.0073	11.3539	25.6994	19.3353	26.7789	35.7686	29.82	50.6366	54.0456
1350456	35023	SGOL1	chr3	-	20211985	tu-me-ce	1.12601	1.04946	3.43479	0.892341	1.18621	4.7784	7.76026	9.04883	5.76508	4.46248
1314808	42622	UTP23	chr8	+	117784172	tu	4.05363	5.03743	22.8986	19.0069	5.10072	9.955	12.577	12.8534	13.8362	13.6849
218916	35030	RPL15	chr3	+	23961049	tu-ce	6335.26	6779.75	6218.22	4380.77	7171.85	4476.86	4494.53	5380.55	4120.97	4068
524080	42418	STAU2	chr8	-	74332606	tu-me-ce	2.13942	7.13636	3.24397	2.14162	1.18621	1.49325	1.51637	2.26221	2.4982	7.73497
2394908	42578	AZIN1	chr8	-	103840232	tu	12.2735	15.0073	11.3539	14.9021	10.3201	18.5163	13.8257	18.0977	18.5443	20.0316
194609	37628	FAM173B	chr5	-	10227379	tu	1.12601	1.04946	0.954109	0.892341	1.18621	3.48425	2.85435	4.21593	8.26328	5.94997
211590	58828	TRAPPC10	chr21	+	45526432	tu-me	11.2601	5.03743	10.686	19.7207	6.40555	1.49325	9.27663	7.60924	5.76508	5.94997
246807	45710	ZWINT	chr10	-	58117202	tu-me-ce	2.02682	1.04946	23.1849	9.54804	2.60967	174.013	109.625	187.557	141.917	215.687
436294	45710	ZWINT	chr10	-	58117820	tu-me-ce	1.12601	1.04946	1.7174	0.892341	1.18621	28.8695	21.4076	29.203	32.1883	31.3365
263835	50779	RAD51L1	chr14	+	68964598	tu-me	1.12601	1.04946	4.96137	2.23085	1.18621	2.09055	8.65224	2.15938	6.62984	3.76832
25299	41394	HBP1	chr7	+	106840776	me-ce	14.4129	9.0254	11.4493	11.6004	3.79588	0.9955	1.60557	1.02828	0.960846	1.78499
868386	35655	DZIP3	chr3	+	108412886	tu-me-ce	7.20645	8.08088	9.35027	4.10477	1.18621	1.5928	1.51637	1.64524	2.59428	2.47916
882193	45863	MYST4	chr10	+	76792383	tu	16.4397	13.0134	8.39616	11.5112	7.71039	2.1901	4.37072	3.70179	3.36296	1.58666
910429	52354	SLCO3A1	chr15	+	92706799	tu-me-ce	18.3539	24.0327	18.8914	28.2872	9.01522	5.67435	1.51637	5.03855	3.36296	3.07415
682658	31351	LRRC8B	chr1	+	90062126	tu	7.20645	5.03743	13.0713	8.92341	2.60967	15.928	12.4878	11.4139	17.007	8.62746
65001	33617	MRPL19	chr2	+	75882794	tu	3.15282	1.04946	4.10267	0.892341	1.18621	11.946	15.2529	23.5475	14.6049	11.5033
172080	42241	GINS4	chr8	+	41402276	tu-ce	1.12601	1.04946	0.954109	3.12319	1.18621	4.7784	2.14076	9.66579	15.5657	6.54497
620198	36890	ANKRD17	chr4	-	73940877	tu	6.41825	1.04946	0.954109	1.51698	1.18621	4.28065	2.22996	2.15938	4.22772	5.35498
286260	42488	OSGIN2	chr8	+	90940103	tu	1.12601	1.04946	1.7174	2.32009	2.49105	2.88695	5.17351	2.26221	0.960846	2.37999
638270	48849	LARP4	chr12	+	50871583	tu-me-ce	1.12601	1.04946	0.954109	0.892341	1.18621	6.86895	6.42228	2.15938	7.39851	7.3383
77173	43570	STX17	chr9	+	102731771	tu-me-ce	1.12601	1.04946	0.954109	0.892341	6.16831	2.88695	2.22996	1.54241	3.36296	3.86748
216585	50004	C13orf1	chr13	-	50488398	tu	1.12601	1.04946	0.954109	3.12319	1.18621	1.49325	2.22996	4.31876	2.4982	6.14831
668319	43311	GCNT1	chr9	+	79122233	tu	1.12601	1.04946	0.954109	0.892341	1.18621	1.49325	5.17351	3.70179	1.72952	3.86748
535653	58454	TAF4	chr20	-	60550418	tu	2.13942	1.04946	0.954109	0.892341	2.49105	4.3802	0.891984	2.982	0.960846	6.24747
73780	58454	TAF4	chr20	-	60549855	tu	3.15282	5.03743	10.9723	2.76626	1.18621	10.0545	11.8634	12.2365	12.9714	6.54497
246391	46176	SCD	chr10	+	102123369	tu	3.15282	1.04946	2.48068	2.23085	2.49105	85.2148	121.488	68.586	112.323	67.2347
217163	46176	SCD	chr10	+	102124586	tu	3.15282	1.04946	10.9723	4.90787	2.49105	158.384	237.803	134.91	169.974	122.966
454800	32903	GPR137B	chr1	+	236371744	tu-me-ce	1.12601	1.04946	5.62925	2.14162	5.10072	4.5793	3.03274	1.02828	0.960846	0.991662
1264946	32903	GPR137B	chr1	+	236372200	tu-me-ce	8.21986	8.08088	1.62199	6.24638	7.71039	6.1721	7.84946	4.21593	2.4982	4.46248
742398	42029	VPS37A	chr8	+	17152787	tu	1.12601	1.04946	7.34664	0.892341	2.49105	15.4302	10.4362	12.2365	11.338	5.05748
753370	47798	PCF11	chr11	+	82896832	tu-me-ce	53.9358	119.954	92.167	71.9227	28.4691	26.8785	33.8062	23.9588	25.7507	17.8499
684587	33439	C2orf74	chr2	+	61391967	tu	10.2467	20.0448	12.9759	12.8497	2.60967	53.6574	30.9518	34.4472	41.7968	34.8074
167141	46163	COX15	chr10	-	101473022	tu-ce	1.12601	1.04946	1.7174	1.60621	1.18621	4.87795	2.85435	2.87917	2.4982	11.305
906602	45967	FAM190B	chr10	+	86274163	tu-me-ce	14.3003	5.03743	28.8141	18.2037	16.7256	8.85995	7.76026	7.60924	8.16719	3.66915
915632	32462	UCHL5	chr1	-	192984890	tu-me	6.19305	13.1183	4.67514	5.53251	3.79588	28.1726	24.7971	20.5655	33.8218	24.9899
392781	42129	BNIP3L	chr8	+	26270641	tu	52.9224	66.9559	57.819	47.2941	49.2279	15.7289	49.2375	12.6478	16.1422	10.71
366802	49539	RFC5	chr12	+	118469918	tu	1.12601	1.04946	1.7174	1.60621	1.18621	13.937	13.2014	15.4241	13.7401	13.6849
1104299	48301	KDM5A	chr12	-	389296	tu	2.13942	7.03142	6.29712	6.33562	1.18621	2.1901	1.51637	4.52441	3.36296	0.991662
125770	48301	KDM5A	chr12	-	392958	tu	12.4987	1.04946	3.91185	5.62175	2.49105	1.49325	5.97629	2.982	0.960846	0.991662
1170978	35667	CD96	chr3	+	111371212	tu-me-ce	2.02682	16.0568	3.81644	10.9758	2.60967	0.9955	0.891984	1.02828	0.960846	0.991662
1168533	55767	PMAIP1	chr18	+	57570496	tu	5.29224	1.04946	4.86596	1.51698	1.18621	1.49325	1.51637	6.68379	2.4982	2.37999
1259746	45753	HERC4	chr10	-	69681663	tu-me	4.27883	1.04946	1.62199	1.51698	3.79588	0.9955	5.08431	2.15938	4.9964	3.86748
1058403	48852	ATF1	chr12	+	51214024	tu	1.12601	5.03743	7.06041	2.85549	5.10072	12.0455	16.0557	4.73007	12.2027	7.9333
136026	56264	EPOR	chr19	-	11488250	tu-ce	10.2467	1.99398	10.0181	6.15715	11.5063	7.46625	9.99022	4.8329	4.13164	4.46248
1231105	36266	ALG3	chr3	-	183960119	tu	1.12601	1.04946	0.954109	1.60621	1.18621	4.08155	3.56794	10.3856	6.53375	8.8258
4472241	36266	ALG3	chr3	-	183960204	tu	5.17964	13.0134	7.63288	6.15715	12.8111	60.6259	19.8912	90.5911	56.2095	56.7231
615696	34239	FLJ13984	chr2	-	172180437	tu	2.13942	2.09893	2.48068	1.51698	1.18621	4.67885	15.5205	8.2262	7.30243	7.23914
890030	51841	RORA	chr15	-	60789458	tu	125.1	36.9412	98.9411	107.795	64.7673	7.46625	7.76026	7.60924	9.03195	4.36331
2467778	39651	SUPT3H	chr6	-	44797456	tu-me-ce	3.15282	10.0749	3.05315	11.065	5.10072	3.48425	3.56794	7.81489	4.13164	4.46248
358875	38685	THOC3	chr5	+	175386577	tu-me-ce	1.12601	3.04345	4.10267	2.23085	1.18621	4.1811	4.28152	2.87917	4.9964	4.56165
505872	54828	PNPO	chr17	+	46026672	tu	1.12601	1.04946	0.954109	0.892341	1.18621	8.7604	4.19232	9.56296	7.30243	12.3958
2315078	54828	PNPO	chr17	+	46025644	tu	2.13942	1.04946	1.62199	2.23085	4.9821	16.4257	30.4166	17.275	17.7757	30.0474
1224406	32170	DEDD	chr1	-	161090763	tu	19.3673	18.9953	15.1703	16.1514	19.3353	11.2491	15.2529	16.1439	15.3735	20.1307
192338	39805	TMEM30A	chr6	-	75962644	tu	37.7213	39.0401	25.5701	38.7276	46.6182	29.5663	16.5909	23.3419	13.7401	31.4357
2236744	39805	TMEM30A	chr6	-	75963333	tu	37.7213	13.9579	46.6559	32.1243	36.1795	22.996	22.1212	12.0308	16.9109	32.229
707233	38577	ITK	chr5	+	156682113	tu	74.204	66.0113	68.2188	89.3233	24.6732	19.6113	31.041	30.6426	30.651	22.1141
871868	38577	ITK	chr5	+	156682193	tu	103.705	74.9318	84.6295	133.137	50.5327	35.9375	43.3504	37.7377	34.5905	40.559
951818	31381	TMED5	chr1	-	93617414	tu	19.3673	26.0267	30.9131	53.6297	9.01522	36.6344	38.6229	25.9125	32.1883	25.5849
456031	31381	TMED5	chr1	-	93619905	tu	12.2735	5.03743	18.2235	16.2406	12.9297	13.937	13.9149	11.4139	13.7401	17.2549
856677	49037	RNF41	chr12	-	56598944	tu	2.13942	1.04946	1.7174	0.892341	1.18621	6.66985	0.891984	2.982	1.72952	0.991662
139355	33383	FOXN2	chr2	+	48606431	tu	9.23327	1.04946	12.2126	15.0806	7.71039	8.85995	2.14076	5.55269	8.16719	8.13163
139352	33383	FOXN2	chr2	+	48606318	tu	5.17964	1.99398	5.62925	1.51698	1.18621	1.5928	2.31916	1.64524	3.45905	0.991662
1243103	49184	MDM2	chr12	+	69236497	tu-ce	2.13942	6.0869	0.954109	1.51698	1.18621	2.1901	0.891984	2.26221	5.95725	1.58666
356339	35891	TMCC1	chr3	-	129366632	tu	2.13942	1.04946	3.33938	1.51698	1.18621	1.49325	2.22996	1.54241	3.36296	3.96665
218444	35891	TMCC1	chr3	-	129369400	tu	1.12601	1.04946	4.86596	2.23085	2.49105	6.66985	2.22996	2.982	0.960846	0.991662
336872	53617	TAF1C	chr16	-	84211459	tu-me-ce	38.7347	35.0521	26.3334	34.8013	29.774	24.987	13.8257	24.6786	18.5443	23.6016
1502476	53617	TAF1C	chr16	-	84211988	tu-me-ce	9.23327	20.0448	2.28986	0.892341	29.5367	8.06355	1.42717	7.50641	17.9678	7.23914
311203	49125	SLC16A7	chr12	+	60173980	tu	1.12601	1.04946	0.954109	2.32009	1.18621	3.5838	1.51637	2.15938	3.36296	6.94164
492533	49125	SLC16A7	chr12	+	60175406	tu	1.12601	1.04946	0.954109	0.892341	1.18621	2.1901	1.51637	3.70179	5.09248	3.86748
181471	32462	UCHL5	chr1	-	192985114	tu-me	1.12601	2.09893	0.954109	3.03396	2.49105	5.47525	4.28152	2.77634	13.1636	8.13163
1188451	39651	SUPT3H	chr6	-	44796587	tu-me-ce	3.15282	1.04946	3.24397	3.6586	1.18621	1.5928	1.60557	1.64524	1.72952	0.991662
965529	45696	SGMS1	chr10	-	52065361	tu-me	3.15282	14.0628	9.25486	2.05238	10.2014	2.09055	8.74144	4.31876	1.72952	3.07415
1201827	39855	ZNF292	chr6	+	87972470	tu	7.20645	17.1063	4.57973	4.10477	1.18621	0.9955	7.40347	2.26221	3.36296	1.58666
758710	50004	C13orf1	chr13	-	50486841	tu	1.12601	1.04946	4.19808	0.892341	1.18621	5.67435	5.08431	1.02828	4.13164	3.07415
608024	55576	MIB1	chr18	+	19450134	tu	6.19305	5.03743	10.686	15.7052	10.3201	27.7744	22.2104	14.7043	8.07111	11.5033
1181081	55700	SMAD7	chr18	-	46446321	tu	40.7615	52.998	60.8722	39.3522	20.7587	0.9955	0.891984	1.02828	0.960846	0.991662
1298229	55700	SMAD7	chr18	-	46446228	tu	154.488	83.9572	258.277	137.599	76.5108	4.9775	6.51148	2.15938	0.960846	3.76832
404432	51557	C15orf23	chr15	+	40686489	tu-ce	1.12601	1.04946	0.954109	0.892341	1.18621	11.8464	29.8815	20.0514	12.9714	11.5033
914351	31437	SLC30A7	chr1	+	101446020	tu-ce	1.12601	1.04946	1.62199	2.23085	4.9821	2.88695	1.51637	3.59896	2.4982	6.14831
248347	35932	SRPRB	chr3	+	133539528	tu	19.3673	16.0568	15.9336	10.7973	21.945	84.6175	65.204	57.9947	93.9707	83.5971
584729	43462	PHF2	chr9	+	96441866	tu-me-ce	28.488	49.01	47.3238	56.1282	22.0636	13.3397	16.0557	9.46014	6.53375	15.1724
362608	43462	PHF2	chr9	+	96441770	tu-me-ce	9.23327	14.0628	4.57973	6.15715	6.40555	1.49325	2.22996	2.26221	0.960846	6.24747
44014	36811	SRP72	chr4	+	57368112	tu	34.6811	37.9906	15.8382	24.0932	41.3989	36.4353	70.1099	45.5526	69.8535	58.1114
878777	42883	RFX3	chr9	-	3247037	tu-me-ce	9.34587	1.04946	1.62199	6.33562	3.79588	0.9955	3.12194	1.02828	0.960846	0.991662
11540	50004	C13orf1	chr13	-	50489116	tu	2.13942	1.99398	5.62925	2.14162	3.79588	12.1451	2.14076	9.56296	7.30243	10.2141
641780	50742	ZBTB1	chr14	+	64990678	tu-me-ce	168.676	193.836	187.864	144.202	164.646	24.1906	45.4912	22.5192	28.1528	29.9482
989299	39230	NCR3	chr6	-	31556681	tu-me-ce	15.5389	6.0869	3.14856	1.42774	5.10072	17.919	6.95747	12.1337	12.9714	20.9241
130187	39230	NCR3	chr6	-	31557048	tu-me-ce	4.27883	3.04345	2.48068	0.892341	1.18621	6.1721	3.56794	13.9845	2.4982	3.66915
1124839	35364	DOCK3	chr3	+	51421328	tu	2.13942	1.04946	4.86596	2.85549	3.79588	0.9955	3.74633	3.80462	1.72952	1.58666
1195652	35364	DOCK3	chr3	+	51421625	tu	2.13942	3.04345	4.77055	4.28323	3.79588	3.68335	0.891984	1.54241	3.36296	3.17332
1104424	49492	C12orf30	chr12	-	112465199	tu	1.12601	7.13636	2.38527	3.56936	1.18621	4.1811	4.28152	4.21593	4.9964	6.7433
968096	48863	TFCP2	chr12	-	51488673	tu-ce	1.12601	4.09291	1.7174	0.892341	1.18621	4.28065	6.51148	1.54241	3.36296	2.28082
1156054	48863	TFCP2	chr12	-	51488620	tu-ce	6.30565	1.04946	2.48068	0.892341	1.18621	4.7784	7.13587	6.27248	2.4982	6.64414
597497	53754	VPS53	chr17	-	416465	tu	1.12601	1.99398	4.77055	2.14162	6.28693	2.28965	0.891984	2.36503	0.960846	3.27249
1225727	48771	SENP1	chr12	-	48437348	tu	1.12601	6.0869	2.38527	1.51698	5.10072	6.07255	6.33308	10.2828	2.4982	11.7016
433302	43159	ALDH1B1	chr9	+	38398272	tu	1.12601	1.04946	0.954109	0.892341	1.18621	6.9685	4.28152	2.87917	4.9964	2.28082
65093	33665	PTCD3	chr2	+	86365316	tu	9.23327	22.0388	18.8914	24.8963	19.3353	34.5438	28.1867	39.0745	65.1454	58.2106
552386	42369	VCPIP1	chr8	-	67544578	tu	1.12601	3.04345	0.954109	4.4617	1.18621	0.9955	1.51637	3.90745	2.59428	0.991662
226018	47093	KIAA1696	chr11	-	45954239	tu	2.02682	16.0568	2.28986	9.63728	5.10072	1.49325	2.94355	3.70179	2.59428	2.37999
232323	38190	LMNB1	chr5	+	126172010	tu	1.12601	1.04946	0.954109	0.892341	1.18621	2.1901	4.37072	2.982	2.4982	3.86748
646564	56060	SAFB2	chr19	-	5587072	tu	4.16623	7.03142	6.965	2.14162	8.8966	1.5928	0.891984	2.26221	1.72952	4.75998
409044	56060	SAFB2	chr19	-	5587007	tu	33.6677	34.0027	19.5592	22.0408	34.8747	13.3397	6.95747	13.4704	8.07111	19.5358
372849	56479	SIN3B	chr19	+	16965197	tu-me-ce	1.12601	1.04946	4.96137	1.51698	1.18621	4.3802	2.94355	2.26221	1.72952	2.37999
8223	53890	RABEP1	chr17	+	5289130	tu-me	2.02682	15.1123	7.72829	8.20953	3.79588	22.2992	30.3274	23.9588	45.9284	12.7924
1221521	49907	UFM1	chr13	+	38934288	tu-me-ce	4.16623	1.04946	2.38527	7.76336	6.40555	3.48425	8.56304	4.8329	3.26688	7.43747
4464022	47952	NPAT	chr11	-	108029355	tu	3.15282	8.08088	7.72829	5.53251	7.71039	8.7604	11.239	5.44986	13.0675	6.54497
863695	33674	RMND5A	chr2	+	87000989	tu-ce	8.21986	3.04345	6.20171	6.24638	6.40555	6.1721	4.99511	5.55269	6.53375	8.8258
3665232	31631	NOTCH2	chr1	-	120454785	tu	1.12601	5.03743	7.72829	4.81864	10.2014	10.8509	6.33308	2.77634	9.03195	10.2141
1264265	31225	IL12RB2	chr1	+	67862334	tu	2.13942	1.04946	6.48794	2.23085	1.18621	17.7199	19.356	31.3624	19.4091	17.8499
1112070	31037	TMEM69	chr1	+	46159825	tu	2.13942	5.03743	2.48068	0.892341	2.49105	20.0095	4.19232	8.74034	15.4696	12.9908
177542	31037	TMEM69	chr1	+	46160112	tu	3.15282	5.03743	7.8237	6.96026	1.18621	28.3717	20.0696	16.6581	9.70454	27.9649
863242	33159	NCOA1	chr2	+	24992259	tu-ce	9.23327	17.1063	11.4493	7.49566	5.10072	6.1721	7.84946	4.8329	4.13164	6.64414
4420533	31846	THEM4	chr1	-	151846712	tu	3.15282	9.13035	3.91185	2.85549	3.79588	5.47525	3.56794	4.21593	7.39851	5.15664
387126	38559	SAP30L	chr5	+	153835707	tu	37.7213	46.0715	35.3975	28.1087	21.945	21.005	24.8863	27.2493	28.2489	23.5024
798513	54383	CDK5R1	chr17	+	30818271	tu	11.2601	18.9953	70.2225	17.4006	12.9297	10.6518	13.9149	14.1902	12.9714	9.32163
892895	54383	CDK5R1	chr17	+	30817703	tu	4.16623	7.03142	14.0254	2.14162	2.49105	1.49325	3.65713	2.982	1.72952	5.45414
171316	42458	ZFAND1	chr8	-	82613562	tu	4.16623	3.04345	5.43842	8.388	3.79588	6.86895	3.56794	6.99227	4.90031	7.43747
80095	50779	RAD51L1	chr14	+	68944814	tu-me	5.17964	18.1557	8.49157	2.05238	6.40555	19.8104	24.262	16.0411	10.4732	14.2799
866726	35161	SEC22C	chr3	-	42594395	me	20.4934	1.04946	17.4602	12.8497	11.6249	22.3987	13.8257	16.6581	17.007	22.2132
866722	35161	SEC22C	chr3	-	42589471	me	15.3137	18.0508	28.7187	29.6257	10.3201	30.1636	38.6229	18.6118	29.0175	23.5024
1247802	50112	NDFIP2	chr13	+	80127723	tu	1.12601	1.04946	0.954109	0.892341	1.18621	16.4257	33.1818	24.5758	24.982	22.8082
129222	40035	NUS1	chr6	+	118031796	tu	3.15282	5.03743	10.209	4.194	1.18621	5.5748	7.13587	3.49614	4.9964	3.76832
1149085	44322	GK	chrX	+	30747829	tu	1.12601	1.04946	1.7174	0.892341	1.18621	6.66985	10.5254	10.1799	10.5693	10.115
393915	43960	TSC1	chr9	-	135785198	tu-me-ce	5.17964	6.0869	2.38527	4.194	3.79588	1.5928	0.891984	1.02828	0.960846	4.16498
716837	31276	PIGK	chr1	-	77557375	tu	6.19305	3.98797	15.2658	21.0592	12.9297	15.2311	15.9665	14.8072	12.1067	18.6433
22748	42196	ERLIN2	chr8	+	37614909	tu-me-ce	12.3861	3.98797	3.81644	10.3512	7.71039	19.1136	18.0181	15.3213	18.5443	24.3949
1132166	49579	SPPL3	chr12	-	121202074	tu	1.12601	10.0749	3.14856	1.42774	3.79588	0.9955	2.94355	3.70179	5.95725	0.991662
1006298	53231	DNAJA2	chr16	-	46990695	tu	4.16623	15.1123	6.20171	4.10477	3.79588	6.66985	11.8634	13.5732	8.16719	9.42079
1045411	35225	ALS2CL	chr3	-	46710681	tu	10.2467	15.1123	9.15945	4.72941	9.01522	0.9955	1.60557	1.74807	0.960846	0.991662
366730	49397	TDG	chr12	+	104382650	tu	4.05363	20.9893	28.8141	18.2037	11.6249	37.4308	34.5198	20.5655	15.2775	28.5599
1238832	55804	CD226	chr18	-	67530583	tu	3.15282	1.04946	2.48068	2.94472	1.18621	11.4482	6.33308	6.88945	8.16719	7.3383
354489	33384	KLRAQ1	chr2	+	48742523	tu-me-ce	2.02682	10.0749	13.8346	7.49566	3.79588	11.3487	9.81182	14.293	12.2027	5.05748
978995	33384	KLRAQ1	chr2	+	48742265	tu-me-ce	1.12601	1.04946	8.01452	2.85549	1.18621	2.1901	5.08431	5.75834	3.36296	1.58666
33757	32548	TMEM183A	chr1	+	202992381	tu	11.3727	12.0688	8.49157	4.10477	3.79588	9.65635	3.56794	2.77634	9.03195	5.15664
1249161	42458	ZFAND1	chr8	-	82614765	tu	9.34587	10.0749	3.14856	4.81864	3.79588	8.7604	5.6195	13.0591	5.66899	9.51996
1195885	36132	SMC4	chr3	+	160151702	tu	4.16623	3.98797	6.20171	4.90787	6.40555	24.8875	21.4076	23.239	44.295	30.6424
278563	35054	AZI2	chr3	-	28364464	tu-me-ce	1.12601	1.99398	4.77055	6.42485	2.49105	2.09055	11.4174	2.77634	3.26688	7.43747
286236	42480	CPNE3	chr8	+	87570887	tu	3.15282	1.04946	5.62925	2.14162	5.10072	4.7784	7.04667	6.88945	9.80063	5.85081
15212	46152	HPS1	chr10	-	100176779	tu-me-ce	44.8151	54.992	69.0775	35.3367	51.8375	41.9105	35.1442	29.203	50.7327	19.9324
1058808	49499	PTPN11	chr12	+	112947276	tu	3.15282	1.04946	4.10267	2.23085	1.18621	5.3757	7.04667	8.946	10.6654	8.72663
630518	42260	HOOK3	chr8	+	42874921	tu	1.12601	1.04946	4.86596	2.94472	3.79588	1.5928	0.891984	1.64524	1.72952	2.47916
287042	40524	C1GALT1	chr7	+	7283754	tu	2.13942	1.04946	0.954109	1.60621	1.18621	3.5838	5.79789	2.87917	2.4982	2.28082
1125982	40524	C1GALT1	chr7	+	7283986	tu	2.13942	3.04345	13.93	9.63728	2.49105	27.7744	15.2529	13.3676	14.5088	17.1558
280464	36254	SMRP	chr3	-	183701542	tu	2.13942	1.04946	6.20171	14.0097	2.49105	6.1721	7.13587	6.27248	4.13164	5.15664
656987	36254	SMRP	chr3	-	183637724	tu	2.13942	1.04946	5.43842	11.1543	6.40555	6.86895	5.7087	4.21593	5.76508	3.66915
911034	53721	FANCA	chr16	-	89803959	tu-me-ce	9.34587	4.09291	3.14856	2.14162	1.18621	22.1001	8.38465	10.1799	5.66899	11.6025
336963	53721	FANCA	chr16	-	89864777	tu-me-ce	1.12601	1.04946	2.5761	0.892341	1.18621	5.5748	2.14076	3.49614	4.13164	7.53663
925672	45523	ABI1	chr10	-	27036006	tu	22.4076	20.9893	15.0749	21.5054	15.5394	9.3577	9.09823	7.40358	12.9714	15.9658
384142	36353	OPA1	chr3	+	193412518	tu	4.16623	6.0869	8.49157	6.15715	9.01522	16.5253	13.8257	16.7609	13.7401	22.2132
1243759	39889	MAP3K7	chr6	-	91225413	tu	11.2601	26.0267	18.9868	12.1358	3.91451	60.6259	46.74	50.8996	44.1989	51.0706
4455346	42272	MCM4	chr8	+	48889478	tu	2.13942	7.03142	5.53383	2.85549	2.49105	71.676	65.204	83.1875	61.0137	49.5831
103987	42272	MCM4	chr8	+	48890486	tu	5.17964	19.1003	10.686	6.78179	7.71039	174.71	101.419	159.28	136.344	183.854
1343559	33566	ALMS1	chr2	+	73836849	tu	6.19305	1.04946	2.38527	9.81575	3.79588	5.5748	7.13587	5.65552	4.9964	1.58666
863634	33566	ALMS1	chr2	+	73837044	tu	2.13942	4.09291	1.62199	2.94472	1.18621	3.5838	1.51637	1.54241	4.22772	3.86748
206922	43496	HABP4	chr9	+	99253617	tu	28.488	35.0521	39.2139	12.0466	25.8595	12.7424	13.2906	5.44986	6.53375	12.2966
1206212	43496	HABP4	chr9	+	99252795	tu	140.301	77.9752	70.4133	67.1932	75.2059	32.0551	40.6745	29.203	26.5193	34.1132
562896	56856	ZNF529	chr19	-	37035302	tu	14.3003	30.0147	16.6015	24.1824	9.01522	7.46625	12.7554	8.2262	4.13164	4.36331
1189589	56856	ZNF529	chr19	-	37037265	tu	6.19305	5.03743	4.67514	4.194	1.18621	0.9955	0.891984	1.02828	1.82561	2.57832
1229413	55692	HDHD2	chr18	-	44634002	tu	1.12601	4.09291	0.954109	0.892341	1.18621	6.1721	9.27663	7.60924	5.76508	0.991662
562380	55692	HDHD2	chr18	-	44633779	tu	8.21986	1.04946	25.1885	21.0592	5.10072	49.6754	32.379	41.748	33.8218	36.989
407928	54879	PDK2	chr17	+	48188745	tu	2.13942	5.03743	2.38527	2.14162	2.49105	3.68335	0.891984	3.70179	2.59428	2.37999
92964	54879	PDK2	chr17	+	48188419	tu	2.13942	7.13636	3.14856	2.85549	3.79588	3.5838	0.891984	2.982	2.4982	5.45414
912671	56673	ZNF254	chr19	+	24311187	tu	2.13942	4.09291	2.38527	1.51698	3.79588	2.28965	1.51637	2.26221	3.45905	2.37999
62744	56673	ZNF254	chr19	+	24312607	tu	3.15282	1.99398	5.62925	1.51698	1.18621	2.28965	3.03274	1.02828	0.960846	2.47916
723766	34426	ORC2L	chr2	-	201775202	tu	5.17964	10.0749	3.91185	6.24638	5.10072	19.2131	11.1498	10.0771	6.43767	23.1057
76942	43311	GCNT1	chr9	+	79119173	tu	1.12601	1.04946	0.954109	0.892341	1.18621	3.48425	3.56794	4.31876	3.36296	5.25581
4415825	50718	TMEM30B	chr14	-	61744700	tu	4.16623	3.04345	5.43842	7.67413	2.49105	1.5928	1.60557	3.18765	0.960846	0.991662
4431636	50718	TMEM30B	chr14	-	61744402	tu	2.13942	1.04946	4.77055	4.28323	3.79588	0.9955	0.891984	1.02828	0.960846	0.991662
29582	44547	GNL3L	chrX	+	54587612	tu-ce	3.15282	1.04946	0.954109	2.32009	1.18621	5.07705	2.22996	1.54241	1.72952	3.86748
147813	58249	SERINC3	chr20	-	43128236	tu	5.17964	1.04946	10.209	4.90787	3.79588	12.6428	11.1498	11.4139	13.8362	13.6849
1080336	55045	WDR68	chr17	+	61671632	tu-ce	9.23327	26.0267	27.2875	15.4375	7.71039	59.2322	56.2842	85.244	61.0137	53.1531
93155	55045	WDR68	chr17	+	61671551	tu-ce	1.12601	1.04946	3.33938	2.23085	2.49105	6.07255	7.04667	6.88945	5.76508	8.03247
453735	31833	SNX27	chr1	+	151671555	tu-me-ce	13.5121	1.04946	3.91185	4.194	3.79588	14.7334	11.8634	6.06683	8.16719	10.9083
32947	31833	SNX27	chr1	+	151666975	tu-me-ce	1.12601	7.03142	4.67514	4.90787	5.10072	9.45725	4.90591	8.946	9.03195	8.03247
30526	30342	KIAA0833	chr1	+	7828280	tu	1.12601	3.98797	12.5942	3.48013	1.18621	0.9955	1.60557	1.64524	0.960846	1.68583
540635	30342	KIAA0833	chr1	+	7829765	tu	1.12601	10.0749	2.38527	5.62175	2.49105	1.69235	0.891984	1.02828	0.960846	0.991662
149832	43631	C9orf5	chr9	-	111777430	tu	50.8956	47.016	39.7864	41.4046	15.5394	19.2131	15.2529	12.7506	15.3735	12.1974
963457	43631	C9orf5	chr9	-	111780543	tu	9.23327	10.0749	2.28986	8.29877	5.10072	1.49325	0.891984	4.42159	0.960846	7.0408
559511	50359	AV1S4A1N1T	chr14	+	22323511	tu	4.16623	3.04345	3.14856	3.56936	3.79588	0.9955	0.891984	1.02828	0.960846	0.991662
538639	43293	ZFAND5	chr9	-	74966525	tu	5.17964	8.08088	10.0181	4.81864	7.71039	7.66535	2.85435	2.87917	8.26328	1.58666
30374	45185	VBP1	chrX	+	154468102	tu	11.2601	28.0207	18.1281	20.1669	10.3201	96.2648	109.803	74.4472	96.2768	96.9846
293430	45185	VBP1	chrX	+	154467796	tu	3.26542	1.04946	0.954109	0.892341	1.18621	6.66985	7.04667	17.1722	5.66899	8.03247
1264290	31264	ACADM	chr1	+	76228901	tu	1.12601	1.04946	2.5761	0.892341	1.18621	8.66085	11.239	10.8997	9.80063	9.42079
1136341	34113	ORC4L	chr2	-	148692960	tu	4.16623	1.99398	4.00726	1.42774	5.10072	5.47525	4.99511	6.27248	8.26328	6.64414
131583	40267	RMND1	chr6	-	151725900	tu	1.12601	1.04946	1.7174	1.60621	1.18621	5.5748	2.85435	2.87917	3.36296	8.2308
428812	40267	RMND1	chr6	-	151725991	tu	5.17964	5.03743	7.8237	4.194	5.10072	23.1951	7.58186	18.0977	14.5088	17.9491
612923	32849	ABCB10	chr1	-	229652333	tu	9.23327	5.98195	11.5447	10.2619	5.10072	13.8374	9.72262	24.1645	27.4802	12.1974
1173932	32849	ABCB10	chr1	-	229652575	tu	1.12601	1.04946	1.7174	2.23085	3.79588	2.7874	2.14076	4.93572	6.62984	6.7433
368337	50745	PLEKHG3	chr14	+	65211058	tu	9.23327	15.1123	9.92274	6.78179	6.40555	2.7874	2.85435	7.81489	2.4982	6.04914
760595	50745	PLEKHG3	chr14	+	65210883	tu	2.13942	1.99398	3.24397	3.6586	2.49105	1.69235	0.891984	1.02828	2.69037	0.991662
279258	35588	MINA	chr3	-	97663962	tu	4.16623	7.03142	3.91185	2.85549	5.10072	12.6428	11.8634	5.34703	17.8717	16.5608
44646	37252	LARP1B	chr4	+	129030055	tu-me-ce	14.3003	9.0254	5.34301	14.9913	10.3201	19.7109	24.8863	19.3316	22.5799	27.8657
1262626	41428	MDFIC	chr7	+	114656014	tu	1.12601	3.98797	4.67514	4.194	11.5063	7.86445	0.891984	2.15938	4.22772	3.07415
25215	41353	ARMC10	chr7	+	102739199	tu	1.12601	4.09291	4.10267	1.51698	1.18621	10.6518	9.72262	10.1799	12.2027	12.9908
437780	46834	FAR1	chr11	+	13751436	tu	12.3861	10.0749	7.63288	4.81864	5.10072	6.07255	7.04667	8.2262	14.7009	8.72663
341992	50408	RBM23	chr14	-	23369857	tu	3.15282	1.04946	2.38527	2.94472	5.10072	2.1901	0.891984	4.42159	3.36296	6.14831
151776	50408	RBM23	chr14	-	23369975	tu	9.23327	6.0869	8.49157	4.10477	7.71039	9.3577	8.38465	14.293	8.93587	5.85081
210561	51587	NUSAP1	chr15	+	41673245	tu	4.16623	1.99398	10.8768	4.81864	5.10072	76.0562	85.0061	127.198	123.565	118.206
1139722	51587	NUSAP1	chr15	+	41672995	tu	5.17964	1.04946	24.8068	3.39089	1.18621	114.98	143.966	123.187	125.102	141.51
1235504	37895	GTF2H2C	chr5	+	68888197	tu	5.29224	1.04946	1.7174	0.892341	1.18621	8.7604	12.0418	3.49614	5.76508	7.3383
1124868	35462	SLMAP	chr3	+	57914896	tu	23.5336	14.0628	15.1703	12.1358	21.945	17.1226	18.0181	17.3779	17.007	19.3374
868208	35462	SLMAP	chr3	+	57914850	tu	1.12601	7.03142	3.14856	6.33562	2.49105	5.5748	4.28152	4.93572	4.9964	2.97499
348846	52448	ASB7	chr15	+	101170415	me-ce	7.20645	1.04946	10.1136	4.194	5.10072	4.1811	4.99511	3.49614	9.89671	2.97499
348850	52448	ASB7	chr15	+	101191904	me-ce	9.23327	13.0134	12.2126	8.1203	11.6249	10.7514	11.9526	7.50641	5.66899	9.42079
572386	36100	SSR3	chr3	-	156260464	tu	7.20645	3.04345	4.67514	4.194	8.8966	17.1226	36.0361	12.6478	19.4091	17.1558
483061	43663	HSDL2	chr9	+	115233009	tu	1.12601	1.04946	0.954109	1.60621	1.18621	2.1901	1.51637	5.75834	6.72592	2.28082
65410	33861	RANBP2	chr2	+	109401249	tu	8.21986	12.0688	3.05315	4.81864	15.4208	6.07255	10.6146	6.88945	6.53375	7.3383
291333	44360	MED14	chrX	-	40508798	tu	2.13942	3.04345	3.14856	4.99711	2.49105	4.1811	2.14076	7.0951	6.62984	3.76832
971788	54013	C17orf68	chr17	-	8130194	tu	9.23327	23.0882	13.6438	11.5112	9.01522	2.88695	2.94355	2.982	4.22772	3.07415
288031	41155	DKFZp564O0523	chr7	+	92167317	tu	8.21986	34.1076	13.6438	23.5578	12.9297	5.5748	2.14076	2.15938	6.62984	4.56165
990860	41155	DKFZp564O0523	chr7	+	92166824	tu	8.21986	5.98195	5.34301	13.742	3.79588	2.28965	1.51637	3.08483	1.72952	0.991662
1129380	32948	HNRNPU	chr1	-	245016957	tu	383.068	321.661	355.978	343.908	264.526	540.855	464.188	445.038	381.456	475.403
260381	34257	CDCA7	chr2	+	174233630	tu	5.17964	7.03142	26.0472	5.44328	7.71039	44.2002	85.8088	73.933	66.6827	69.4164
1178136	34257	CDCA7	chr2	+	174233719	tu	2.13942	5.03743	4.00726	2.85549	1.18621	14.5343	22.8348	25.3984	21.8112	7.13997
1177055	37729	NUP155	chr5	-	37291941	tu	12.3861	9.0254	6.86959	7.49566	7.71039	32.6524	51.6459	45.7583	29.7862	31.9315
470922	37729	NUP155	chr5	-	37291852	tu	1.12601	1.04946	0.954109	0.892341	1.18621	6.3712	1.51637	2.87917	6.62984	2.28082
140885	34365	MFSD6	chr2	+	191366807	tu	9.34587	1.99398	6.965	3.48013	5.10072	10.7514	5.6195	13.6761	11.4341	5.85081
1214498	37486	AGA	chr4	-	178351929	tu	4.05363	10.0749	4.57973	16.9545	23.1312	17.2221	25.6891	10.0771	8.93587	17.2549
605140	37486	AGA	chr4	-	178352719	tu	18.3539	22.9833	22.6124	30.875	19.3353	20.9055	40.6745	27.2493	24.1172	31.3365
1266323	47801	MDS025	chr11	-	82972500	tu	21.3942	24.0327	13.6438	24.2717	9.01522	38.5258	40.5853	38.3547	45.8324	37.6832
589127	47801	MDS025	chr11	-	82972804	tu	8.21986	6.0869	10.0181	6.15715	5.10072	12.5433	16.6801	10.6941	17.7757	14.3791
132425	37957	POLK	chr5	+	74893880	tu	1.12601	1.04946	4.19808	0.892341	1.18621	2.88695	3.65713	3.70179	3.36296	0.991662
132429	37957	POLK	chr5	+	74895642	tu	3.15282	8.08088	4.67514	3.48013	1.18621	4.08155	6.42228	6.99227	4.13164	8.8258
4462747	40145	AHI1	chr6	-	135606430	tu-me	2.13942	1.04946	1.62199	4.4617	1.18621	6.66985	2.14076	5.44986	20.466	12.3958
4413772	37643	FAM105A	chr5	+	14612814	tu	7.31905	1.99398	4.00726	3.56936	1.18621	0.9955	2.40836	1.02828	0.960846	0.991662
971764	53840	UBE2G1	chr17	-	4172557	tu	5.17964	8.08088	12.2126	10.1727	15.4208	7.3667	13.2906	9.46014	8.16719	11.6025
356249	35697	CCDC52	chr3	-	113163732	tu	4.16623	1.04946	0.954109	6.51409	1.18621	7.5658	7.13587	2.77634	3.26688	6.64414
282659	35998	ACPL2	chr3	+	141013480	tu	2.13942	10.0749	4.67514	2.76626	6.40555	6.9685	3.56794	2.15938	5.76508	5.25581
573509	35998	ACPL2	chr3	+	141013162	tu	5.17964	9.0254	4.67514	3.48013	5.10072	4.1811	4.99511	6.37531	4.9964	1.58666
542443	31568	RSBN1	chr1	-	114306307	tu	3.15282	8.08088	6.20171	4.81864	6.40555	1.69235	0.891984	1.02828	0.960846	0.991662
611064	30580	USP48	chr1	-	22005718	tu-me-ce	25.5604	18.0508	30.2453	16.0621	18.1491	15.7289	24.1728	20.0514	20.9464	25.7832
1210544	42642	SNTB1	chr8	-	121549020	tu	2.13942	4.09291	7.15582	2.85549	1.18621	3.982	0.891984	1.02828	0.960846	0.991662
135922	56190	ZNF426	chr19	-	9638683	tu	13.2869	14.0628	17.5556	6.78179	3.91451	4.3802	0.891984	2.982	3.36296	2.37999
562778	56190	ZNF426	chr19	-	9638417	tu	6.19305	5.03743	6.86959	18.4715	10.3201	2.1901	0.891984	1.54241	3.36296	5.45414
1140543	55816	C18orf55	chr18	+	71826021	tu	16.4397	8.08088	18.4143	3.39089	1.30484	29.3672	30.2383	59.023	46.6971	27.6674
2883592	55816	C18orf55	chr18	+	71826089	tu	1.12601	9.13035	4.67514	6.33562	1.18621	13.8374	20.0696	22.0051	21.8112	21.4199
858216	53837	CYB5D2	chr17	+	4060990	tu	4.16623	1.04946	9.44568	3.48013	6.40555	12.0455	4.90591	7.50641	12.2027	14.4783
270649	53837	CYB5D2	chr17	+	4060850	tu	1.12601	1.04946	1.7174	0.892341	3.67726	4.3802	2.94355	2.26221	1.72952	3.86748
619900	36562	AFAP1	chr4	-	7760605	tu	1.12601	3.04345	4.00726	7.13872	1.18621	2.88695	4.37072	5.03855	1.72952	3.76832
1047519	36562	AFAP1	chr4	-	7760441	tu	2.13942	4.09291	7.8237	3.48013	3.79588	6.86895	2.85435	4.21593	5.76508	6.64414
287905	41096	PHTF2	chr7	+	77569778	tu-me-ce	3.15282	1.99398	4.77055	4.99711	2.49105	2.7874	6.33308	8.946	12.2988	2.97499
992755	42562	YWHAZ	chr8	-	101930795	tu	71.1637	62.9679	50.9494	107.973	41.5175	56.1462	39.1581	39.6914	52.27	42.6415
1242899	37215	TNIP3	chr4	-	122052578	tu	1.12601	1.04946	0.954109	1.60621	1.18621	5.3757	13.469	7.60924	4.13164	4.36331
459489	34294	HNRNPA3	chr2	+	178086107	tu-me-ce	30.6274	20.9893	32.4397	16.0621	14.2346	23.4938	42.0124	26.5295	34.5905	32.7249
901742	37036	PPM1K	chr4	-	89196089	tu-me-ce	4.16623	10.0749	2.38527	4.194	1.18621	0.9955	5.3519	1.02828	0.960846	0.991662
870381	37036	PPM1K	chr4	-	89182179	tu-me-ce	8.21986	9.0254	10.7814	5.53251	1.18621	6.47075	2.94355	3.59896	2.4982	1.58666
168266	35678	GCET2	chr3	-	111839689	tu	1.12601	3.04345	3.24397	1.51698	3.79588	3.7829	1.51637	2.36503	0.960846	1.68583
129083	39934	QRSL1	chr6	+	107114364	tu	1.12601	1.04946	1.7174	0.892341	1.18621	5.7739	1.51637	1.54241	3.36296	3.07415
461889	34412	C2orf60	chr2	-	200797518	tu	8.21986	7.03142	6.20171	5.53251	5.10072	13.4392	7.67106	5.44986	13.0675	7.23914
4659615	40618	CYCS	chr7	-	25163219	tu	19.4799	7.97593	8.30075	18.2037	24.5546	76.0562	87.1468	83.7016	107.519	68.7222
878522	42477	WWP1	chr8	+	87480362	tu	8.21986	3.98797	6.20171	10.3512	3.79588	2.9865	1.51637	1.54241	0.960846	3.96665
407076	55016	APPBP2	chr17	-	58520516	tu	6.19305	7.03142	4.67514	9.72651	1.18621	6.1721	2.14076	6.27248	6.62984	5.94997
877361	42215	MST123	chr8	-	38270249	tu	5.17964	14.0628	6.1063	7.5849	5.10072	0.9955	0.891984	1.64524	0.960846	2.57832
1093029	42215	MST123	chr8	-	38270370	tu	13.3995	10.0749	9.25486	3.39089	2.60967	3.1856	0.891984	1.02828	0.960846	2.47916
240344	43928	EXOSC2	chr9	+	133579638	tu	1.12601	1.04946	0.954109	1.60621	1.18621	12.0455	7.67106	10.1799	7.30243	10.9083
1227075	33081	TAF1B	chr2	+	10074410	tu	1.12601	3.04345	1.7174	0.892341	1.18621	2.1901	2.94355	3.70179	2.4982	3.07415
1232214	44278	EIF1AX	chrX	-	20143902	tu	5.17964	5.03743	3.91185	6.33562	3.79588	15.8284	9.00904	22.2108	20.2739	12.1974
446163	54862	GNGT2	chr17	-	47283986	tu	3.15282	1.99398	1.62199	4.28323	6.28693	26.2812	20.694	37.3264	20.9464	16.3624
618478	36353	OPA1	chr3	+	193415599	tu	8.33246	3.98797	6.20171	4.194	2.49105	11.946	24.3512	14.8072	12.1067	6.44581
1226722	38005	DHFRL1	chr5	-	79924815	tu	1.12601	1.04946	0.954109	0.892341	1.18621	8.1631	7.84946	2.77634	6.53375	5.15664
872074	37645	ANKH	chr5	-	14704914	tu	1.12601	1.99398	4.00726	5.71098	2.49105	0.9955	6.60068	2.87917	1.72952	5.35498
1096163	49209	TBC1D15	chr12	+	72317140	tu	59.0028	34.9472	56.2925	47.2941	71.1728	33.5483	20.694	29.9228	19.313	22.8082
3257991	55458	ZFP161	chr18	-	5289812	tu	12.3861	8.08088	6.1063	5.44328	7.71039	3.5838	4.37072	3.59896	2.4982	3.76832
1262066	42477	WWP1	chr8	+	87480504	tu	5.17964	4.09291	7.15582	0.892341	1.18621	0.9955	3.12194	1.02828	1.72952	0.991662
356066	35323	IP6K1	chr3	-	49764352	tu	16.4397	14.0628	5.34301	5.44328	10.3201	6.86895	2.14076	9.76862	7.39851	4.46248
1244685	33897	BCL2L11	chr2	+	111924586	tu-me	1.12601	1.04946	8.10993	1.51698	1.18621	2.9865	2.94355	2.26221	2.59428	1.58666
651841	32488	PTPRC	chr1	+	198725779	tu	212.365	164.871	195.306	140.811	186.71	72.8706	87.236	50.1798	79.462	63.0697
81903	51498	ARHGAP11A	chr15	+	32931185	tu-me-ce	1.12601	1.04946	2.5761	0.892341	1.18621	10.7514	4.90591	8.12338	8.16719	13.8833
111766	31607	TTF2	chr1	+	117645281	tu-me-ce	2.13942	1.04946	4.10267	2.94472	1.18621	13.2401	11.1498	18.2005	12.1067	12.1974
32323	31380	MTF2	chr1	+	93603801	tu	4.16623	5.03743	11.4493	23.2009	3.79588	7.964	14.0041	11.5167	8.16719	12.2966
1239145	59443	SLC25A17	chr22	-	41166231	tu	1.12601	1.04946	2.5761	1.60621	1.18621	6.1721	2.85435	5.55269	9.03195	8.8258
654490	34117	EPC2	chr2	+	149544362	tu	6.19305	5.03743	3.91185	7.67413	3.79588	2.88695	1.51637	6.58096	3.36296	3.07415
1449817	42421	TMEM70	chr8	+	74894093	tu	20.4934	7.03142	22.8032	17.5791	6.40555	102.736	94.6395	96.8636	95.5081	130.205
205262	58423	STX16	chr20	+	57252758	tu	11.2601	9.0254	19.0822	7.49566	10.3201	7.46625	4.90591	4.1131	12.2988	3.66915
696629	47087	SLC35C1	chr11	+	45834566	tu	8.21986	21.0942	11.4493	7.49566	7.71039	22.8965	31.041	23.239	28.2489	26.3782
41702	47087	SLC35C1	chr11	+	45833116	tu	3.15282	1.04946	1.62199	1.51698	3.79588	12.4437	2.14076	2.15938	3.26688	9.61913
343822	50529	ARHGAP5	chr14	+	32626426	tu	6.19305	6.0869	3.05315	11.065	6.40555	4.9775	3.65713	3.59896	2.4982	2.28082
1174444	47859	C11orf54	chr11	+	93496249	tu	5.17964	1.04946	2.38527	5.62175	6.40555	3.3847	11.239	6.78662	12.2027	13.7841
213653	58980	C22orf39	chr22	-	19429026	tu-me	5.17964	11.1243	4.67514	4.194	3.79588	2.1901	5.88709	1.54241	4.22772	3.07415
1132812	38989	C6orf62	chr6	-	24705097	tu	67.1101	130.973	119.073	107.706	111.504	145.443	175.453	119.794	161.23	121.677
921240	38989	C6orf62	chr6	-	24706053	tu	1.12601	1.99398	5.43842	11.9574	1.18621	6.1721	5.6195	7.60924	8.16719	4.46248
1177059	37745	TTC33	chr5	-	40715839	tu	1.12601	1.04946	2.48068	1.51698	2.49105	2.1901	4.37072	2.26221	1.72952	5.35498
632649	43711	TRIM32	chr9	+	119463578	tu-ce	1.12601	4.09291	4.00726	2.23085	1.18621	5.973	0.891984	2.26221	0.960846	1.58666
1101953	35579	NSUN3	chr3	+	93845535	tu	3.26542	1.04946	0.954109	0.892341	1.18621	4.1811	4.99511	2.87917	3.36296	6.7433
1128522	30568	HP1BP3	chr1	-	21071130	tu-me-ce	18.3539	12.0688	11.3539	21.5946	12.9297	15.928	13.2014	14.0874	14.6049	14.3791
1208909	45504	OTUD1	chr10	+	23731308	tu	7.20645	18.0508	6.86959	10.1727	12.9297	3.08605	3.03274	1.64524	0.960846	0.991662
1254886	33792	TXNDC9	chr2	-	99935447	tu	2.13942	1.04946	2.38527	7.22796	1.18621	15.928	11.1498	11.4139	9.70454	15.8666
1127079	44955	RAP2C	chrX	-	131337056	tu	61.0297	68.0053	95.2201	74.5104	116.605	33.3492	48.1671	30.437	49.8679	30.5432
937807	36230	DNAJC19	chr3	-	180702322	tu	26.4612	26.0267	35.302	47.4725	36.1795	72.1737	73.4103	85.7582	70.6222	84.9855
1219603	50642	ERO1L	chr14	-	53110127	tu	2.13942	3.04345	2.38527	5.80021	1.18621	6.07255	11.9526	8.946	8.16719	3.66915
1270531	37878	SLC30A5	chr5	+	68425619	tu-me	5.29224	1.04946	4.00726	0.892341	3.79588	2.1901	0.891984	5.03855	4.22772	5.35498
1021270	37558	CCDC127	chr5	-	205075	tu	14.4129	5.03743	1.62199	6.15715	11.5063	22.2992	16.5909	24.6786	20.9464	31.4357
387268	37558	CCDC127	chr5	-	204879	tu	2.13942	14.0628	1.62199	2.14162	12.8111	19.1136	38.8905	8.63751	8.83978	14.2799
92400	54377	RHOT1	chr17	+	30552672	tu	1.12601	1.04946	2.48068	0.892341	6.28693	2.88695	2.94355	2.982	1.72952	3.86748
851500	31557	SLC16A1	chr1	-	113454856	tu	2.13942	3.04345	3.24397	3.56936	2.49105	6.66985	9.81182	8.84317	11.4341	13.7841
611956	31557	SLC16A1	chr1	-	113454978	tu	31.6408	18.0508	20.3225	16.0621	45.1947	92.3824	56.9086	90.3854	71.3909	102.736
1121157	55686	PIAS2	chr18	-	44392053	tu-me-ce	1.12601	1.04946	4.96137	1.51698	1.18621	0.9955	3.03274	2.26221	1.72952	3.17332
1194794	45579	ZNF33A	chr10	-	43087680	tu-me-ce	2.13942	1.04946	7.91911	2.14162	6.40555	1.5928	0.891984	2.46786	1.72952	0.991662
861382	30644	SYF2	chr1	-	25549480	tu	43.8017	45.022	48.8504	26.681	51.7189	21.7019	34.609	14.7043	12.8753	17.8499
1199503	47807	CREBZF	chr11	-	85369034	tu-ce	3.15282	3.04345	8.77781	1.42774	1.18621	2.1901	1.51637	2.26221	3.36296	3.86748
1158869	37705	RAD1	chr5	-	34907374	tu	1.12601	6.0869	2.38527	7.13872	1.18621	16.4257	15.8773	18.7146	20.1778	23.6016
131372	40110	STX7	chr6	-	132780880	tu	2.13942	1.04946	0.954109	1.60621	1.18621	4.1811	0.891984	2.87917	6.62984	5.25581
875865	41397	DUS4L	chr7	+	107218364	tu	6.19305	10.0749	8.49157	6.87102	1.18621	12.5433	27.8299	13.4704	11.338	7.9333
4460860	30664	PAFAH2	chr1	-	26287956	tu	1.12601	1.04946	3.43479	0.892341	1.18621	2.1901	4.45992	2.26221	1.72952	2.37999
903865	41146	AKAP9	chr7	+	91739742	tu	6.30565	4.09291	1.62199	2.85549	2.49105	0.9955	0.891984	1.02828	2.69037	1.68583
1224362	31776	OTUD7B	chr1	-	149912230	tu	2.13942	1.04946	0.954109	1.60621	1.18621	6.86895	2.14076	2.77634	8.26328	5.94997
565715	32280	GORAB	chr1	+	170522585	tu	18.3539	14.0628	15.9336	14.1882	11.6249	10.0545	9.09823	13.5732	11.338	8.72663
376141	32280	GORAB	chr1	+	170522975	tu	1.12601	7.13636	2.48068	1.51698	1.18621	2.9865	0.891984	3.08483	1.72952	2.37999
872354	37833	PDE4D	chr5	-	58269854	tu	59.1154	39.9846	27.0013	46.7586	33.6885	5.67435	5.08431	3.59896	1.72952	1.58666
1431886	59623	CPT1B	chr22	-	51007291	tu-ce	5.17964	11.0194	12.2126	15.7052	5.10072	4.08155	9.18743	13.8817	4.90031	2.97499
1381797	59623	CPT1B	chr22	-	51007517	tu-ce	4.16623	3.04345	0.954109	1.51698	4.9821	1.5928	1.51637	2.36503	0.960846	2.47916
639550	49492	C12orf30	chr12	-	112467145	tu	11.4853	1.04946	2.38527	2.14162	3.79588	6.86895	5.7087	6.99227	3.26688	5.15664
190133	38852	PSMG4	chr6	+	3268021	tu	19.3673	18.0508	10.5906	26.8595	29.6553	35.4398	6.86828	27.9691	27.3841	34.2124
623497	38852	PSMG4	chr6	+	3268282	tu	5.17964	12.0688	3.81644	10.9758	6.40555	16.1271	10.4362	14.293	8.93587	2.87582
1195751	35667	CD96	chr3	+	111369565	tu-me-ce	7.20645	18.0508	5.34301	4.10477	10.3201	0.9955	1.60557	1.74807	0.960846	0.991662
763335	52275	ZNF592	chr15	+	85349667	tu	5.17964	1.04946	1.62199	5.71098	3.79588	2.28965	0.891984	1.02828	3.45905	2.47916
602557	58695	IFNAR1	chr21	+	34731445	tu	1.12601	2.09893	1.7174	2.23085	2.49105	5.07705	2.22996	3.70179	0.960846	3.86748
440965	50035	CKAP2	chr13	+	53050486	tu-me-ce	17.4531	10.0749	6.1063	9.54804	6.40555	24.4893	19.4452	9.35731	16.1422	10.71
337788	58485	TCFL5	chr20	-	61482843	tu-me	2.13942	7.13636	1.62199	1.51698	1.18621	2.88695	2.22996	3.70179	3.36296	3.86748
337783	58485	TCFL5	chr20	-	61472466	tu-me	1.12601	1.04946	5.62925	3.6586	1.18621	4.28065	7.31427	3.59896	0.960846	1.58666
1190045	33897	BCL2L11	chr2	+	111926020	tu-me	28.6006	22.9833	21.9445	12.7605	16.8442	15.8284	19.4452	18.7146	17.7757	12.8916
892811	54148	SMCR8	chr17	+	18231332	tu	12.2735	13.0134	15.2658	14.2774	5.10072	4.47975	2.94355	1.54241	1.72952	1.58666
892812	54148	SMCR8	chr17	+	18231368	tu	21.3942	42.0835	21.0858	32.1243	23.2498	3.3847	3.56794	4.8329	14.797	5.85081
2527952	54677	BECN1	chr17	-	40962151	tu	151.448	100.959	212.576	206.041	146.497	155.895	104.897	129.768	98.6789	140.122
1181587	54677	BECN1	chr17	-	40962669	tu	93.5713	49.01	53.2393	57.2883	72.4777	41.7114	39.1581	44.3187	67.5475	49.6823
3205431	54687	RUNDC1	chr17	+	41144984	tu	1.12601	1.04946	2.5761	0.892341	1.18621	2.1901	5.88709	2.26221	0.960846	3.86748
1130811	36698	RFC1	chr4	-	39289919	tu	1.12601	5.03743	7.8237	2.14162	8.8966	12.7424	7.67106	6.06683	15.4696	8.72663
900381	35521	TMF1	chr3	-	69070277	tu	17.4531	11.0194	18.9868	9.45881	9.01522	8.7604	13.3798	7.50641	6.53375	2.18166
1120416	50808	PCNX	chr14	+	71577870	tu	2.13942	6.0869	4.77055	3.56936	1.18621	0.9955	3.12194	1.64524	0.960846	1.68583
259991	33528	PCYOX1	chr2	+	70506424	tu	2.13942	1.04946	3.24397	2.94472	1.18621	1.49325	1.51637	5.75834	4.9964	5.35498
371462	55303	ENGASE	chr17	+	77082779	tu	15.4263	15.1123	5.34301	2.76626	6.40555	2.9865	0.891984	2.26221	1.72952	3.96665
2461758	55303	ENGASE	chr17	+	77084681	tu	19.3673	12.0688	3.81644	0.892341	74.7315	6.7694	0.891984	4.1131	5.76508	15.5691
1166527	50656	CGRRF1	chr14	+	55005272	tu	10.3593	3.04345	6.20171	7.5849	3.79588	0.9955	5.88709	2.982	0.960846	3.86748
79860	50656	CGRRF1	chr14	+	55005331	tu	28.488	32.0087	58.6777	43.457	24.5546	15.2311	13.9149	16.1439	19.4091	14.3791
391189	40511	KDELR2	chr7	-	6502404	tu	3.15282	1.04946	4.77055	7.13872	2.49105	8.7604	9.90102	7.50641	7.39851	4.36331
1071442	36890	ANKRD17	chr4	-	73940591	tu	1.12601	3.04345	4.67514	7.04949	3.79588	8.1631	6.33308	6.27248	4.13164	7.3383
109840	30278	RER1	chr1	+	2334740	tu	18.3539	12.0688	25.761	15.5267	12.9297	58.6349	39.1581	85.9638	59.4764	53.8473
1179439	58546	PCMTD2	chr20	+	62907382	tu	6.19305	3.98797	6.965	2.76626	7.71039	4.47975	3.74633	2.26221	0.960846	0.991662
941407	40825	TMED4	chr7	-	44618769	me-ce	7.20645	5.03743	8.49157	6.15715	6.40555	7.5658	4.99511	2.77634	4.13164	11.1066
174824	40825	TMED4	chr7	-	44619498	me-ce	1.12601	3.04345	2.38527	9.99421	2.49105	2.7874	3.56794	4.31876	4.13164	5.25581
910061	51793	CCPG1	chr15	-	55647442	tu-ce	1.12601	4.09291	5.53383	6.33562	2.49105	3.68335	2.22996	2.26221	2.4982	3.07415
499930	51793	CCPG1	chr15	-	55651038	tu-ce	9.23327	5.98195	10.686	8.20953	10.3201	8.9595	6.42228	6.99227	1.63344	2.97499
1219973	50864	DLST	chr14	+	75358086	me-ce	1.12601	1.04946	3.33938	1.51698	1.18621	2.28965	0.891984	2.26221	5.18857	0.991662
80233	50864	DLST	chr14	+	75370447	me-ce	1.12601	4.09291	0.954109	2.23085	6.28693	5.67435	5.08431	3.59896	1.72952	0.991662
865438	33782	MGAT4A	chr2	-	99240825	tu-ce	7.20645	7.03142	7.63288	19.81	6.40555	6.07255	0.891984	1.54241	1.72952	0.991662
682334	30452	PRDM2	chr1	+	14114337	tu-me	4.05363	31.1691	9.92274	6.78179	5.10072	1.49325	3.03274	1.02828	2.59428	3.96665
1226820	38575	MED7	chr5	-	156565313	tu	1.12601	1.04946	0.954109	1.60621	1.18621	8.3622	0.891984	3.49614	4.9964	5.94997
1129963	46957	CAPRIN1	chr11	+	34121079	tu-me-ce	8.21986	5.98195	4.57973	7.49566	26.9271	17.7199	16.5909	21.3881	29.1136	16.4616
532155	51772	TMOD3	chr15	+	52201414	tu	1.12601	1.04946	4.00726	2.94472	3.79588	2.7874	11.5066	2.87917	2.4982	3.76832
28929	44948	ENOX2	chrX	-	129758746	tu	1.12601	1.04946	0.954109	2.32009	1.18621	4.28065	1.51637	3.59896	4.22772	3.76832
108559	44948	ENOX2	chrX	-	129757877	tu	6.19305	9.0254	7.72829	4.10477	6.40555	13.2401	17.3937	14.8072	10.4732	17.9491
671576	47857	TAF1D	chr11	-	93469101	tu	92.5579	47.9606	81.6718	59.2514	84.2212	45.5939	64.5796	48.2261	53.0387	71.6972
303187	47857	TAF1D	chr11	-	93469250	tu	8.21986	10.0749	21.3721	7.40643	11.6249	6.66985	11.8634	6.78662	8.93587	14.5774
221969	41131	SRI	chr7	-	87834431	tu	3.15282	10.0749	6.965	7.5849	3.79588	22.2992	20.694	37.3264	13.7401	31.4357
1148138	41131	SRI	chr7	-	87835598	tu	24.4344	18.0508	62.3988	55.5036	29.774	140.266	104.184	168.534	141.148	147.857
655975	34434	TRAK2	chr2	-	202244953	tu	4.16623	6.0869	3.24397	1.42774	1.18621	1.5928	0.891984	2.36503	3.45905	1.68583
285890	42260	HOOK3	chr8	+	42879824	tu	1.12601	1.04946	8.01452	2.85549	1.18621	1.5928	3.83553	1.02828	0.960846	0.991662
367439	49632	PITPNM2	chr12	-	123484850	tu-me	7.20645	6.0869	7.72829	2.76626	10.2014	3.08605	2.31916	1.02828	0.960846	1.68583
1104458	49632	PITPNM2	chr12	-	123468977	tu-me	9.23327	12.0688	11.5447	2.05238	2.60967	1.5928	0.891984	1.64524	1.72952	2.47916
661530	38607	SLU7	chr5	-	159828654	tu	14.3003	29.0702	18.796	48.3649	10.3201	10.0545	6.33308	10.1799	8.16719	14.5774
1271447	38607	SLU7	chr5	-	159830156	tu	142.327	187.854	139.205	111.632	165.951	52.7615	67.9692	56.7608	74.6577	72.2922
1101221	49835	FLT1	chr13	-	28959787	tu-me-ce	1.12601	1.04946	0.954109	0.892341	1.18621	9.05905	3.56794	3.49614	6.62984	2.28082
649829	58884	SLC19A1	chr21	-	46935054	tu-ce	1.12601	1.04946	0.954109	1.60621	2.49105	3.5838	1.51637	5.14138	1.72952	3.86748
84003	58884	SLC19A1	chr21	-	46934629	tu-ce	2.13942	1.04946	0.954109	0.892341	6.28693	4.9775	1.51637	3.59896	3.36296	6.84247
1248141	46124	PGAM1	chr10	+	99193201	tu	5.17964	1.99398	17.651	13.6528	6.40555	121.949	324.058	251.928	207.639	257.237
1230562	46124	PGAM1	chr10	+	99192880	tu	2.13942	1.99398	12.4988	4.90787	3.79588	59.1327	164.571	131.722	111.458	134.469
1092172	45546	SVIL	chr10	-	29746279	tu	11.2601	3.04345	16.029	20.3454	7.71039	2.1901	0.891984	4.42159	3.36296	3.86748
1109267	45546	SVIL	chr10	-	29746357	tu	7.20645	18.0508	11.4493	7.49566	11.6249	1.49325	2.22996	1.02828	7.59068	3.86748
367546	49911	NHLRC3	chr13	+	39624198	tu	1.12601	1.04946	0.954109	1.60621	2.49105	1.49325	0.891984	2.982	3.36296	4.66081
105053	40808	CMAP	chr7	+	44101169	tu	17.3405	13.0134	15.8382	26.2348	24.5546	53.5579	24.0836	54.293	28.9215	51.8639
769250	55590	TTC39C	chr18	+	21715824	tu	3.15282	5.03743	1.62199	9.19111	2.49105	1.5928	3.03274	1.64524	2.59428	1.68583
546858	36249	KLHL24	chr3	+	183397264	tu	13.2869	7.03142	16.029	11.5112	9.01522	0.9955	2.31916	1.64524	1.72952	1.68583
1156465	49612	DIABLO	chr12	-	122692379	tu	2.13942	1.04946	1.62199	5.08634	2.49105	4.7784	4.99511	6.27248	9.89671	3.66915
1228933	50879	FLVCR2	chr14	+	76113454	tu	1.12601	1.04946	0.954109	0.892341	1.18621	4.28065	2.94355	2.26221	4.22772	3.07415
846997	50879	FLVCR2	chr14	+	76114508	tu	1.12601	1.04946	1.7174	1.60621	1.18621	3.48425	7.84946	5.55269	5.76508	4.46248
1242153	32543	KLHL12	chr1	-	202861229	tu	3.26542	1.04946	1.7174	0.892341	1.18621	6.86895	7.13587	8.43186	4.13164	1.58666
862667	32543	KLHL12	chr1	-	202860240	tu	19.3673	13.0134	22.7078	14.8129	16.7256	53.3588	94.7287	66.6323	80.3267	52.4589
1144643	35451	C3orf63	chr3	-	56656882	tu-ce	34.5685	60.9739	57.819	47.3833	22.0636	26.1816	42.1016	24.5758	24.982	38.4765
356116	35451	C3orf63	chr3	-	56654158	tu-ce	14.3003	38.0956	12.8805	15.4375	6.40555	7.964	13.9149	20.9768	14.6049	7.9333
418820	33582	MOBKL1B	chr2	-	74382853	tu	3.15282	1.99398	4.67514	9.10187	5.10072	40.6164	17.9289	34.4472	36.9926	36.989
142765	33582	MOBKL1B	chr2	-	74383206	tu	6.19305	14.0628	8.39616	10.8866	5.10072	58.0376	37.1065	50.1798	67.4514	69.5155
488457	46318	ABLIM1	chr10	-	116190870	tu	94.5847	129.924	35.9699	17.936	69.9866	42.4083	22.6564	71.4652	82.8249	31.2374
1213267	46849	PIK3C2A	chr11	-	17110413	tu	3.15282	3.04345	1.62199	0.892341	2.49105	1.5928	1.51637	1.64524	3.45905	1.68583
944536	46849	PIK3C2A	chr11	-	17108121	tu	3.15282	5.03743	14.6933	8.92341	3.79588	6.7694	12.7554	6.16965	6.53375	5.15664
254870	37257	PHF17	chr4	+	129794685	tu-me-ce	7.20645	3.04345	4.67514	8.388	3.79588	2.88695	1.51637	1.54241	5.95725	2.37999
889654	51161	PPP2R5C	chr14	+	102394024	tu-me-ce	13.2869	13.0134	18.1281	37.746	14.2346	19.3127	14.6285	8.74034	7.30243	15.1724
125334	49499	PTPN11	chr12	+	112947717	tu	8.21986	17.0013	18.2235	16.8652	7.71039	64.6079	56.3734	48.9459	46.601	34.7082
780990	35225	ALS2CL	chr3	-	46712076	tu	10.2467	28.1257	12.8805	13.4743	5.10072	0.9955	0.891984	5.44986	2.59428	0.991662
821131	37876	PIK3R1	chr5	+	67594588	tu	64.0699	47.016	62.9712	112.613	47.923	1.49325	6.60068	3.59896	2.4982	3.76832
336839	53595	GCSH	chr16	-	81116437	tu	3.15282	1.99398	4.00726	3.56936	2.49105	18.4167	34.609	13.9845	16.1422	14.9741
12979	46002	PTEN	chr10	+	89728524	tu	15.3137	27.0762	20.4179	20.7915	18.0304	9.955	7.67106	12.8534	17.1031	9.42079
1105691	34365	MFSD6	chr2	+	191366488	tu	2.13942	1.04946	4.10267	1.51698	1.18621	2.88695	1.51637	4.42159	3.36296	2.37999
1271116	37839	ERCC8	chr5	-	60199187	tu-me-ce	3.15282	3.04345	0.954109	2.23085	1.18621	4.9775	7.31427	1.54241	2.4982	0.991662
287184	40585	SP4	chr7	+	21552923	tu	4.16623	1.99398	1.62199	3.6586	1.18621	3.68335	3.74633	2.26221	1.72952	0.991662
324169	38658	UBTD2	chr5	-	171636650	tu	1.12601	1.04946	0.954109	0.892341	1.18621	2.7874	3.56794	3.59896	8.35936	2.28082
959124	38658	UBTD2	chr5	-	171637218	tu	1.12601	2.09893	3.33938	0.892341	1.18621	8.9595	9.99022	2.15938	3.26688	2.97499
1100553	55804	CD226	chr18	-	67530020	tu	3.15282	1.04946	3.24397	2.23085	1.18621	7.46625	9.18743	6.88945	4.13164	11.7016
238136	53429	RANBP10	chr16	-	67759373	tu	5.17964	7.03142	3.14856	2.14162	5.10072	6.27165	4.28152	7.81489	2.4982	2.28082
677506	53429	RANBP10	chr16	-	67756975	tu	17.3405	11.0194	25.761	18.8284	11.6249	17.919	14.5393	16.7609	16.1422	11.5033
1273789	34135	STAM2	chr2	-	152975110	tu	2.13942	1.04946	1.7174	2.32009	1.18621	7.66535	2.85435	1.43959	8.26328	3.76832
905947	44296	KLHL15	chrX	-	24005956	tu	5.17964	7.03142	3.91185	3.48013	1.18621	0.9955	0.891984	1.02828	2.69037	0.991662
4418604	44296	KLHL15	chrX	-	24001835	tu	11.2601	12.0688	8.39616	7.49566	3.79588	5.7739	2.22996	4.42159	2.4982	1.58666
196235	56574	LOC729991	chr19	-	19292688	me-ce	3.26542	1.04946	0.954109	0.892341	2.49105	11.946	1.51637	2.15938	2.4982	4.46248
1116785	56574	LOC729991	chr19	-	19287715	me-ce	3.15282	1.04946	7.15582	3.56936	1.18621	8.85995	7.76026	6.16965	6.53375	5.85081
446484	55377	PCYT2	chr17	-	79862195	tu	3.15282	1.04946	0.954109	0.892341	4.9821	3.68335	2.22996	2.982	1.72952	2.37999
111969	31812	GABPB2	chr1	+	151091001	tu	2.13942	4.09291	4.77055	3.56936	1.18621	3.48425	3.56794	6.99227	8.26328	5.15664
111966	31812	GABPB2	chr1	+	151090963	tu	1.12601	1.04946	3.24397	2.94472	4.9821	3.48425	5.7087	6.99227	8.26328	2.97499
857017	50537	CFL2	chr14	-	35179587	tu	6.30565	1.04946	2.38527	3.56936	2.49105	2.28965	1.51637	3.18765	0.960846	0.991662
640821	50537	CFL2	chr14	-	35179655	tu	2.13942	1.04946	9.44568	2.76626	8.8966	2.28965	0.891984	2.26221	3.45905	2.37999
476683	41337	ORAI2	chr7	+	102090183	tu	2.13942	4.09291	3.24397	2.94472	1.18621	7.86445	1.51637	1.54241	2.4982	3.86748
716905	31306	CTBS	chr1	-	85018808	tu	5.17964	7.03142	11.6401	4.10477	3.79588	2.1901	5.17351	3.70179	1.72952	0.991662
867077	35651	IFT57	chr3	-	107881121	tu	51.909	81.0187	74.993	91.2864	44.0085	70.8796	58.3357	62.622	109.152	99.1662
1170509	35651	IFT57	chr3	-	107881304	tu	8.21986	8.08088	6.86959	8.20953	14.1159	11.3487	5.6195	9.56296	6.53375	15.9658
1102363	40477	RBAK	chr7	+	5109107	tu-me-ce	1.12601	15.1123	13.8346	4.10477	5.10072	2.7874	1.42717	4.93572	8.26328	7.43747
875278	40477	RBAK	chr7	+	5108799	tu-me-ce	4.16623	6.0869	7.72829	7.5849	6.40555	4.87795	6.42228	4.93572	0.960846	5.94997
1320438	48478	KLRG1	chr12	+	9163346	tu-ce	1.12601	6.0869	8.49157	14.4559	5.10072	5.1766	0.891984	1.02828	1.72952	4.66081
638022	48478	KLRG1	chr12	+	9162647	tu-ce	3.15282	6.0869	6.29712	4.194	2.49105	0.9955	2.40836	1.64524	0.960846	0.991662
558161	49225	PHLDA1	chr12	-	76419233	tu	3.15282	13.1183	2.38527	6.24638	2.49105	17.2221	12.4878	10.0771	20.2739	19.4366
184797	36695	KLHL5	chr4	+	39123458	tu-me-ce	2.13942	1.04946	6.29712	5.71098	3.79588	2.1901	5.79789	3.59896	2.4982	5.25581
887280	49914	COG6	chr13	+	40326634	tu	2.13942	3.98797	7.8237	6.96026	5.10072	15.928	13.9149	16.8637	12.9714	5.75164
1033905	52921	SMG1	chr16	-	18816300	tu	2.13942	3.04345	5.53383	4.99711	1.18621	4.7784	9.27663	5.55269	6.53375	3.66915
1118883	52921	SMG1	chr16	-	18816180	tu	13.2869	29.0702	24.139	36.3183	6.40555	39.2227	38.5337	30.5398	38.626	24.1966
891937	53958	ZBTB4	chr17	-	7363342	tu	31.6408	39.9846	18.0327	26.7702	28.4691	4.87795	5.08431	5.65552	3.36296	2.28082
329629	34139	ARL6IP6	chr2	+	153617683	tu	1.12601	2.09893	2.48068	2.94472	1.18621	3.68335	2.94355	4.42159	0.960846	2.37999
1300388	35755	RABL3	chr3	-	120407726	tu	1.12601	1.04946	1.7174	1.60621	2.49105	4.9775	2.22996	5.75834	1.72952	4.56165
273066	50022	WDFY2	chr13	+	52334614	tu	4.16623	1.04946	3.14856	2.14162	6.28693	2.09055	2.85435	8.43186	4.90031	10.4125
1108708	50022	WDFY2	chr13	+	52334139	tu	5.17964	1.04946	3.14856	4.99711	3.79588	5.47525	2.85435	6.27248	8.26328	3.66915
913032	58249	SERINC3	chr20	-	43127849	tu	3.04022	13.0134	11.4493	20.4346	9.01522	25.5843	41.4772	15.9383	26.6154	19.9324
242646	58765	WRB	chr21	+	40769817	tu	1.12601	1.04946	3.33938	1.51698	1.18621	4.08155	2.85435	5.44986	15.5657	11.0075
364933	46163	COX15	chr10	-	101471606	tu-ce	5.17964	1.04946	7.8237	6.33562	1.18621	15.928	11.7742	14.8072	13.7401	11.5033
41651	46985	TTC17	chr11	+	43515493	tu-me	6.19305	8.08088	11.6401	4.10477	3.79588	2.9865	2.22996	1.02828	1.72952	5.45414
304272	46985	TTC17	chr11	+	43468078	tu-me	3.04022	1.04946	9.92274	17.1329	10.3201	4.3802	0.891984	1.54241	1.72952	5.45414
1486115	42418	STAU2	chr8	-	74462882	tu-me-ce	4.16623	4.09291	1.62199	3.48013	8.8966	1.49325	5.08431	3.59896	4.9964	3.07415
250979	44771	GPRASP1	chrX	+	101913380	tu	31.5282	56.0414	42.0762	58.716	42.7037	2.7874	9.36583	2.87917	2.4982	5.25581
4459331	44771	GPRASP1	chrX	+	101914008	tu	1.12601	5.98195	8.39616	13.742	11.5063	0.9955	0.891984	1.02828	0.960846	0.991662
29426	44389	ZNF673	chrX	-	46334072	tu	4.16623	1.04946	4.67514	8.47724	2.49105	0.9955	2.22996	2.26221	1.72952	3.96665
1132773	38933	TBC1D7	chr6	-	13305184	tu-ce	8.21986	5.03743	8.49157	4.10477	6.40555	30.7609	39.9609	26.5295	27.3841	34.2124
1406518	38933	TBC1D7	chr6	-	13305227	tu-ce	1.12601	1.04946	0.954109	0.892341	1.18621	3.48425	4.28152	4.93572	1.72952	6.7433
378955	33436	PEX13	chr2	+	61278859	tu	1.12601	6.0869	4.00726	3.56936	1.18621	0.9955	3.65713	3.70179	3.36296	3.07415
132662	38125	WDR36	chr5	+	110464062	tu	2.02682	10.0749	20.7042	8.83417	3.79588	24.8875	38.6229	19.9485	29.7862	22.1141
195296	38239	ZCCHC10	chr5	-	132332682	tu	9.23327	1.99398	9.25486	8.20953	7.71039	13.8374	20.1588	14.0874	14.6049	15.0733
1268203	48675	MRPS35	chr12	+	27909229	tu	21.3942	22.9833	26.4288	27.4841	20.6401	61.8205	63.866	58.0976	68.2201	74.4738
1225433	48675	MRPS35	chr12	+	27908484	tu	15.3137	14.0628	10.5906	30.9642	21.945	61.3228	70.8235	37.0179	43.4302	27.6674
1048842	38770	CANX	chr5	+	179157458	tu	5.17964	12.0688	7.63288	7.49566	11.5063	36.6344	23.4592	27.8663	28.1528	42.7407
93775	49911	NHLRC3	chr13	+	39624244	tu	1.12601	1.04946	4.86596	2.94472	1.18621	2.09055	3.56794	8.63751	3.36296	3.76832
248124	35363	MAPKAPK3	chr3	+	50686722	tu	42.7883	30.9592	39.1185	24.7178	40.094	235.535	230.845	257.172	212.443	221.24
100764	35363	MAPKAPK3	chr3	+	50685589	tu	7.20645	11.1243	4.67514	4.10477	5.10072	37.2317	28.9003	85.4497	36.9926	37.584
794672	50074	PIBF1	chr13	+	73590208	tu	5.17964	7.13636	1.62199	2.14162	2.49105	2.28965	3.74633	1.02828	3.45905	0.991662
610961	30383	DFFA	chr1	-	10522524	tu-ce	1.12601	1.04946	4.19808	0.892341	1.18621	16.0275	5.6195	12.8534	11.338	10.115
1143971	45696	SGMS1	chr10	-	52103227	tu-me	4.16623	1.04946	5.53383	4.28323	5.10072	0.9955	0.891984	1.64524	3.45905	1.68583
470204	38262	TXNDC15	chr5	+	134237203	tu-ce	3.15282	3.04345	7.91911	3.56936	1.18621	8.06355	12.577	11.5167	7.30243	8.72663
1202709	38262	TXNDC15	chr5	+	134235557	tu-ce	18.4665	20.0448	12.8805	12.1358	5.10072	30.0641	38.6229	37.8405	20.0817	29.849
3295809	35498	ATXN7	chr3	+	63982287	tu-me-ce	29.614	9.0254	24.139	29.5365	19.3353	2.88695	0.891984	1.02828	5.95725	3.86748
1105642	34139	ARL6IP6	chr2	+	153617282	tu	12.2735	5.98195	22.8032	16.2406	10.3201	22.996	37.9985	23.9588	17.7757	14.2799
881336	44826	MID2	chrX	+	107173579	tu	5.29224	1.04946	0.954109	4.37247	1.18621	2.9865	2.22996	3.08483	1.72952	0.991662
24517	40872	IKZF1	chr7	+	50471874	tu	15.3137	20.9893	23.3757	27.5733	12.9297	18.6158	9.72262	15.527	7.30243	12.2966
115776	31922	GATAD2B	chr1	-	153777203	tu	4.16623	10.0749	16.1244	3.39089	10.3201	7.06805	1.51637	6.47814	1.72952	2.28082
1151730	31922	GATAD2B	chr1	-	153779053	tu	6.30565	1.99398	4.00726	1.42774	2.49105	0.9955	0.891984	2.36503	1.72952	2.47916
79717	50595	FANCM	chr14	+	45669564	tu-me-ce	1.12601	1.04946	3.43479	0.892341	1.18621	3.68335	2.22996	2.26221	1.72952	3.17332
760277	50595	FANCM	chr14	+	45669273	tu-me-ce	2.13942	1.99398	4.10267	1.51698	1.18621	2.7874	4.99511	4.21593	6.62984	4.46248
182933	47839	CHORDC1	chr11	-	89934627	tu	22.4076	26.0267	21.1812	23.5578	9.01522	53.4583	52.2703	45.6554	52.27	49.6823
864530	34461	CYP20A1	chr2	+	204170502	tu	3.15282	1.99398	1.62199	3.56936	5.10072	4.47975	0.891984	2.26221	2.59428	1.58666
931658	54421	AP2B1	chr17	+	34051105	tu	1.12601	1.04946	8.87322	0.892341	3.79588	13.2401	19.4452	15.4241	20.2739	11.5033
533826	54421	AP2B1	chr17	+	34051396	tu	1.12601	1.04946	0.954109	0.892341	1.18621	1.49325	2.14076	3.59896	7.4946	6.7433
701408	54501	CCDC49	chr17	-	36957726	tu	4.16623	13.1183	4.57973	9.63728	6.40555	20.0095	8.38465	12.1337	10.5693	11.5033
2202971	54501	CCDC49	chr17	-	36957441	tu	4.27883	1.04946	2.48068	1.51698	1.18621	2.09055	5.08431	5.75834	5.86116	1.58666
1006280	53144	ZNF747	chr16	-	30542450	tu-me-ce	3.15282	1.99398	0.954109	10.7081	1.18621	6.86895	0.891984	6.99227	1.63344	9.71829
589845	47381	TMEM179B	chr11	+	62557875	tu	9.34587	3.04345	5.43842	6.96026	5.10072	8.06355	8.47385	6.16965	8.16719	7.3383
637412	47381	TMEM179B	chr11	+	62557713	tu	43.8017	35.0521	33.8709	38.1029	18.1491	37.9285	39.9609	47.095	27.3841	43.3356
1266183	47277	OSBP	chr11	-	59342961	tu	7.20645	3.04345	6.86959	10.3512	10.2014	4.7784	4.28152	9.76862	8.26328	3.66915
1334074	42570	RRM2B	chr8	-	103216728	tu-ce	7.20645	3.98797	6.965	6.96026	3.79588	4.67885	16.1449	11.6195	4.90031	8.03247
93546	49751	MPHOSPH8	chr13	+	20245263	tu-me-ce	3.15282	6.0869	7.8237	4.90787	1.18621	2.3892	1.60557	1.02828	0.960846	1.68583
222176	41559	TSGA14	chr7	-	130038684	tu	4.27883	1.04946	0.954109	0.892341	1.18621	8.26265	3.56794	3.49614	4.90031	7.43747
1176410	39480	SRPK1	chr6	-	35800810	tu	27.4746	34.0027	19.5592	34.1766	25.8595	144.148	117.92	155.372	149.219	136.552
130420	39480	SRPK1	chr6	-	35802600	tu	1.12601	1.04946	0.954109	1.60621	1.18621	5.47525	4.90591	6.88945	8.16719	9.51996
390594	41123	CROT	chr7	+	86989375	tu-me-ce	1.12601	1.04946	4.86596	0.892341	4.9821	2.7874	7.93866	5.65552	3.36296	2.97499
1147467	41123	CROT	chr7	+	87029105	tu-me-ce	4.16623	5.03743	2.38527	2.85549	1.18621	7.66535	3.56794	1.54241	5.76508	4.46248
1266534	46687	TRIM22	chr11	+	5732095	tu	35.6945	22.9833	48.9458	22.7547	15.5394	8.26265	1.42717	2.15938	9.89671	4.46248
489982	46687	TRIM22	chr11	+	5732008	tu	52.9224	62.0234	67.5509	76.6521	29.774	5.3757	12.6662	7.50641	10.5693	10.9083
257201	40307	TMEM181	chr6	+	159056279	tu	6.19305	3.98797	10.1136	4.81864	2.49105	4.9775	3.65713	4.31876	2.4982	2.28082
53435	40307	TMEM181	chr6	+	159056464	tu	17.3405	37.9906	39.8818	54.1651	25.8595	28.1726	31.041	17.9948	25.7507	24.1966
89793	53754	VPS53	chr17	-	418299	tu	9.34587	5.03743	3.91185	4.194	5.10072	3.68335	4.45992	1.54241	2.4982	1.58666
698054	49162	LLPH	chr12	-	66517422	tu	38.7347	27.0762	18.796	23.4686	21.945	41.1141	41.2988	36.401	55.5369	28.3615
1131960	49162	LLPH	chr12	-	66516846	tu	30.5148	39.9846	30.0544	32.7489	34.9933	60.7255	39.1581	52.8534	37.7612	57.5164
1248414	46388	IKZF5	chr10	-	124751961	tu-ce	49.8822	32.0087	31.581	40.0661	22.0636	9.3577	4.90591	10.1799	8.93587	12.3958
4470883	56689	C19orf12	chr19	-	30192066	tu	26.4612	37.9906	41.4083	18.7392	21.945	61.8205	66.6312	71.2595	58.6116	73.6805
1177439	56689	C19orf12	chr19	-	30192816	tu	1.12601	1.04946	1.7174	1.51698	4.9821	6.1721	1.42717	4.21593	4.90031	10.4125
1165789	44065	TMEM141	chr9	+	139687763	tu	2.13942	1.04946	2.48068	2.23085	4.9821	7.66535	4.99511	4.93572	0.960846	5.94997
1119983	44065	TMEM141	chr9	+	139687708	tu	8.21986	9.0254	9.15945	10.8866	9.01522	23.0956	9.63342	26.7352	13.7401	28.659
109170	44597	YIPF6	chrX	+	67751896	tu	2.13942	7.13636	1.62199	1.51698	1.18621	12.0455	9.09823	8.12338	11.4341	5.85081
964655	44597	YIPF6	chrX	+	67752303	tu	1.12601	1.04946	0.954109	0.892341	2.49105	2.7874	3.56794	6.27248	4.90031	9.71829
955125	36056	SERP1	chr3	-	150261999	tu	256.054	216.819	332.793	327.4	331.903	236.73	310.232	290.077	323.036	248.709
705716	32708	ANGEL2	chr1	-	213165804	tu-me-ce	10.2467	28.0207	13.6438	17.4899	10.3201	4.08155	13.3798	6.16965	10.5693	11.6025
232577	38600	TTC1	chr5	+	159492552	tu	20.3808	33.0581	30.9131	29.5365	12.9297	70.2823	76.1754	97.5834	81.0954	86.3738
57613	38600	TTC1	chr5	+	159492092	tu	1.12601	1.04946	1.7174	1.60621	1.18621	0.9955	3.65713	7.30076	2.4982	3.76832
746717	44890	NKRF	chrX	-	118722940	tu	4.16623	9.0254	3.91185	6.96026	3.79588	10.2536	4.90591	3.49614	9.80063	5.85081
204769	57997	GZF1	chr20	+	23352776	tu	6.19305	3.04345	10.8768	4.81864	7.71039	3.48425	1.51637	4.31876	4.9964	6.04914
16313	35094	LRRFIP2	chr3	-	37094498	tu	9.23327	10.0749	15.2658	8.1203	6.40555	18.4167	24.8863	17.9948	15.3735	24.2957
278650	35094	LRRFIP2	chr3	-	37095179	tu	20.4934	19.1003	6.86959	13.5636	7.71039	34.8425	37.2849	16.6581	22.5799	16.3624
888894	50359	AV1S4A1N1T	chr14	+	22323754	tu	5.17964	4.09291	3.14856	2.85549	2.49105	0.9955	1.60557	1.02828	0.960846	1.78499
532118	51660	EIF3J	chr15	+	44853834	tu	9.23327	3.04345	6.1063	10.9758	12.8111	22.996	11.0606	32.6992	22.5799	28.5599
1233165	31394	GCLM	chr1	-	94353383	tu	2.13942	1.04946	3.33938	1.51698	1.18621	2.88695	2.94355	2.982	1.72952	4.66081
121110	36703	LIAS	chr4	+	39479189	tu-me-ce	8.21986	8.08088	6.965	2.14162	3.79588	13.937	13.2014	19.5372	7.30243	11.5033
1249497	40746	ANLN	chr7	+	36493265	tu	1.12601	1.04946	4.19808	0.892341	1.18621	18.4167	18.7317	20.7712	12.1067	24.3949
532157	51772	TMOD3	chr15	+	52201904	tu	1.12601	1.04946	1.7174	0.892341	1.18621	3.68335	2.94355	1.02828	4.22772	2.37999
593970	50345	KIAA0737	chr14	+	21967319	tu	7.20645	1.04946	4.67514	9.10187	5.10072	6.7694	5.6195	6.78662	13.9323	9.51996
1123934	46264	OBFC1	chr10	-	105642292	tu	34.5685	39.0401	41.3129	48.811	31.0788	46.2907	38.4445	57.4806	58.7077	58.2106
1100975	53756	FAM57A	chr17	+	646203	tu	1.12601	1.04946	0.954109	0.892341	1.18621	4.9775	0.891984	3.59896	4.9964	5.25581
370092	53615	HSDL1	chr16	-	84155745	tu	1.12601	1.99398	3.24397	2.23085	2.49105	1.49325	3.65713	3.70179	1.72952	3.07415
4661982	53615	HSDL1	chr16	-	84155886	tu	10.3593	5.03743	6.20171	4.81864	5.10072	5.3757	10.5254	14.293	8.93587	7.23914
1261092	35781	PARP14	chr3	+	122449508	tu	6.19305	3.04345	4.67514	2.14162	7.59177	4.87795	4.28152	5.65552	4.13164	3.76832
465484	35781	PARP14	chr3	+	122449687	tu	21.3942	22.0388	18.1281	21.5054	7.71039	29.865	13.9149	8.74034	12.1067	12.1974
541919	30664	PAFAH2	chr1	-	26286260	tu	6.19305	11.1243	4.57973	6.87102	5.10072	8.66085	11.9526	8.12338	11.4341	7.23914
76819	43149	RG9MTD3	chr9	+	37778668	tu-me-ce	5.17964	3.04345	0.954109	4.28323	3.79588	2.88695	0.891984	1.54241	0.960846	7.83413
744669	43149	RG9MTD3	chr9	+	37778965	tu-me-ce	7.20645	10.0749	4.67514	2.14162	3.79588	6.86895	4.99511	4.93572	6.62984	3.66915
555748	45703	CSTF2T	chr10	-	53455248	tu	1.12601	6.0869	4.67514	9.10187	1.18621	4.08155	7.13587	8.43186	4.90031	2.28082
906941	45703	CSTF2T	chr10	-	53457013	tu	69.2495	45.022	48.0871	33.2843	54.3286	58.6349	76.9782	43.5989	44.9676	45.4181
669191	44750	TIMM8A	chrX	-	100601189	tu	8.21986	9.0254	6.20171	7.5849	1.18621	66.4994	48.0779	55.4241	68.3161	66.6397
131033	39911	USP45	chr6	-	99880201	tu-me-ce	1.12601	1.04946	4.19808	0.892341	1.18621	3.68335	0.891984	1.02828	2.59428	4.75998
107733	41844	PRKAG2	chr7	-	151253210	tu-ce	41.7749	51.9485	57.819	53.362	42.7037	34.1456	31.7546	23.239	20.1778	24.9899
877115	41844	PRKAG2	chr7	-	151253603	tu-ce	4.16623	4.09291	3.14856	3.56936	6.40555	5.973	0.891984	4.52441	0.960846	0.991662
884372	46815	USP47	chr11	+	11977981	tu	38.7347	30.0147	40.6451	27.3949	25.8595	15.1316	11.0606	21.491	19.4091	20.0316
270727	53899	MIS12	chr17	+	5392937	tu	1.12601	1.04946	0.954109	3.74783	3.79588	4.7784	6.33308	6.88945	5.76508	8.13163
91922	53899	MIS12	chr17	+	5394132	tu	17.3405	12.0688	16.6015	22.2193	18.0304	36.5348	39.8717	46.2724	57.0743	43.3356
1102457	41375	MLL5	chr7	+	104753903	tu-me-ce	13.2869	19.1003	11.3539	10.7973	9.01522	3.08605	0.891984	1.64524	1.72952	1.68583
1020399	37258	SCLT1	chr4	-	129805149	tu-me	2.13942	1.04946	1.62199	2.94472	3.79588	6.27165	5.7087	4.21593	4.13164	2.97499
1260395	35809	ZNF148	chr3	-	124945211	tu-me-ce	1.12601	1.04946	5.53383	4.99711	6.40555	1.5928	1.60557	1.02828	2.59428	0.991662
379914	34453	BMPR2	chr2	+	203432470	tu	6.19305	6.0869	11.5447	5.53251	6.40555	3.48425	6.51148	6.47814	0.960846	2.97499
459744	34453	BMPR2	chr2	+	203425052	tu	2.13942	3.04345	4.77055	2.85549	2.49105	0.9955	3.74633	3.08483	1.72952	0.991662
1244047	38682	SFXN1	chr5	+	174955555	tu	1.12601	1.04946	1.7174	4.4617	1.18621	7.46625	3.56794	9.66579	6.53375	6.64414
661599	38778	KIAA0676	chr5	-	179289067	tu	22.4076	35.0521	37.5919	24.7178	45.3134	33.4488	33.0926	31.8765	17.6796	36.2948
2467157	38778	KIAA0676	chr5	-	179289743	tu	19.3673	28.0207	30.1499	24.8071	9.01522	26.2812	16.5909	26.7352	16.1422	24.2957
230894	39934	QRSL1	chr6	+	107114228	tu	10.2467	5.98195	6.86959	13.742	2.60967	13.1406	27.0271	16.0411	12.8753	22.9074
1045163	34758	COL6A3	chr2	-	238232791	tu	1.12601	1.04946	0.954109	0.892341	1.18621	8.1631	5.6195	7.60924	4.90031	7.3383
1178859	34758	COL6A3	chr2	-	238232659	tu	4.27883	1.04946	1.7174	2.23085	1.18621	17.1226	18.7317	15.4241	14.5088	18.6433
296417	32436	RNF2	chr1	+	185071193	tu	2.13942	3.04345	4.10267	0.892341	1.18621	2.28965	1.51637	3.80462	0.960846	2.37999
223279	30718	STX12	chr1	+	28150815	tu	2.13942	9.13035	7.06041	1.42774	1.18621	4.87795	7.22507	2.15938	3.36296	4.46248
129872	38939	RANBP9	chr6	-	13621743	tu	46.8419	60.9739	68.3142	58.6268	51.8375	37.829	42.6368	40.3084	69.1809	48.9881
521853	38939	RANBP9	chr6	-	13621852	tu	38.7347	30.0147	25.5701	23.3793	25.8595	30.2632	21.4076	13.9845	24.982	22.1141
886912	49344	IKIP	chr12	-	99019339	tu-me	1.12601	1.04946	0.954109	3.12319	1.18621	12.4437	6.95747	27.455	27.4802	27.9649
1083615	34331	DNAJC10	chr2	+	183643242	tu	8.21986	7.03142	20.5134	17.5791	16.7256	17.8194	15.2529	20.1542	16.1422	13.5858
1253923	38495	CSNK1A1	chr5	-	148876186	tu	12.3861	5.03743	3.05315	6.87102	7.71039	18.0185	9.00904	14.8072	10.5693	10.8091
1196951	40617	OSBPL3	chr7	-	24836739	tu	4.16623	4.09291	3.14856	4.28323	1.18621	6.3712	1.51637	5.03855	1.72952	5.25581
339004	43003	C9orf82	chr9	-	26840699	tu	3.15282	3.04345	3.24397	2.14162	2.49105	2.09055	7.93866	4.93572	2.4982	5.94997
1112191	31480	KIAA1324	chr1	+	109745850	tu-me-ce	10.2467	12.0688	9.92274	6.78179	10.3201	4.87795	4.28152	3.59896	2.4982	6.04914
111497	31480	KIAA1324	chr1	+	109749400	tu-me-ce	4.16623	4.09291	0.954109	2.85549	6.28693	0.9955	1.60557	1.02828	1.82561	0.991662
1184947	44364	USP9X	chrX	+	41092747	tu	1.12601	1.04946	4.77055	2.14162	12.6925	1.49325	0.891984	2.26221	5.09248	4.66081
295577	31688	SEC22B	chr1	+	145116956	tu	4.16623	5.03743	9.25486	10.3512	5.10072	21.6023	29.7031	19.2288	21.7151	35.0057
1150242	31688	SEC22B	chr1	+	145116600	tu	4.16623	8.08088	3.14856	6.96026	8.8966	13.8374	27.0271	20.6683	23.4446	20.0316
1187971	49593	KDM2B	chr12	-	121867579	tu-ce	6.19305	10.0749	4.67514	4.81864	1.18621	5.3757	7.76026	10.2828	5.76508	8.8258
627919	40595	FAM126A	chr7	-	22983936	tu	2.13942	1.04946	2.5761	0.892341	1.18621	2.88695	2.22996	4.42159	1.72952	2.37999
1237781	43775	STRBP	chr9	-	125887497	tu	5.17964	5.03743	14.5979	15.0806	2.60967	23.5933	15.8773	17.275	30.651	31.4357
534086	55550	C18orf19	chr18	-	13665796	tu	1.12601	1.04946	1.7174	0.892341	1.18621	0.9955	4.45992	1.54241	5.09248	2.37999
1229451	55423	USP14	chr18	+	211877	tu	11.3727	1.04946	3.14856	8.29877	7.71039	12.6428	9.00904	18.9203	13.7401	11.5033
46409	37249	MFSD8	chr4	-	128841766	tu	1.12601	1.04946	4.10267	2.94472	2.49105	1.49325	2.22996	2.87917	7.59068	2.28082
608288	57692	ZNF805	chr19	+	57773663	tu	5.17964	1.04946	7.06041	7.67413	3.79588	2.88695	7.40347	2.26221	0.960846	0.991662
775700	59251	PATZ1	chr22	-	31721793	me	81.4104	55.9365	71.272	54.6112	31.0788	16.5253	17.3045	22.8277	14.5088	15.0733
2452784	59251	PATZ1	chr22	-	31736664	me	17.3405	35.9966	24.139	28.8226	11.6249	8.1631	7.04667	7.50641	10.6654	4.36331
299124	31360	ZNF644	chr1	-	91380972	tu	4.16623	1.04946	4.77055	2.85549	3.79588	0.9955	1.51637	1.64524	2.59428	2.47916
124205	48737	IRAK4	chr12	+	44181890	tu	2.02682	7.03142	8.49157	8.20953	11.5063	3.48425	2.85435	5.55269	8.26328	7.43747
912908	57698	ZNF548	chr19	+	57912786	tu	7.20645	7.03142	6.20171	7.5849	2.49105	0.9955	1.60557	1.64524	1.82561	0.991662
882288	46041	PCGF5	chr10	+	93044090	tu	1.12601	6.0869	1.62199	2.85549	3.79588	0.9955	0.891984	3.08483	2.59428	4.75998
248325	35902	ATP2C1	chr3	+	130735539	tu-me-ce	3.15282	5.03743	6.965	9.10187	1.18621	6.86895	3.56794	6.27248	6.62984	5.94997
2374111	36890	ANKRD17	chr4	-	73940504	tu	14.4129	5.98195	9.92274	10.8866	11.6249	21.1046	18.0181	24.0616	16.1422	20.0316
1219268	42897	JAK2	chr9	+	5127321	tu	1.12601	1.04946	0.954109	1.60621	1.18621	2.88695	1.51637	1.02828	7.59068	1.58666
765418	53566	TMEM170A	chr16	-	75480847	tu-ce	4.16623	6.0869	6.29712	2.14162	3.79588	4.87795	0.891984	3.59896	7.4946	5.25581
238981	58153	PHF20	chr20	+	34538003	tu	7.31905	1.04946	2.38527	4.28323	2.49105	1.49325	5.08431	3.59896	4.9964	1.58666
519387	37485	NEIL3	chr4	+	178283998	tu	1.12601	1.04946	0.954109	0.892341	1.18621	4.7784	4.28152	4.8329	6.62984	7.43747
185638	37485	NEIL3	chr4	+	178284075	tu	1.12601	1.04946	0.954109	0.892341	1.18621	2.7874	5.08431	4.31876	7.4946	1.58666
812245	48433	C1R	chr12	-	7187721	tu	5.17964	13.1183	3.14856	2.14162	3.79588	2.88695	5.17351	1.54241	1.72952	3.07415
1058966	48433	C1R	chr12	-	7187520	tu	14.5255	1.99398	7.72829	2.14162	5.10072	5.67435	6.51148	1.54241	4.9964	0.991662
149326	43059	DCAF12	chr9	-	34086385	tu	5.17964	3.98797	10.8768	6.87102	5.10072	25.4848	43.4396	29.82	36.9926	34.8074
1237671	43059	DCAF12	chr9	-	34088312	tu	1.12601	1.04946	2.5761	1.60621	1.18621	5.47525	4.90591	8.32903	9.03195	5.85081
324105	38633	PANK3	chr5	-	167982631	tu	2.13942	1.04946	1.7174	2.23085	2.49105	12.2446	9.90102	6.16965	1.63344	8.03247
121478	37062	PDLIM5	chr4	+	95589371	tu-ce	9.23327	6.0869	7.72829	9.63728	2.60967	10.7514	9.81182	4.1131	8.93587	10.9083
185209	37062	PDLIM5	chr4	+	95586890	tu-ce	1.12601	8.18583	1.62199	0.892341	1.18621	1.49325	2.22996	1.02828	5.09248	3.86748
171359	42492	TMEM64	chr8	-	91634226	tu	2.13942	1.04946	4.10267	2.94472	1.18621	2.7874	7.84946	2.15938	4.13164	8.92496
378888	33367	SOCS5	chr2	+	46989799	tu	11.2601	11.0194	7.63288	10.2619	2.60967	2.09055	6.42228	8.43186	4.9964	3.76832
139322	33367	SOCS5	chr2	+	46989444	tu	2.13942	1.04946	3.24397	0.892341	4.9821	1.5928	0.891984	2.36503	1.72952	2.47916
467869	36569	ACOX3	chr4	-	8368083	tu	1.12601	1.04946	3.24397	2.23085	3.79588	15.3307	16.0557	6.78662	8.93587	7.9333
262604	42967	PTPLAD2	chr9	-	21003620	tu-ce	4.16623	9.0254	5.43842	6.96026	1.18621	0.9955	1.51637	2.36503	4.32381	0.991662
438358	47890	JRKL	chr11	+	96126421	tu	1.12601	1.04946	0.954109	2.32009	1.18621	5.67435	5.08431	2.15938	5.86116	1.58666
844879	47890	JRKL	chr11	+	96126725	tu	1.12601	1.04946	4.19808	0.892341	1.18621	2.09055	6.51148	2.87917	5.86116	2.97499
1477712	50955	ZC3H14	chr14	+	89078219	tu	3.15282	15.1123	4.57973	10.9758	2.60967	13.1406	26.3135	22.6221	29.0175	19.2383
547588	36760	KIAA0826	chr4	-	48500493	tu	5.17964	8.08088	14.5025	7.49566	16.7256	2.7874	3.56794	7.81489	4.13164	5.25581
126136	48729	YAF2	chr12	-	42552930	tu	2.13942	7.03142	10.8768	2.14162	5.10072	6.3712	4.37072	4.31876	3.36296	0.991662
1164901	42967	PTPLAD2	chr9	-	21006686	tu-ce	1.12601	1.04946	7.15582	4.99711	3.79588	3.88245	0.891984	2.36503	0.960846	0.991662
1169219	54855	CALCOCO2	chr17	+	46941354	tu	6.19305	7.03142	10.0181	7.49566	10.3201	2.7874	7.04667	6.88945	6.53375	10.3133
4467066	35023	SGOL1	chr3	-	20202102	tu-me-ce	1.12601	1.04946	2.5761	0.892341	1.18621	7.5658	2.14076	6.99227	6.62984	2.97499
79438	50406	LRP10	chr14	+	23349584	me-ce	30.6274	20.0448	31.6764	12.0466	20.6401	4.67885	14.0933	6.16965	11.4341	4.36331
153037	50406	LRP10	chr14	+	23347297	me-ce	126.113	90.9886	107.814	122.34	93.355	33.9465	44.064	35.167	41.8929	21.3207
1175522	49454	TCHP	chr12	+	110355668	tu	1.12601	1.04946	4.19808	0.892341	1.18621	5.87345	2.22996	2.26221	0.960846	1.58666
529841	49454	TCHP	chr12	+	110355876	tu	12.2735	16.0568	19.7501	13.4743	5.10072	21.7019	22.1212	31.9794	20.9464	26.3782
309573	37249	MFSD8	chr4	-	128838962	tu	1.12601	5.03743	7.15582	1.42774	1.18621	4.08155	7.84946	2.77634	8.26328	5.15664
1153495	47859	C11orf54	chr11	+	93495470	tu	1.12601	6.0869	4.86596	0.892341	1.18621	6.86895	6.42228	4.8329	3.26688	9.61913
952521	33179	SELI	chr2	+	26614859	tu	6.19305	3.04345	5.53383	2.85549	3.79588	7.06805	1.51637	4.31876	1.72952	5.25581
2465990	36325	RTP4	chr3	+	187089369	tu	10.2467	14.0628	1.62199	8.20953	6.40555	2.7874	6.51148	3.59896	4.13164	4.46248
868937	36325	RTP4	chr3	+	187089864	tu	1.12601	1.04946	0.954109	8.74494	2.49105	0.9955	0.891984	2.36503	2.59428	2.47916
142510	33445	XPO1	chr2	-	61705835	tu	2.13942	4.09291	3.14856	4.194	7.59177	19.8104	24.262	12.7506	11.338	18.6433
2172519	49535	FBXO21	chr12	-	117581289	tu	7.31905	1.99398	2.38527	4.28323	1.18621	2.1901	1.51637	5.34703	2.59428	0.991662
514773	32851	URB2	chr1	+	229795930	tu	1.12601	1.04946	2.48068	3.03396	1.18621	4.1811	1.51637	4.93572	5.76508	6.7433
1195977	36410	PAK2	chr3	+	196557125	tu	1.12601	5.03743	3.14856	4.99711	1.18621	0.9955	2.94355	1.54241	1.72952	6.24747
413625	31337	PKN2	chr1	+	89301556	tu	1.12601	7.13636	4.00726	1.51698	1.18621	0.9955	1.60557	1.02828	0.960846	0.991662
480236	42248	IKBKB	chr8	+	42189126	tu	1.12601	1.04946	5.43842	6.96026	12.6925	8.06355	9.09823	10.8997	12.2027	4.36331
840127	39945	OSTM1	chr6	-	108364260	tu	2.13942	1.04946	2.38527	1.51698	10.0828	1.49325	2.22996	3.59896	6.72592	4.56165
1235328	39945	OSTM1	chr6	-	108364026	tu	6.19305	9.0254	13.6438	27.1272	12.9297	13.937	13.2014	10.7969	12.9714	12.9908
1224954	36488	WHSC1	chr4	+	1983683	tu-me-ce	3.15282	2.09893	3.33938	0.892341	1.18621	3.48425	7.93866	1.02828	6.62984	1.58666
399818	49121	XRCC6BP1	chr12	+	58351049	tu	3.15282	1.04946	5.62925	2.14162	2.49105	9.955	16.7693	10.1799	11.338	7.9333
492527	49121	XRCC6BP1	chr12	+	58350919	tu	3.15282	1.04946	3.24397	5.08634	1.18621	7.3667	9.81182	10.1799	4.90031	12.3958
248011	35077	CRTAP	chr3	+	33184658	tu	17.3405	15.0073	13.6438	15.5267	5.10072	6.07255	4.90591	7.60924	7.39851	7.3383
1137894	42941	PSIP1	chr9	-	15464581	tu	27.4746	16.0568	33.8709	32.1243	41.3989	32.6524	54.411	41.0282	34.5905	34.1132
1164884	42941	PSIP1	chr9	-	15464061	tu	68.1235	119.954	146.837	116.361	59.6665	118.863	176.167	141.594	138.746	125.842
581025	40518	PMS2L3	chr7	-	6728066	tu	12.2735	5.03743	11.4493	11.6004	6.40555	8.1631	5.6195	2.77634	13.1636	6.54497
349223	58760	ETS2	chr21	+	40196877	tu	3.15282	9.13035	5.53383	0.892341	2.49105	4.08155	15.5205	5.44986	8.93587	8.03247
550474	39317	TAP2	chr6	-	32796158	tu-ce	2.13942	7.03142	0.954109	4.90787	7.59177	8.26265	4.28152	4.21593	1.63344	11.8999
2525925	46405	METTL10	chr10	-	126448426	tu	2.13942	3.04345	3.24397	1.51698	6.28693	2.09055	4.99511	7.0951	2.4982	5.25581
1215827	39572	TRERF1	chr6	-	42195865	tu	13.2869	5.98195	6.86959	12.2251	12.8111	5.67435	2.22996	3.59896	3.36296	3.76832
151560	43921	FREQ	chr9	+	132998905	tu	1.12601	1.04946	0.954109	0.892341	1.18621	6.86895	4.28152	5.55269	2.4982	8.92496
4353117	53561	ZFP1	chr16	+	75205983	tu	4.16623	1.99398	10.7814	10.3512	7.71039	6.7694	11.9526	4.1131	8.16719	10.9083
71233	53561	ZFP1	chr16	+	75206132	tu	13.3995	3.98797	7.63288	9.63728	5.10072	8.06355	9.09823	13.0591	4.90031	6.54497
1064613	55800	TMX3	chr18	-	66343488	tu	2.13942	4.09291	0.954109	5.08634	1.18621	1.5928	0.891984	1.54241	5.95725	1.58666
49113	49735	ZNF140	chr12	+	133684117	tu	3.15282	1.04946	3.24397	2.23085	2.49105	1.49325	3.74633	1.02828	5.09248	2.37999
1104293	49735	ZNF140	chr12	+	133684011	tu	5.17964	10.0749	3.14856	5.62175	1.18621	4.7784	11.3282	2.77634	10.6654	5.15664
420435	35678	GCET2	chr3	-	111840955	tu	5.29224	3.04345	1.62199	0.892341	1.18621	0.9955	3.03274	1.02828	0.960846	3.27249
375099	30717	FAM76A	chr1	+	28088120	tu	11.3727	1.99398	4.67514	9.63728	5.10072	3.48425	2.85435	2.87917	6.62984	4.56165
177234	30717	FAM76A	chr1	+	28089628	tu	19.4799	14.0628	7.63288	18.293	7.71039	6.7694	4.19232	5.44986	13.1636	6.54497
308291	36626	QDPR	chr4	-	17488021	tu	3.15282	1.99398	6.29712	4.90787	5.10072	16.6248	11.1498	13.4704	12.9714	8.62746
218397	35776	KPNA1	chr3	-	122143698	tu	6.19305	3.98797	0.954109	8.47724	3.79588	6.27165	2.14076	2.15938	6.62984	4.46248
1216668	38048	LYSMD3	chr5	-	89812599	tu-ce	9.23327	12.0688	8.39616	10.2619	2.60967	2.1901	3.65713	3.70179	2.4982	3.07415
323143	38048	LYSMD3	chr5	-	89811447	tu-ce	48.8688	54.992	44.2707	47.3833	28.4691	20.4077	28.4543	12.0308	14.5088	15.7674
1260615	36369	LSG1	chr3	-	194361869	tu	8.21986	8.08088	2.28986	10.9758	10.3201	17.919	11.7742	13.3676	10.4732	24.4941
464360	36369	LSG1	chr3	-	194361520	tu	20.3808	32.0087	41.4083	32.1243	11.6249	56.6439	41.2097	68.0718	56.2095	73.0855
1159163	38150	TMED7	chr5	-	114949441	tu	1.12601	1.04946	2.38527	6.60332	1.18621	0.9955	4.54912	1.54241	3.45905	0.991662
1177780	33276	YIPF4	chr2	+	32530953	tu	1.12601	1.99398	3.24397	2.14162	7.59177	10.0545	9.09823	12.9563	14.7009	4.36331
1213280	46916	LIN7C	chr11	-	27518433	tu	5.29224	1.04946	2.48068	2.23085	1.18621	4.1811	7.93866	5.65552	2.4982	2.97499
627532	41397	DUS4L	chr7	+	107218874	tu	1.12601	1.04946	8.77781	3.56936	1.18621	11.5478	9.90102	3.49614	5.76508	6.54497
274915	45496	BMI1	chr10	+	22620418	tu	17.3405	5.98195	13.6438	28.3764	12.9297	33.7474	12.4878	14.7043	10.4732	15.0733
520083	37981	SCAMP1	chr5	+	77774102	tu	22.4076	3.98797	37.7827	20.7915	21.945	24.5888	13.9149	14.8072	12.1067	11.5033
4467644	37981	SCAMP1	chr5	+	77774647	tu	7.31905	1.99398	0.954109	2.85549	7.59177	4.9775	0.891984	5.03855	3.36296	3.07415
464712	35077	CRTAP	chr3	+	33189264	tu	2.13942	3.04345	5.62925	2.14162	3.79588	1.69235	0.891984	1.02828	1.82561	0.991662
1192963	55526	CHMP1B	chr18	+	11854443	tu	5.17964	18.0508	12.2126	6.78179	5.10072	3.7829	2.31916	1.64524	0.960846	1.68583
2520005	56264	EPOR	chr19	-	11487883	tu-ce	6.19305	3.98797	3.14856	6.33562	5.10072	2.1901	8.74144	2.15938	1.72952	3.07415
322623	37842	C5orf43	chr5	-	60455239	tu	3.15282	1.04946	3.24397	1.51698	2.49105	2.88695	1.51637	4.42159	1.72952	6.14831
880686	44761	ZMAT1	chrX	-	101137631	tu	2.02682	13.1183	6.965	6.87102	6.40555	0.9955	0.891984	1.02828	0.960846	0.991662
1261706	42649	DERL1	chr8	-	124026388	tu-ce	1.12601	9.0254	6.20171	6.24638	6.40555	10.6518	10.4362	12.2365	8.16719	10.9083
1170668	36189	EIF5A2	chr3	-	170610260	tu	2.13942	1.04946	2.38527	2.85549	6.28693	4.3802	1.51637	3.70179	2.4982	3.07415
676737	52063	ARIH1	chr15	+	72878900	tu	17.3405	34.1076	8.30075	18.8284	19.3353	10.2536	6.33308	2.77634	1.63344	13.9824
1306107	37894	GTF2H2	chr5	-	70331332	tu-me-ce	6.41825	1.04946	0.954109	1.51698	1.18621	10.1541	11.9526	7.50641	3.26688	8.03247
1194764	45538	MPP7	chr10	-	28339926	tu	5.17964	11.0194	8.39616	15.0806	2.60967	1.49325	5.88709	3.70179	0.960846	2.37999
555646	45538	MPP7	chr10	-	28340101	tu	21.3942	18.9953	20.4179	21.5054	7.71039	4.7784	12.7554	5.44986	11.4341	1.48749
688592	36775	USP46	chr4	-	53460345	tu	1.12601	1.99398	4.77055	2.14162	5.10072	1.49325	1.51637	2.15938	4.13164	9.22246
92009	53971	MPDU1	chr17	+	7491514	tu	2.13942	1.04946	3.33938	0.892341	2.49105	4.3802	3.65713	2.26221	0.960846	3.86748
1229980	53971	MPDU1	chr17	+	7491666	tu	2.13942	1.04946	1.7174	0.892341	1.18621	2.88695	0.891984	2.982	2.4982	4.66081
4472537	37254	PGRMC2	chr4	-	129191938	tu	20.4934	12.0688	9.82733	14.1882	14.2346	10.1541	4.19232	8.946	4.90031	9.51996
1204027	33439	C2orf74	chr2	+	61391798	tu	2.13942	1.04946	7.15582	3.56936	3.79588	20.6068	11.8634	8.74034	11.338	11.5033
431068	42418	STAU2	chr8	-	74461842	tu-me-ce	5.17964	1.04946	0.954109	7.76336	8.8966	6.9685	1.51637	5.65552	1.72952	8.2308
1170247	46344	C10orf84	chr10	-	120069274	tu	9.23327	1.04946	9.25486	8.29877	2.49105	6.7694	2.85435	7.60924	5.76508	11.0075
1028305	46493	SIRT3	chr11	-	215430	tu	2.13942	3.04345	2.48068	0.892341	1.18621	1.5928	0.891984	2.36503	3.45905	2.37999
225836	46493	SIRT3	chr11	-	216142	tu	5.17964	3.98797	6.965	8.29877	7.71039	8.06355	7.67106	12.9563	11.4341	3.66915
1169853	46037	RPP30	chr10	+	92660729	tu-me-ce	1.12601	1.04946	0.954109	1.60621	1.18621	4.67885	5.6195	8.946	16.4305	3.66915
13062	46043	HECTD2	chr10	+	93223424	tu-me-ce	3.15282	1.04946	1.62199	2.94472	2.49105	11.3487	9.09823	12.1337	12.2027	13.6849
96027	46043	HECTD2	chr10	+	93274518	tu-me-ce	1.12601	1.04946	1.7174	0.892341	1.18621	2.09055	3.56794	1.43959	7.4946	9.71829
146890	53440	CTRL	chr16	-	67963476	tu	9.23327	25.0822	9.06404	8.74494	19.3353	6.1721	5.7087	5.55269	9.89671	3.66915
861336	30568	HP1BP3	chr1	-	21069169	tu-me-ce	45.8285	60.9739	55.5292	68.7102	27.1643	44.9966	66.7204	38.9716	53.0387	46.8065
135711	55971	LMNB2	chr19	-	2429971	tu	3.15282	1.04946	4.86596	1.51698	1.18621	3.48425	6.42228	7.71207	3.26688	7.43747
476746	41401	CBLL1	chr7	+	107400134	tu	25.4478	35.0521	42.8395	24.7178	49.1092	22.3987	24.8863	16.0411	18.5443	19.3374
397580	46344	C10orf84	chr10	-	120069430	tu	8.21986	5.03743	20.7996	5.44328	2.60967	10.7514	6.95747	6.16965	7.30243	15.2716
1266130	46902	FANCF	chr11	-	22644437	tu	1.12601	1.04946	1.7174	0.892341	1.18621	3.5838	2.22996	1.54241	5.09248	2.37999
419456	34381	STK17B	chr2	-	197001907	tu	36.7079	28.9652	44.3661	40.78	42.7037	8.06355	11.9526	11.6195	6.53375	8.72663
450502	58153	PHF20	chr20	+	34538297	tu	12.2735	17.0013	13.6438	18.2037	16.7256	9.25815	25.6891	9.97427	22.676	20.8249
4432156	53249	PAPD5	chr16	+	50264593	tu	14.4129	9.0254	3.05315	6.87102	5.10072	2.7874	4.28152	4.21593	8.26328	4.46248
1136854	53249	PAPD5	chr16	+	50265738	tu	55.9626	49.01	38.2598	70.0487	53.1424	38.7249	21.3184	31.2596	27.3841	28.4607
1138351	43159	ALDH1B1	chr9	+	38397951	tu	1.12601	1.04946	0.954109	2.32009	1.18621	6.86895	4.99511	6.99227	3.26688	3.76832
681971	58994	C22orf29	chr22	-	19835374	tu	2.13942	1.04946	4.86596	2.94472	1.18621	1.49325	1.51637	3.08483	1.72952	3.96665
312873	48683	ERGIC2	chr12	-	29493648	tu	3.04022	16.0568	9.92274	12.9389	10.3201	46.888	67.3448	56.8636	59.4764	48.1948
4425881	56955	PLEKHG2	chr19	+	39916244	tu-me-ce	1.12601	3.04345	2.48068	2.23085	2.49105	1.5928	2.31916	3.08483	1.72952	0.991662
878940	43014	C9orf72	chr9	-	27560411	tu-me-ce	6.19305	1.04946	5.43842	2.76626	11.5063	0.9955	0.891984	1.02828	0.960846	0.991662
107774	41877	LMBR1	chr7	-	156475122	tu	1.12601	1.04946	1.62199	2.23085	6.28693	2.1901	5.08431	3.59896	4.13164	3.07415
1259606	45393	KIN	chr10	-	7797992	tu	2.13942	1.04946	4.00726	0.892341	6.28693	4.1811	8.65224	1.43959	5.76508	2.97499
1216518	37645	ANKH	chr5	-	14709923	tu	7.20645	18.0508	15.1703	19.6315	10.3201	13.8374	21.4968	22.7249	10.4732	25.0891
1144272	46388	IKZF5	chr10	-	124753132	tu-ce	15.3137	7.03142	12.2126	14.9021	11.6249	2.1901	4.37072	5.03855	1.72952	5.35498
749334	46408	ZRANB1	chr10	+	126676002	tu	4.16623	4.09291	4.77055	1.42774	5.10072	0.9955	1.60557	2.46786	0.960846	2.47916
1206542	50976	RPS6KA5	chr14	-	91360317	tu-me-ce	3.15282	1.04946	2.48068	4.37247	1.18621	0.9955	3.03274	3.18765	0.960846	0.991662
573836	36411	SENP5	chr3	+	196658100	tu	3.15282	1.04946	3.33938	0.892341	2.49105	3.5838	0.891984	4.31876	3.36296	5.35498
1195981	36411	SENP5	chr3	+	196661583	tu	1.12601	5.03743	7.15582	2.85549	1.18621	4.08155	5.6195	3.49614	13.9323	7.3383
434906	44695	P2RY10	chrX	+	78217583	tu	45.8285	56.9859	53.2393	53.9866	49.2279	9.955	13.2906	3.39331	17.8717	12.9908
113190	32851	URB2	chr1	+	229795798	tu	1.12601	5.14238	0.954109	0.892341	1.18621	4.87795	2.14076	9.97427	4.13164	2.97499
211483	58712	MRPS6	chr21	+	35515331	tu	66.0967	81.9632	95.1247	96.5513	72.5963	284.116	271.163	457.068	378.285	244.445
1207393	58712	MRPS6	chr21	+	35515288	tu	11.2601	7.97593	16.029	15.616	9.01522	48.2817	32.2898	72.0821	56.2095	45.4181
86293	59621	KLHDC7B	chr22	+	50989451	tu	2.13942	6.0869	8.49157	9.72651	3.79588	5.67435	1.51637	2.15938	6.72592	3.07415
451677	59621	KLHDC7B	chr22	+	50988543	tu	2.13942	4.09291	1.62199	1.42774	15.1835	2.9865	0.891984	2.982	4.22772	1.58666
726533	34923	FANCD2	chr3	+	10140698	tu-me-ce	1.12601	2.09893	1.7174	0.892341	1.18621	3.48425	4.37072	3.59896	2.4982	5.25581
744692	43152	DCAF10	chr9	+	37867664	tu	2.13942	1.04946	3.33938	2.23085	1.18621	2.9865	2.94355	1.54241	1.72952	3.86748
1207527	55431	ENOSF1	chr18	-	673995	tu-me-ce	3.15282	1.04946	15.4566	7.5849	7.71039	27.4758	24.7971	32.4935	34.5905	35.6007
1186819	36716	RHOH	chr4	+	40246021	tu	9.23327	18.0508	10.5906	14.1882	21.945	5.47525	2.14076	10.4884	5.76508	5.94997
1033411	52893	C16orf45	chr16	+	15681817	tu	1.12601	1.04946	0.954109	1.60621	2.49105	12.1451	7.67106	5.44986	8.16719	12.3958
1062144	52893	C16orf45	chr16	+	15682112	tu	4.16623	1.99398	5.62925	2.85549	1.18621	11.8464	14.5393	14.7043	15.3735	24.3949
1276101	50536	SNX6	chr14	-	35031609	tu	3.04022	3.98797	22.994	12.2251	3.79588	33.4488	17.2153	23.239	22.5799	31.4357
1165904	50536	SNX6	chr14	-	35031687	tu	5.17964	8.08088	10.7814	10.9758	2.60967	17.023	24.1728	31.3624	20.9464	23.6016
1068958	33063	RNF144A	chr2	+	7184224	tu	5.17964	8.08088	6.1063	17.8468	3.79588	10.5523	16.6801	14.0874	16.2383	11.5033
315333	39208	TCF19	chr6	+	31131996	tu	3.15282	5.03743	2.38527	7.76336	1.18621	50.2727	44.6884	35.6812	39.3947	44.0298
359098	39208	TCF19	chr6	+	31131561	tu	6.19305	9.0254	18.4143	7.49566	7.71039	145.542	116.582	127.815	105.885	111.066
343353	51076	SETD3	chr14	-	99864861	tu	3.15282	4.09291	4.00726	4.28323	1.18621	11.5478	7.04667	8.946	4.13164	8.03247
233306	38656	FBXW11	chr5	-	171288676	tu	13.2869	17.0013	7.63288	12.1358	15.4208	22.996	28.3651	15.3213	26.6154	27.8657
661563	38656	FBXW11	chr5	-	171288555	tu	6.19305	9.0254	5.43842	8.92341	3.79588	13.3397	9.09823	10.1799	11.338	10.8091
352919	31989	RUSC1	chr1	+	155300906	tu	4.05363	9.0254	21.2766	14.9021	12.9297	26.0821	24.0836	45.7583	47.4658	39.0715
112096	31989	RUSC1	chr1	+	155300524	tu	2.13942	9.13035	2.38527	1.42774	2.49105	13.3397	6.95747	15.527	8.93587	14.4783
623420	38685	THOC3	chr5	+	175386530	tu-me-ce	1.12601	3.04345	3.24397	2.23085	1.18621	6.47075	0.891984	6.58096	1.72952	2.28082
1252070	37045	KIAA0914	chr4	-	89647507	tu	16.4397	1.04946	2.28986	13.1174	3.79588	0.9955	3.12194	1.02828	2.59428	0.991662
805894	37045	KIAA0914	chr4	-	89647629	tu	17.6783	3.04345	1.62199	0.892341	3.79588	0.9955	0.891984	1.02828	0.960846	0.991662
399088	47823	TMEM135	chr11	+	87034186	tu	1.12601	4.09291	2.48068	2.94472	1.18621	1.49325	2.22996	5.14138	2.4982	3.86748
600486	56775	ZNF792	chr19	-	35447262	tu	8.21986	18.9953	24.2344	17.4899	9.01522	7.46625	11.9526	9.56296	2.4982	7.3383
646839	56775	ZNF792	chr19	-	35448379	tu	7.31905	1.99398	7.8237	2.14162	3.79588	1.5928	0.891984	1.02828	3.45905	2.47916
269909	54942	TRIM25	chr17	-	54968564	tu	2.13942	1.04946	2.48068	0.892341	6.28693	2.7874	3.56794	5.75834	4.9964	3.07415
29502	44435	TBC1D25	chrX	+	48419600	tu	54.9492	84.0621	36.8286	14.0097	44.0085	22.3987	18.0181	20.7712	16.1422	14.2799
292562	44435	TBC1D25	chrX	+	48420999	tu	12.2735	11.0194	15.2658	12.8497	5.10072	2.7874	2.94355	5.75834	3.36296	4.56165
51518	38886	RIOK1	chr6	+	7418148	tu	6.19305	5.03743	3.81644	12.4035	6.40555	18.4167	13.8257	22.7249	22.5799	22.9074
500720	51616	HAUS2	chr15	+	42862187	tu	9.23327	25.0822	15.1703	19.5423	11.6249	32.7519	44.7776	29.203	31.4197	19.2383
1267116	36798	TMEM165	chr4	+	56292331	tu	8.21986	12.0688	18.3189	12.8497	5.10072	109.107	115.155	90.1798	143.55	126.635
4467418	36798	TMEM165	chr4	+	56291807	tu	1.12601	1.04946	0.954109	3.83706	1.18621	11.946	13.2014	12.1337	13.7401	19.4366
346984	52270	WDR73	chr15	-	85186298	tu	7.20645	10.0749	1.62199	6.87102	10.2014	28.969	8.29545	27.3521	16.1422	24.2957
560422	52270	WDR73	chr15	-	85186376	tu	2.13942	1.99398	8.01452	2.14162	2.49105	9.3577	9.09823	18.3033	8.07111	12.2966
2960533	58153	PHF20	chr20	+	34536457	tu	2.13942	1.04946	1.62199	1.51698	4.9821	0.9955	2.31916	1.02828	3.45905	2.37999
1209622	35570	CGGBP1	chr3	-	88102027	tu	2.02682	11.0194	9.15945	10.2619	9.01522	14.0365	9.81182	16.2468	8.93587	5.75164
1053962	43287	C9orf85	chr9	+	74588311	tu	5.29224	1.04946	2.48068	0.892341	1.18621	2.09055	9.36583	3.49614	4.9964	3.76832
1165506	43287	C9orf85	chr9	+	74588370	tu	11.2601	8.08088	8.39616	14.3667	5.10072	22.4983	22.924	12.0308	12.1067	15.7674
235837	34512	RPE	chr2	+	210885951	tu-me-ce	1.12601	1.04946	1.7174	0.892341	1.18621	2.7874	10.793	3.49614	2.4982	5.25581
760672	50808	PCNX	chr14	+	71582028	tu	9.23327	9.0254	6.20171	7.5849	2.60967	3.5838	5.88709	3.59896	2.4982	0.991662
532314	52275	ZNF592	chr15	+	85346528	tu	16.4397	9.0254	9.92274	8.1203	7.71039	5.5748	2.14076	7.0951	5.76508	3.76832
1213130	32687	LPGAT1	chr1	-	211921425	tu	12.3861	5.03743	3.81644	6.87102	7.71039	4.28065	4.37072	3.59896	4.9964	0.991662
4658590	54806	CDC27	chr17	-	45195307	tu	7.20645	11.0194	12.9759	12.9389	1.30484	29.4668	26.9379	35.2699	27.3841	21.3207
101134	35633	FAM55C	chr3	+	101544774	tu	1.12601	7.13636	6.39253	0.892341	1.18621	1.5928	0.891984	2.36503	2.59428	1.68583
617721	35498	ATXN7	chr3	+	63989230	tu-me-ce	31.6408	31.0642	37.6873	26.0563	19.4539	3.48425	7.22507	2.87917	0.960846	4.56165
278729	35169	HIGD1A	chr3	-	42825797	tu	22.4076	24.0327	72.2261	46.7586	28.4691	268.685	254.126	253.264	224.454	200.018
1248477	35169	HIGD1A	chr3	-	42826658	tu	3.15282	1.04946	7.72829	9.01264	11.5063	35.3402	40.5853	40.4112	28.1528	38.3773
386493	37909	SERF1A	chr5	+	70203834	tu	8.33246	1.99398	7.91911	2.14162	1.18621	10.7514	9.09823	6.78662	12.2988	2.97499
496423	50127	GPR180	chr13	+	95279699	tu	1.12601	1.04946	0.954109	1.60621	1.18621	2.09055	2.85435	3.59896	5.86116	7.53663
1126841	44181	PRKX	chrX	-	3526442	tu	1.12601	1.04946	4.00726	1.51698	6.28693	0.9955	1.60557	1.02828	1.82561	1.68583
158266	55643	GALNT1	chr18	+	33291787	tu	5.17964	24.1377	9.15945	6.15715	3.79588	13.4392	13.3798	9.56296	3.26688	4.36331
1194338	45416	SEC61A2	chr10	+	12207360	tu-me	5.17964	7.03142	3.14856	2.85549	2.49105	1.5928	0.891984	1.02828	2.59428	2.47916
256962	39699	PAQR8	chr6	+	52270948	tu	1.12601	1.04946	0.954109	0.892341	1.18621	8.9595	7.13587	1.43959	7.39851	5.15664
684837	33928	CBWD1	chr2	+	114253378	tu-me-ce	16.3271	13.0134	14.4071	14.1882	5.10072	30.2632	26.9379	17.9948	22.5799	24.9899
220567	42512	PDP1	chr8	+	94937187	tu	16.4397	14.0628	6.1063	16.9545	3.91451	2.28965	3.74633	1.02828	1.72952	1.68583
667230	42512	PDP1	chr8	+	94938292	tu	52.9224	47.016	54.0026	69.3349	56.9383	9.25815	18.1073	6.78662	15.4696	10.8091
4497404	36883	DCK	chr4	+	71896621	tu	19.3673	30.0147	47.5146	14.7236	12.9297	15.1316	31.8438	23.9588	19.313	19.2383
357267	36883	DCK	chr4	+	71896478	tu	1.12601	5.03743	7.91911	1.42774	5.10072	3.48425	9.36583	3.59896	1.72952	2.97499
1208575	49914	COG6	chr13	+	40326770	tu	1.12601	1.04946	0.954109	1.60621	1.18621	1.49325	4.37072	5.86117	1.72952	3.86748
587781	45453	FAM188A	chr10	-	15820846	tu	1.12601	1.04946	0.954109	2.32009	1.18621	3.5838	2.94355	4.31876	1.72952	6.04914
246642	45453	FAM188A	chr10	-	15820172	tu	5.17964	3.04345	7.06041	4.194	3.79588	13.4392	4.90591	12.9563	11.4341	8.72663
589550	46845	C11orf58	chr11	+	16777576	tu	3.15282	10.0749	1.62199	2.76626	8.8966	9.45725	8.47385	6.16965	1.63344	10.3133
498969	50808	PCNX	chr14	+	71578694	tu	4.16623	5.03743	6.20171	9.72651	6.40555	2.7874	6.51148	2.15938	4.13164	3.76832
1242679	37161	C4orf32	chr4	+	113108183	tu	1.12601	1.04946	0.954109	3.12319	1.18621	6.3712	3.65713	2.87917	2.4982	4.56165
888689	50986	TC2N	chr14	-	92247530	tu	19.3673	24.0327	45.2248	27.3949	27.1643	6.9685	4.99511	4.21593	4.9964	2.97499
1219347	43262	FAM122A	chr9	+	71396225	tu	2.13942	14.0628	5.43842	1.42774	8.8966	6.07255	9.18743	8.946	8.16719	5.15664
1224033	32667	HSD11B1	chr1	+	209908279	tu	1.12601	1.04946	0.954109	0.892341	1.18621	2.1901	10.2578	1.54241	0.960846	3.07415
951212	32667	HSD11B1	chr1	+	209908204	tu	1.12601	1.04946	1.7174	0.892341	1.18621	6.86895	10.7038	3.49614	4.90031	2.28082
722834	33842	DKFZp434L1215	chr2	-	106709766	tu	24.4344	20.0448	26.3334	32.8381	21.945	25.0866	15.8773	27.455	14.5088	11.4041
865510	33842	DKFZp434L1215	chr2	-	106710071	tu	16.4397	3.04345	12.2126	8.20953	7.71039	7.46625	7.04667	3.49614	9.89671	3.66915
412270	59373	NOL12	chr22	+	38089480	tu-me-ce	12.2735	5.98195	9.06404	4.72941	42.4665	20.3082	6.24389	41.9536	33.8218	29.254
4471229	59373	NOL12	chr22	+	38087785	tu-me-ce	13.3995	3.98797	6.965	6.87102	3.79588	13.3397	4.90591	13.5732	11.338	11.6025
92399	54377	RHOT1	chr17	+	30552519	tu	5.17964	6.0869	3.91185	5.62175	5.10072	9.5568	6.33308	4.1131	0.960846	11.1066
475456	40211	EPM2A	chr6	-	145946444	tu-ce	5.17964	1.04946	6.39253	2.85549	1.18621	4.28065	4.37072	2.26221	1.72952	3.86748
4463594	44322	GK	chrX	+	30748728	tu	1.12601	1.04946	0.954109	0.892341	1.18621	16.8239	10.5254	6.78662	4.03555	7.23914
529582	48677	KLHDC5	chr12	+	27955976	tu	7.31905	1.04946	0.954109	10.6189	2.49105	4.7784	2.14076	9.87145	5.76508	5.15664
366416	48677	KLHDC5	chr12	+	27951113	tu	9.34587	6.0869	2.38527	2.76626	7.71039	5.47525	4.28152	6.99227	5.76508	6.64414
136865	57476	ZNF350	chr19	-	52467593	tu	17.4531	18.0508	12.1172	10.7973	5.10072	2.7874	5.79789	2.15938	5.86116	4.56165
874610	39879	RRAGD	chr6	-	90077586	tu	11.3727	6.0869	3.81644	8.92341	5.10072	16.5253	18.7317	18.7146	15.3735	14.3791
318433	39879	RRAGD	chr6	-	90074724	tu	2.13942	6.0869	2.38527	5.62175	3.79588	3.3847	11.9526	12.3393	4.13164	8.72663
512432	59029	CRKL	chr22	+	21307894	tu-ce	26.5738	22.0388	13.5484	28.2872	5.21934	18.4167	14.5393	28.0719	24.982	22.9074
111	59029	CRKL	chr22	+	21308033	tu-ce	12.2735	33.0581	29.2912	42.8323	44.0085	35.3402	38.6229	37.1207	33.8218	24.1966
1215111	49163	TMBIM4	chr12	-	66531612	tu	28.488	30.0147	42.0762	50.1495	33.6885	51.4673	41.2097	56.1438	56.2095	55.3348
756591	49163	TMBIM4	chr12	-	66530718	tu	5.17964	1.04946	15.2658	17.0437	10.3201	19.91	14.5393	5.34703	14.6049	21.6182
338330	58201	KIAA1219	chr20	+	37207341	tu-me-ce	9.23327	12.0688	6.86959	23.2009	1.30484	6.1721	7.76026	6.27248	7.39851	3.66915
1233173	31474	CLCC1	chr1	-	109474917	tu	3.15282	1.04946	0.954109	3.74783	1.18621	4.1811	3.56794	7.0951	4.9964	5.25581
596439	52870	ERCC4	chr16	+	14046049	tu	2.13942	1.04946	0.954109	1.60621	1.18621	3.5838	7.31427	2.87917	0.960846	1.58666
144780	52870	ERCC4	chr16	+	14046203	tu	1.12601	1.99398	2.38527	7.22796	1.18621	6.7694	4.19232	6.16965	11.4341	13.8833
192910	40282	MTRF1L	chr6	-	153311045	tu	2.13942	1.04946	3.14856	2.85549	11.3877	4.7784	9.18743	6.88945	7.39851	5.15664
486928	46037	RPP30	chr10	+	92660529	tu-me-ce	6.19305	17.1063	9.15945	14.9913	6.40555	59.2322	75.551	64.6785	56.9782	55.3348
36273	31234	DEPDC1	chr1	-	68941265	tu	1.12601	1.04946	1.7174	0.892341	1.18621	8.06355	7.04667	5.44986	16.3344	8.03247
377274	31234	DEPDC1	chr1	-	68939836	tu	1.12601	1.04946	0.954109	0.892341	1.18621	5.3757	15.4313	9.46014	13.8362	8.72663
242147	51616	HAUS2	chr15	+	42859273	tu	1.12601	1.04946	3.43479	0.892341	1.18621	4.47975	2.94355	1.54241	2.59428	0.991662
1155171	48737	IRAK4	chr12	+	44183344	tu	7.20645	15.0073	21.1812	25.6102	18.0304	9.3577	15.3421	10.1799	11.338	10.115
309984	37473	HPGD	chr4	-	175411384	tu	3.15282	1.04946	3.14856	9.28034	1.18621	1.69235	0.891984	1.02828	0.960846	0.991662
337652	58412	PMEPA1	chr20	-	56223454	tu	6.30565	5.03743	1.62199	2.14162	2.49105	1.69235	0.891984	1.64524	0.960846	1.68583
2940242	38559	SAP30L	chr5	+	153835839	tu	10.2467	18.0508	10.686	4.10477	12.9297	7.46625	4.90591	6.88945	9.03195	8.8258
671529	47807	CREBZF	chr11	-	85369852	tu-ce	1.12601	8.08088	3.91185	4.28323	1.18621	2.9865	0.891984	6.06683	1.72952	1.58666
2835169	40048	HSF2	chr6	+	122754100	tu	36.7079	35.9966	37.5919	43.457	36.2981	17.919	12.4878	10.0771	10.5693	16.5608
2443842	40048	HSF2	chr6	+	122754372	tu	2.02682	15.1123	10.0181	3.48013	6.40555	6.07255	0.891984	1.54241	0.960846	1.58666
678700	55111	PRKAR1A	chr17	+	66528901	tu	17.3405	15.0073	30.1499	34.2659	23.2498	47.0871	23.37	40.4112	36.2239	39.0715
506200	55111	PRKAR1A	chr17	+	66528619	tu	4.16623	13.1183	3.14856	1.42774	2.49105	12.1451	8.38465	6.16965	4.03555	12.3958
998138	46902	FANCF	chr11	-	22645711	tu	7.20645	6.0869	5.43842	2.14162	6.40555	9.3577	9.81182	11.5167	8.16719	11.6025
743449	43286	FAM108B1	chr9	-	74480071	tu	7.20645	19.1003	14.5025	6.78179	10.3201	5.3757	14.0041	9.56296	12.2027	6.54497
1275415	43286	FAM108B1	chr9	-	74480282	tu	2.13942	1.04946	5.53383	4.99711	3.79588	1.49325	3.03274	3.08483	2.59428	1.58666
522773	40968	RABGEF1	chr7	+	66276443	tu	5.17964	3.98797	7.72829	12.4035	5.10072	7.964	15.3421	20.257	9.70454	13.6849
903617	40196	ADAT2	chr6	-	143748357	tu	5.17964	1.99398	1.62199	0.892341	11.3877	4.08155	2.14076	5.55269	9.89671	8.13163
358174	38206	LYRM7	chr5	+	130538674	tu	2.13942	2.09893	1.7174	1.51698	1.18621	2.88695	3.65713	4.31876	3.36296	4.56165
957861	37528	UFSP2	chr4	-	186320691	tu	1.12601	1.99398	6.29712	7.13872	1.18621	3.3847	4.19232	17.6863	16.3344	9.42079
621342	37528	UFSP2	chr4	-	186321460	tu	7.20645	7.03142	13.7392	14.9913	11.6249	41.811	59.9413	21.7994	24.8859	34.1132
720350	34129	RIF1	chr2	+	152332422	tu	4.16623	1.04946	3.14856	7.13872	1.18621	5.47525	5.7087	7.71207	4.90031	5.15664
775210	59416	APOBEC3C	chr22	+	39415032	tu	3.15282	1.04946	4.00726	2.94472	1.18621	17.4212	11.8634	7.40358	6.53375	11.6025
559	59416	APOBEC3C	chr22	+	39414823	tu	11.2601	17.0013	12.8805	5.44328	18.0304	44.897	32.9142	73.316	120.49	66.6397
1012562	58788	PRDM15	chr21	-	43218391	tu	7.20645	9.0254	7.72829	2.76626	10.2014	12.6428	7.67106	12.8534	9.70454	11.6025
1192824	58788	PRDM15	chr21	-	43219280	tu	1.12601	1.04946	1.7174	2.32009	1.18621	3.68335	0.891984	5.964	0.960846	2.37999
1255484	53632	ZDHHC7	chr16	-	85008176	tu-ce	8.21986	13.1183	5.34301	3.39089	11.5063	10.8509	1.42717	13.7789	4.13164	7.3383
2136013	53632	ZDHHC7	chr16	-	85008070	tu-ce	85.464	76.9258	65.1657	73.8858	58.3617	61.2232	49.4159	74.0358	48.2345	56.7231
4430288	44637	OGT	chrX	+	70794206	tu	107.759	135.906	134.052	93.785	72.5963	65.0061	81.7057	72.5963	95.5081	77.2505
1108612	55321	KIAA1618	chr17	+	78294033	tu-me-ce	7.31905	1.04946	2.38527	2.85549	2.49105	3.5838	3.65713	2.87917	5.86116	3.07415
98057	35007	DPH3	chr3	-	16301890	tu	15.4263	7.03142	12.9759	9.54804	2.60967	39.1231	41.9232	43.7017	41.0281	51.8639
175266	41388	SYPL1	chr7	-	105732144	tu	16.3271	5.98195	19.7501	16.8652	21.945	9.3577	16.8585	9.46014	6.53375	5.75164
1241147	41388	SYPL1	chr7	-	105730952	tu	87.3782	103.897	99.609	136.35	101.065	65.1057	57.6222	79.1772	77.0598	65.1522
1184081	42611	ENY2	chr8	+	110355904	tu	18.3539	34.0027	31.581	31.4104	56.9383	126.628	152.172	134.91	188.422	170.467
286554	42611	ENY2	chr8	+	110355809	tu	3.15282	3.04345	3.14856	9.19111	3.79588	22.996	13.8257	32.6992	21.8112	21.4199
229160	49295	MRPL42	chr12	+	93895308	tu	1.12601	1.04946	0.954109	0.892341	3.67726	4.1811	3.56794	5.55269	5.76508	7.43747
34036	32775	FBXO28	chr1	+	224347254	tu	8.21986	12.0688	14.4071	16.9545	9.01522	25.6839	20.0696	18.6118	27.4802	18.5441
1346915	51010	C14orf142	chr14	-	93669240	tu	8.21986	3.98797	9.15945	7.49566	15.4208	36.5348	60.4765	51.6194	41.0281	51.0706
498148	51010	C14orf142	chr14	-	93669804	tu	1.12601	1.04946	0.954109	2.32009	1.18621	6.66985	6.33308	9.56296	10.5693	11.6025
1139949	52354	SLCO3A1	chr15	+	92715665	tu-me-ce	9.23327	3.04345	13.0713	9.63728	3.79588	2.48875	0.891984	1.02828	0.960846	0.991662
3385708	36626	QDPR	chr4	-	17488157	tu	2.13942	1.99398	7.25123	1.51698	2.49105	14.0365	6.24389	13.5732	12.2027	10.115
890221	52210	MESDC2	chr15	-	81270586	tu	2.02682	5.98195	11.5447	10.9758	7.71039	6.66985	13.9149	14.8072	12.9714	13.6849
500737	51632	ADAL	chr15	+	43644386	tu-me-ce	1.12601	1.04946	1.7174	0.892341	1.18621	3.5838	2.94355	2.26221	4.22772	3.07415
242158	51632	ADAL	chr15	+	43646099	tu-me-ce	1.12601	1.04946	1.7174	1.60621	1.18621	6.27165	7.84946	3.49614	3.26688	3.76832
1084385	35450	CCDC66	chr3	+	56655838	tu-me	25.5604	11.0194	28.7187	24.1824	16.8442	17.4212	3.47874	12.2365	6.53375	13.0899
536841	32725	RRP15	chr1	+	218504920	tu	2.13942	1.99398	1.62199	5.80021	1.18621	8.7604	4.19232	11.6195	11.4341	8.03247
581555	41378	SRPK2	chr7	-	104757750	tu	1.12601	7.13636	2.38527	1.42774	6.28693	3.68335	1.51637	2.982	3.36296	1.58666
523616	41378	SRPK2	chr7	-	104756829	tu	18.3539	9.96992	11.3539	20.97	18.0304	14.6338	18.1073	11.4139	9.70454	14.3791
249357	42718	PHF20L1	chr8	+	133859831	tu-me-ce	22.4076	22.9833	23.3757	21.5054	23.2498	15.7289	40.7637	19.2288	23.3486	27.0724
3614477	35323	IP6K1	chr3	-	49761729	tu	1.12601	1.04946	0.954109	0.892341	16.3697	2.88695	1.51637	1.54241	1.72952	7.0408
393673	43572	ERP44	chr9	-	102744764	tu	14.3003	7.03142	23.5665	19.5423	10.3201	18.5163	16.6801	16.1439	12.1067	15.0733
1125663	41988	FDFT1	chr8	+	11696176	tu	11.2601	13.0134	20.6088	6.78179	7.71039	29.3672	48.2563	34.4472	44.295	25.5849
1177113	37975	WDR41	chr5	-	76727624	tu	1.12601	1.04946	0.954109	0.892341	1.18621	1.49325	6.51148	1.02828	5.86116	5.25581
604594	34990	ZFYVE20	chr3	-	15111580	tu	21.3942	9.0254	15.0749	31.6781	16.8442	3.48425	5.08431	1.54241	5.86116	4.56165
866540	34990	ZFYVE20	chr3	-	15113195	tu	10.2467	12.0688	10.686	11.5112	9.01522	0.9955	0.891984	4.01027	2.59428	0.991662
4416093	51944	APH1B	chr15	+	63598104	tu	10.2467	13.0134	12.9759	10.8866	7.71039	4.87795	4.99511	4.21593	5.76508	5.94997
762980	51944	APH1B	chr15	+	63601320	tu	10.2467	15.0073	12.9759	12.9389	1.30484	5.5748	3.56794	2.87917	4.9964	3.76832
1410333	58174	RBL1	chr20	-	35626188	tu-me-ce	1.12601	1.04946	0.954109	0.892341	1.18621	4.28065	3.65713	5.14138	0.960846	2.28082
540376	58174	RBL1	chr20	-	35627118	tu-me-ce	1.12601	1.04946	0.954109	1.60621	1.18621	4.1811	4.99511	6.27248	6.62984	3.76832
193380	37866	C5orf44	chr5	+	64961896	tu-me	11.3727	3.98797	8.49157	9.63728	1.18621	7.964	12.577	9.46014	16.2383	7.9333
4469477	47993	C11orf57	chr11	+	111954389	tu-ce	1.12601	1.04946	4.10267	2.94472	1.18621	2.88695	2.94355	2.982	3.36296	3.07415
340826	43262	FAM122A	chr9	+	71396316	tu	1.12601	5.03743	6.20171	9.01264	7.71039	10.1541	8.47385	4.8329	10.6654	6.54497
528288	45753	HERC4	chr10	-	69682438	tu-me	1.12601	1.04946	2.48068	2.32009	1.18621	1.49325	1.51637	1.54241	5.95725	2.37999
147872	58328	TP53RK	chr20	-	45315294	tu	12.2735	5.03743	7.63288	10.2619	12.8111	11.8464	22.8348	26.7352	20.1778	14.9741
4462430	38571	TIMD4	chr5	-	156346305	tu	1.12601	1.04946	0.954109	0.892341	3.67726	12.8419	6.33308	6.78662	8.93587	7.23914
471989	38571	TIMD4	chr5	-	156346368	tu	4.27883	1.04946	3.33938	0.892341	1.18621	15.2311	15.2529	14.8072	19.4091	10.8091
1053871	43036	CHMP5	chr9	+	33281513	tu	29.5014	26.9713	48.8504	54.1651	22.0636	118.863	182.411	99.4342	116.262	130.205
482533	43036	CHMP5	chr9	+	33281161	tu	3.04022	10.0749	10.686	12.2251	16.7256	24.1906	43.4396	28.4832	49.8679	26.2791
65968	34183	GCA	chr2	+	163216936	tu	1.12601	4.09291	3.24397	1.51698	1.18621	8.85995	7.76026	6.27248	3.26688	5.15664
428496	39883	LYRM2	chr6	-	90343945	tu	5.17964	5.03743	6.965	4.194	6.40555	6.07255	6.33308	8.2262	13.0675	8.03247
448133	55757	MALT1	chr18	+	56417278	tu	10.2467	9.0254	8.49157	8.92341	1.18621	6.9685	2.85435	3.59896	5.86116	2.28082
551869	41090	PION	chr7	-	76940071	me-ce	10.2467	21.0942	18.9868	10.7973	12.9297	0.9955	3.03274	1.02828	2.59428	1.68583
4422809	41090	PION	chr7	-	76958849	me-ce	11.3727	6.0869	3.91185	4.81864	2.49105	0.9955	0.891984	1.02828	0.960846	0.991662
4463853	45681	PARG	chr10	-	51026324	tu	11.3727	11.1243	2.28986	2.76626	7.71039	11.946	22.2996	6.06683	4.90031	16.5608
1194804	45681	PARG	chr10	-	51026433	tu	2.13942	5.03743	10.9723	5.53251	1.18621	9.3577	6.95747	13.5732	14.7009	6.54497
92752	54687	RUNDC1	chr17	+	41145704	tu	1.12601	1.04946	3.33938	2.94472	1.18621	3.48425	1.51637	2.87917	4.13164	9.81746
515406	31568	RSBN1	chr1	-	114307944	tu	14.3003	26.0267	11.3539	35.6936	9.01522	10.7514	3.65713	1.02828	2.4982	1.58666
1165878	50493	CBLN3	chr14	-	24895863	tu	2.13942	1.04946	0.954109	2.32009	1.18621	0.9955	1.51637	8.32903	0.960846	1.58666
559065	50493	CBLN3	chr14	-	24895748	tu	1.12601	3.04345	0.954109	0.892341	1.18621	4.9775	0.891984	5.03855	2.4982	3.86748
3062521	57698	ZNF548	chr19	+	57911306	tu	8.21986	10.0749	3.05315	6.87102	6.40555	1.5928	0.891984	1.64524	3.45905	3.17332
4422743	41870	RBM33	chr7	+	155570526	tu-me-ce	42.7883	20.9893	46.6559	48.811	22.0636	15.2311	23.0132	6.68379	14.6049	8.62746
1167206	52210	MESDC2	chr15	-	81271306	tu	21.5068	16.0568	18.1281	6.69255	25.8595	36.6344	26.1351	41.131	26.5193	34.9065
750683	46405	METTL10	chr10	-	126448688	tu	9.23327	13.0134	5.34301	8.92341	7.71039	8.06355	11.239	9.56296	10.5693	8.72663
1177738	33122	GEN1	chr2	+	17966080	tu	1.12601	1.04946	1.7174	0.892341	1.18621	2.09055	3.56794	6.37531	5.86116	2.97499
416706	32906	ERO1LB	chr1	-	236381686	tu	1.12601	1.99398	5.43842	9.01264	11.5063	2.28965	0.891984	2.36503	0.960846	4.75998
862999	32906	ERO1LB	chr1	-	236378855	tu	1.12601	3.04345	2.38527	2.23085	4.9821	0.9955	0.891984	3.29048	0.960846	0.991662
308545	36760	KIAA0826	chr4	-	48499379	tu	11.2601	18.0508	12.1172	22.9332	12.9297	11.5478	6.33308	4.8329	11.5302	0.991662
3540721	34883	RAD18	chr3	-	8921570	tu	1.12601	1.04946	0.954109	2.32009	1.18621	9.3577	8.38465	10.1799	8.93587	13.7841
1227555	33445	XPO1	chr2	-	61705167	tu	2.13942	2.09893	0.954109	2.32009	1.18621	6.86895	0.891984	5.55269	9.12804	4.46248
396165	45415	DHTKD1	chr10	+	12165219	tu	2.13942	6.0869	4.00726	2.85549	1.18621	6.27165	2.14076	6.37531	7.39851	2.97499
1223870	31607	TTF2	chr1	+	117645228	tu-me-ce	1.12601	1.04946	2.48068	3.74783	1.18621	12.6428	4.90591	12.8534	12.9714	16.6599
401586	50112	NDFIP2	chr13	+	80129983	tu	1.12601	1.04946	0.954109	1.60621	1.18621	25.5843	37.2849	15.9383	24.982	23.5024
1260187	35440	SELK	chr3	-	53919309	tu	87.4909	49.01	22.517	61.9284	88.0171	32.6524	42.0124	19.2288	30.5549	44.129
331091	34765	UBE2F	chr2	+	238950206	tu	36.7079	22.0388	52.6668	32.035	58.2431	102.636	126.216	100.154	98.6789	116.818
464313	36305	TBCCD1	chr3	-	186264130	tu	2.13942	1.04946	1.62199	4.4617	2.49105	2.1901	5.88709	3.70179	2.4982	1.58666
982752	36305	TBCCD1	chr3	-	186263857	tu	2.13942	3.04345	1.62199	5.08634	1.18621	1.49325	3.74633	1.54241	4.22772	2.37999
1262012	42424	GDAP1	chr8	+	75278058	tu	2.02682	5.03743	12.308	8.20953	11.5063	13.937	16.7693	9.46014	15.3735	7.23914
172347	42424	GDAP1	chr8	+	75279107	tu	1.12601	9.13035	2.38527	6.33562	1.18621	0.9955	12.0418	13.0591	6.53375	5.85081
520412	38565	CNOT8	chr5	+	154255340	tu	33.6677	16.0568	23.3757	16.0621	28.4691	8.7604	9.81182	7.50641	10.5693	8.03247
853389	38565	CNOT8	chr5	+	154256347	tu	174.756	207.794	182.617	106.992	145.193	61.2232	105.789	53.4703	56.9782	63.7639
1210409	42259	RNF170	chr8	-	42708444	tu	3.15282	12.0688	7.63288	11.6897	5.10072	15.928	13.2014	17.4807	12.9714	12.8916
941839	42259	RNF170	chr8	-	42710847	tu	1.12601	1.04946	8.87322	2.85549	1.18621	3.48425	8.65224	2.87917	1.72952	5.94997
48178	49222	RTVP1	chr12	+	75895565	sg	4.16623	1.04946	7.15582	4.99711	1.18621	2.48875	1.60557	1.02828	0.960846	0.991662
840067	39844	KIAA1009	chr6	-	84833972	tu	1.12601	1.04946	0.954109	2.32009	1.18621	1.49325	4.45992	1.54241	3.36296	3.07415
231598	39844	KIAA1009	chr6	-	84834628	tu	4.16623	1.04946	8.6824	5.62175	1.18621	6.7694	5.6195	7.60924	4.13164	8.8258
1153678	48287	ACAD8	chr11	+	134135735	tu-me	8.21986	17.1063	6.86959	13.6528	5.10072	11.3487	7.67106	10.1799	12.2027	14.4783
843119	44431	FTSJ1	chrX	+	48344687	tu	44.8151	64.9619	55.5292	42.6539	25.8595	133.795	134.333	156.709	134.711	149.245
4455691	44431	FTSJ1	chrX	+	48344738	tu	1.12601	3.04345	0.954109	3.6586	3.79588	8.06355	9.81182	12.9563	3.26688	10.9083
1136192	33618	C2orf3	chr2	-	75889834	tu-me-ce	1.12601	1.99398	4.86596	2.23085	1.18621	5.3757	5.6195	8.946	8.16719	8.8258
109496	44922	STAG2	chrX	+	123236350	tu	77.2442	80.9138	89.9725	97.8898	36.2981	68.3908	52.8946	64.6785	61.0137	56.7231
964742	44922	STAG2	chrX	+	123236504	tu	2.13942	11.1243	6.965	3.48013	3.79588	4.28065	2.94355	3.59896	2.4982	5.35498
1221598	50249	TFDP1	chr13	+	114295503	tu	8.33246	5.03743	4.67514	0.892341	6.40555	18.3172	24.8863	40.7197	13.7401	26.3782
1374300	37726	NIPBL	chr5	+	37065918	tu-ce	9.23327	11.0194	10.0181	6.87102	2.60967	3.7829	3.03274	2.36503	0.960846	0.991662
515782	32597	RBBP5	chr1	-	205056825	tu-me-ce	1.12601	3.04345	4.00726	3.56936	2.49105	8.9595	4.28152	6.27248	3.26688	5.94997
1213102	32597	RBBP5	chr1	-	205057591	tu-me-ce	1.12601	5.14238	0.954109	2.23085	1.18621	2.88695	2.22996	5.86117	1.72952	3.86748
882731	45459	TRDMT1	chr10	-	17188746	tu	1.12601	1.04946	0.954109	5.26481	1.18621	10.9505	9.27663	4.1131	4.13164	2.28082
4430580	45459	TRDMT1	chr10	-	17190880	tu	1.12601	1.04946	0.954109	1.60621	1.18621	2.1901	2.22996	2.26221	3.36296	3.86748
171672	42637	DSCC1	chr8	-	120846216	tu	1.12601	1.04946	0.954109	0.892341	1.18621	21.005	19.356	31.2596	29.0175	24.2957
1208783	50004	C13orf1	chr13	-	50488595	tu	1.12601	1.04946	2.48068	2.32009	1.18621	3.5838	3.65713	4.31876	3.36296	1.58666
663994	40282	MTRF1L	chr6	-	153309211	tu	3.15282	1.04946	2.48068	2.23085	2.49105	4.1811	1.51637	5.65552	7.4946	5.25581
381336	34412	C2orf60	chr2	-	200796058	tu	2.13942	1.04946	0.954109	2.32009	1.18621	0.9955	2.94355	1.02828	4.22772	3.96665
1220077	51509	C15orf29	chr15	-	34434016	tu	12.2735	9.0254	13.7392	12.2251	12.9297	36.5348	48.8807	38.3547	43.4302	43.3356
696352	48228	RPUSD4	chr11	-	126072311	tu	42.7883	39.0401	48.8504	49.3464	45.3134	70.8796	87.8604	61.2852	79.462	84.9855
1152896	48228	RPUSD4	chr11	-	126071993	tu	3.15282	12.0688	3.14856	2.05238	12.8111	9.25815	11.8634	10.0771	20.2739	12.2966
532252	52126	C15orf39	chr15	+	75503923	tu	2.13942	1.99398	4.10267	1.51698	2.49105	1.5928	0.891984	2.36503	1.72952	2.47916
849017	55122	MAP2K6	chr17	+	67538154	tu	8.21986	12.0688	18.3189	11.5112	11.6249	2.7874	2.14076	4.31876	4.9964	6.04914
93277	55122	MAP2K6	chr17	+	67538466	tu	3.15282	1.04946	10.1136	9.72651	2.49105	2.9865	1.51637	3.08483	0.960846	2.37999
1463106	50886	C14orf118	chr14	+	76640395	tu-me-ce	2.13942	1.99398	8.6824	1.42774	6.40555	2.9865	1.51637	1.02828	4.32381	1.58666
210243	52253	C15orf40	chr15	-	83674017	tu-ce	9.23327	7.03142	4.57973	6.15715	10.2014	10.5523	12.4878	12.1337	18.6404	17.2549
1245068	34001	AMMECR1L	chr2	-	128619667	tu	2.13942	1.04946	0.954109	4.99711	8.8966	2.09055	11.4174	3.49614	6.53375	5.94997
1173824	32437	C1orf25	chr1	-	185088124	tu	1.12601	1.04946	4.19808	0.892341	1.18621	2.9865	1.51637	1.02828	3.45905	2.37999
111390	31425	SLC35A3	chr1	+	100489010	tu	10.2467	1.04946	17.7464	4.81864	1.18621	3.5838	1.51637	2.982	1.72952	5.45414
565216	31425	SLC35A3	chr1	+	100488877	tu	1.12601	1.04946	4.77055	5.08634	2.49105	1.5928	0.891984	3.18765	0.960846	1.68583
493422	49504	OAS2	chr12	+	113449035	tu-me-ce	2.13942	1.04946	4.19808	0.892341	1.18621	5.47525	3.56794	9.04883	4.90031	6.64414
1115276	39002	TRIM38	chr6	+	25984366	tu	1.12601	1.04946	0.954109	3.12319	1.18621	2.1901	8.83064	2.87917	1.72952	0.991662
832050	58790	ZNF295	chr21	-	43408748	tu-ce	24.4344	20.0448	12.7851	38.906	29.774	6.07255	7.76026	6.16965	5.76508	7.3383
215985	55421	METRNL	chr17	+	81052597	tu	4.27883	1.04946	0.954109	0.892341	4.9821	2.28965	0.891984	1.02828	0.960846	4.06582
93537	55421	METRNL	chr17	+	81052868	tu	10.2467	5.98195	7.63288	15.0806	6.40555	8.7604	5.6195	13.6761	8.16719	8.03247
241314	50779	RAD51L1	chr14	+	68964500	tu-me	2.13942	7.13636	1.62199	1.42774	5.10072	8.1631	7.76026	3.49614	5.76508	5.85081
1243181	48434	C1RL	chr12	-	7247150	tu-me-ce	2.13942	4.09291	1.62199	4.99711	3.79588	0.9955	3.03274	1.64524	1.72952	3.17332
908479	48434	C1RL	chr12	-	7247647	tu-me-ce	3.15282	3.04345	2.48068	0.892341	2.49105	2.9865	3.74633	1.64524	0.960846	0.991662
543532	33897	BCL2L11	chr2	+	111886420	tu-me	4.16623	4.09291	4.00726	2.14162	1.18621	4.47975	1.51637	1.54241	1.72952	1.58666
396817	46321	FAM160B1	chr10	+	116624473	tu	37.7213	32.0087	42.0762	40.78	36.2981	10.9505	4.90591	7.60924	3.26688	6.64414
96348	46321	FAM160B1	chr10	+	116623666	tu	8.21986	1.04946	9.15945	20.5238	6.40555	1.5928	0.891984	3.08483	2.59428	1.68583
965988	46916	LIN7C	chr11	-	27516440	tu	1.12601	2.09893	2.48068	2.94472	1.18621	3.68335	0.891984	4.52441	1.72952	2.37999
1070585	35019	RAB5A	chr3	+	20026000	tu	6.19305	1.04946	6.20171	6.96026	7.71039	10.0545	6.33308	10.8997	8.93587	8.72663
867875	35019	RAB5A	chr3	+	20026663	tu	75.33	56.9859	75.7563	63.9808	51.8375	72.771	109.09	92.3391	101.081	79.333
905049	42448	ZBTB10	chr8	+	81433790	tu	2.13942	1.04946	7.8237	4.90787	6.40555	0.9955	0.891984	1.02828	0.960846	0.991662
565157	31362	CDC7	chr1	+	91990580	tu	1.12601	1.04946	0.954109	0.892341	1.18621	4.9775	3.65713	1.54241	5.86116	3.76832
1228231	58153	PHF20	chr20	+	34536791	tu	7.31905	6.0869	1.62199	1.42774	2.49105	2.88695	0.891984	5.03855	3.36296	5.35498
441753	50661	WDHD1	chr14	-	55406676	tu	1.12601	1.04946	0.954109	0.892341	1.18621	4.7784	0.891984	10.3856	8.16719	8.13163
534662	56475	C19orf42	chr19	-	16756963	tu	12.2735	7.03142	13.8346	5.44328	6.40555	32.0551	33.0034	29.82	53.1348	40.559
562810	56475	C19orf42	chr19	-	16757371	tu	8.21986	3.98797	21.3721	10.7973	18.0304	52.7615	45.3128	59.4343	70.7183	64.5572
1210422	42316	IMPAD1	chr8	-	57872306	tu	6.30565	3.04345	0.954109	4.99711	2.49105	6.7694	7.76026	6.16965	13.9323	3.66915
120755	48287	ACAD8	chr11	+	134135640	tu-me	3.15282	1.04946	0.954109	2.32009	1.18621	3.68335	4.45992	1.54241	1.72952	0.991662
289688	40832	H2AFV	chr7	-	44873828	tu-me	53.9358	99.9091	104.952	89.1448	64.7673	154.601	126.751	142.211	154.024	150.634
186779	37258	SCLT1	chr4	-	129805395	tu-me	1.12601	2.09893	1.7174	2.32009	1.18621	2.7874	3.56794	4.21593	7.4946	4.46248
616957	36028	PLSCR1	chr3	-	146233579	tu	17.4531	11.0194	10.686	10.8866	5.10072	19.8104	20.7832	16.0411	10.4732	15.7674
876853	41501	ZNF800	chr7	-	127010391	tu-me-ce	28.488	56.9859	51.1403	26.0563	22.0636	22.0005	9.00904	12.1337	9.70454	15.8666
386594	38018	ATG10	chr5	+	81550238	tu	3.15282	1.04946	3.24397	3.6586	1.18621	5.07705	2.22996	5.14138	0.960846	2.28082
1133498	38018	ATG10	chr5	+	81550605	tu	7.20645	3.04345	6.86959	13.742	11.5063	19.3127	11.7742	7.40358	9.70454	19.4366
1158769	38724	GRK6	chr5	+	176869838	tu	5.29224	1.99398	1.62199	0.892341	3.79588	6.9685	0.891984	4.93572	3.26688	9.02413
142082	33169	DNMT3A	chr2	-	25504323	tu-me-ce	12.2735	5.98195	16.7923	8.1203	15.4208	21.8014	13.1122	18.0977	18.5443	19.3374
621125	37473	HPGD	chr4	-	175412228	tu	6.19305	1.99398	11.5447	13.742	1.18621	5.07705	0.891984	3.70179	2.4982	3.07415
829218	52163	HMG20A	chr15	+	77777945	tu	8.21986	13.0134	19.0822	12.2251	3.91451	10.6518	8.38465	14.1902	17.1031	4.36331
676767	52163	HMG20A	chr15	+	77777891	tu	5.17964	4.09291	1.62199	6.33562	3.79588	4.1811	4.28152	1.02828	8.26328	6.7433
305355	47990	DLAT	chr11	+	111935117	tu	1.12601	1.04946	2.48068	4.37247	3.79588	9.5568	12.0418	6.88945	4.13164	0.991662
565497	31824	ZNF687	chr1	+	151264656	tu	6.19305	5.03743	7.8237	3.48013	1.18621	3.08605	0.891984	2.36503	1.72952	0.991662
32931	31824	ZNF687	chr1	+	151264377	tu	5.29224	3.04345	1.62199	2.14162	2.49105	0.9955	2.31916	1.64524	0.960846	1.68583
809461	43952	TTF1	chr9	-	135250976	tu	22.4076	37.0461	9.82733	10.0834	23.2498	35.9375	48.1671	33.1105	49.8679	41.9473
1275644	43952	TTF1	chr9	-	135250882	tu	2.13942	1.04946	4.10267	0.892341	3.79588	3.3847	7.13587	6.27248	8.26328	4.46248
1314284	42492	TMEM64	chr8	-	91635835	tu	2.13942	4.09291	0.954109	0.892341	1.18621	2.7874	4.99511	5.65552	4.9964	3.76832
1130008	47143	PTPRJ	chr11	+	48153181	me	13.2869	12.0688	5.34301	10.1727	19.3353	6.7694	7.04667	7.60924	4.90031	7.3383
1057640	47143	PTPRJ	chr11	+	48192390	me	66.2093	43.0281	51.8081	62.7315	22.0636	25.5843	31.7546	27.9691	18.5443	17.1558
220198	42822	BOP1	chr8	-	145486059	od	5.29224	1.04946	0.954109	0.892341	1.18621	18.7154	2.14076	16.2468	10.5693	12.9908
103495	42822	BOP1	chr8	-	145317008	od	1.12601	1.04946	0.954109	1.60621	1.18621	8.9595	1.42717	6.27248	5.76508	5.94997
582495	42570	RRM2B	chr8	-	103216827	tu-ce	4.16623	10.0749	6.20171	10.3512	3.79588	7.964	11.1498	13.5732	13.8362	8.62746
612682	32598	DSTYK	chr1	-	205111882	tu	9.23327	8.08088	6.86959	10.3512	2.60967	13.6383	2.14076	8.32903	6.53375	4.36331
653467	32598	DSTYK	chr1	-	205111630	tu	9.23327	1.04946	13.0713	10.2619	5.10072	9.45725	7.76026	6.16965	8.16719	11.7016
774431	58828	TRAPPC10	chr21	+	45526156	tu-me	2.13942	8.08088	5.43842	4.90787	3.79588	0.9955	2.22996	2.26221	3.45905	3.17332
1176849	38123	SLC25A46	chr5	+	110098484	tu	18.3539	17.0013	23.4711	20.1669	14.2346	43.802	40.5853	32.4935	32.957	33.419
320714	38123	SLC25A46	chr5	+	110098782	tu	3.15282	12.0688	6.965	4.194	2.49105	10.0545	3.47874	8.12338	13.0675	14.5774
83310	58760	ETS2	chr21	+	40195379	tu	7.31905	1.04946	4.77055	2.14162	3.79588	4.7784	7.84946	4.8329	0.960846	11.1066
354949	34494	CREB1	chr2	+	208468050	tu	4.16623	9.0254	6.20171	4.10477	7.71039	5.5748	3.56794	2.15938	7.4946	5.25581
398349	47982	PPP2R1B	chr11	-	111612093	tu-me	2.13942	4.09291	4.00726	3.56936	1.18621	8.7604	9.09823	6.78662	12.2027	8.72663
870902	37643	FAM105A	chr5	+	14610829	tu	10.2467	14.0628	6.1063	6.78179	9.01522	0.9955	1.51637	2.26221	3.45905	3.96665
626110	39871	RNGTT	chr6	-	89321809	tu	2.13942	1.04946	3.24397	3.56936	5.10072	10.2536	4.90591	5.55269	4.90031	8.13163
1078251	51076	SETD3	chr14	-	99864089	tu	9.23327	11.0194	14.5025	12.2251	6.40555	28.2722	21.4076	23.9588	16.1422	29.254
8290	53965	SENP3	chr17	+	7469350	tu-me-ce	5.17964	5.03743	0.954109	3.56936	2.49105	0.9955	2.31916	2.36503	2.59428	0.991662
541236	31611	FAM46C	chr1	+	118170996	tu	42.6757	47.016	81.0039	99.3175	25.8595	2.28965	4.45992	1.02828	1.72952	2.37999
1167111	51958	CSNK1G1	chr15	-	64457935	tu-me-ce	9.23327	5.98195	22.8986	14.9021	2.60967	16.5253	16.5909	20.7712	15.3735	19.3374
699845	51958	CSNK1G1	chr15	-	64457725	tu-me-ce	1.12601	1.04946	4.96137	1.51698	1.18621	4.28065	1.51637	3.59896	4.9964	5.25581
608833	30590	ZBTB40	chr1	+	22857646	tu	6.19305	10.0749	6.1063	5.44328	14.1159	2.88695	5.17351	2.26221	3.36296	2.28082
341300	43594	SMC2	chr9	+	106903097	tu	1.12601	1.04946	6.48794	2.85549	2.49105	18.4167	17.3045	18.7146	19.4091	18.6433
338810	42883	RFX3	chr9	-	3247503	tu-me-ce	6.19305	8.08088	3.14856	3.48013	7.71039	3.982	1.60557	1.02828	0.960846	0.991662
4440425	39973	CDC40	chr6	+	110551535	tu	6.19305	12.0688	15.2658	4.10477	12.8111	9.25815	19.5344	16.8637	9.70454	10.115
1176172	39973	CDC40	chr6	+	110553423	tu	35.6945	30.0147	38.4506	24.0932	19.4539	30.7609	37.1957	37.1207	37.8573	27.7665
219415	36054	TSC22D2	chr3	+	150177795	tu	1.12601	6.0869	6.965	7.67413	3.79588	0.9955	0.891984	1.02828	0.960846	3.37165
140130	33897	BCL2L11	chr2	+	111922209	tu-me	10.3593	7.03142	8.49157	4.81864	3.79588	8.1631	6.33308	5.55269	9.03195	3.66915
1116411	37894	GTF2H2	chr5	-	70331419	tu-me-ce	1.12601	1.04946	0.954109	0.892341	2.49105	6.27165	2.85435	1.02828	1.72952	9.81746
1168862	53958	ZBTB4	chr17	-	7362694	tu	138.274	208.844	98.8457	105.653	112.809	21.1046	21.4076	17.3779	26.6154	15.7674
65787	34098	SPOPL	chr2	+	139329871	tu	7.20645	1.04946	4.67514	13.2066	2.49105	6.3712	3.65713	3.59896	1.72952	4.56165
843603	46041	PCGF5	chr10	+	93040738	tu	28.6006	1.99398	23.3757	38.3706	9.01522	18.5163	21.586	8.02055	15.3735	10.8091
1145448	35183	C3orf23	chr3	+	44399979	tu-me	1.12601	1.04946	0.954109	0.892341	1.18621	9.25815	0.891984	5.03855	3.36296	1.58666
408561	55746	FECH	chr18	-	55217657	tu	1.12601	1.04946	0.954109	0.892341	6.16831	4.28065	3.65713	3.59896	1.72952	4.56165
345277	51178	TRAF3	chr14	+	103372586	tu	12.2735	5.98195	16.029	10.8866	11.6249	37.3312	24.7971	39.8971	20.9464	30.6424
403617	51178	TRAF3	chr14	+	103372831	tu	1.12601	1.04946	1.7174	2.94472	3.79588	6.9685	4.99511	4.93572	2.4982	3.76832
890432	51645	PDIA3	chr15	+	44064802	tu	1.12601	7.13636	2.38527	2.14162	1.18621	0.9955	2.31916	1.64524	4.32381	0.991662
701200	53595	GCSH	chr16	-	81115927	tu	1.12601	1.04946	0.954109	1.60621	1.18621	8.06355	11.239	9.56296	5.66899	9.42079
1152838	48037	SIK3	chr11	-	116716120	tu	19.3673	20.0448	23.4711	10.7081	20.6401	5.3757	11.8634	12.2365	9.70454	15.1724
1152837	48037	SIK3	chr11	-	116714126	tu	22.4076	26.0267	33.9663	15.4375	16.8442	12.6428	9.09823	9.46014	15.4696	11.6025
1034079	53482	NQO1	chr16	-	69744747	tu	2.13942	8.08088	7.06041	2.14162	1.18621	48.9786	35.055	39.0745	32.957	41.2532
1062899	53482	NQO1	chr16	-	69743310	tu	2.13942	1.04946	0.954109	0.892341	1.18621	10.0545	16.8585	5.44986	4.03555	9.42079
1188816	37869	ERBB2IP	chr5	+	65374936	tu	12.3861	6.0869	2.28986	9.01264	3.79588	3.88245	0.891984	1.64524	2.59428	0.991662
240	59162	ASPHD2	chr22	+	26840977	tu	3.15282	1.04946	0.954109	3.6586	2.49105	5.47525	4.99511	6.99227	3.26688	7.43747
512530	59162	ASPHD2	chr22	+	26839557	tu	2.13942	8.08088	3.14856	1.42774	1.18621	8.1631	6.42228	5.55269	4.13164	6.64414
583139	42260	HOOK3	chr8	+	42885677	tu	3.15282	3.04345	5.43842	6.33562	6.40555	4.9775	2.94355	5.03855	1.72952	3.76832
173893	41353	ARMC10	chr7	+	102740211	tu	5.17964	1.04946	5.43842	3.48013	16.607	23.5933	53.8758	16.5552	30.5549	22.8082
4415855	50986	TC2N	chr14	-	92247301	tu	14.3003	25.0822	21.9445	22.8439	14.2346	1.49325	7.31427	2.26221	1.72952	3.07415
1156358	49446	KCTD10	chr12	-	109887775	tu	22.4076	26.0267	15.0749	24.1824	24.5546	45.5939	46.74	60.1541	40.932	57.5164
1472552	49446	KCTD10	chr12	-	109886462	tu	21.3942	18.9953	9.82733	26.8595	30.9602	35.838	47.4535	50.2827	43.4302	44.0298
679386	56474	SLC35E1	chr19	-	16660766	tu	2.13942	5.03743	5.62925	0.892341	1.18621	1.5928	2.22996	1.54241	0.960846	4.75998
1269526	39934	QRSL1	chr6	+	107115415	tu	5.29224	1.04946	1.7174	0.892341	1.18621	2.88695	0.891984	4.31876	4.22772	6.14831
1233000	30372	LZIC	chr1	-	9989337	tu	1.12601	1.04946	4.10267	2.23085	1.18621	4.87795	2.14076	6.37531	2.4982	5.25581
353141	31636	SRGAP2	chr1	+	206629505	tu-me-ce	7.20645	1.99398	9.44568	2.14162	3.79588	7.46625	9.18743	5.55269	5.76508	7.3383
649822	58866	SUMO3	chr21	-	46226631	tu	23.421	22.9833	12.0218	12.0466	64.53	43.2047	24.0836	32.4935	50.7327	27.7665
360957	41343	UPLP	chr7	-	102178361	od	1.12601	15.1123	4.57973	4.10477	11.5063	1.49325	5.17351	2.982	1.72952	1.58666
391644	41343	UPLP	chr7	-	102277469	od	3.15282	6.0869	4.67514	6.96026	7.71039	1.5928	2.31916	1.02828	1.72952	0.991662
445125	52997	GGA2	chr16	-	23477482	tu	16.3271	16.0568	15.9336	10.0834	18.0304	11.2491	18.7317	20.0514	17.007	21.5191
1125509	42570	RRM2B	chr8	-	103217848	tu-ce	3.15282	1.04946	1.62199	3.6586	3.79588	2.88695	2.22996	4.42159	4.22772	2.28082
1023727	41525	CALU	chr7	+	128409466	tu	4.27883	1.04946	1.62199	1.51698	2.49105	3.3847	2.85435	6.99227	10.6654	5.94997
1188058	39170	TRIM39	chr6	+	30311254	tu-me-ce	7.20645	14.0628	16.029	12.2251	9.01522	9.45725	7.04667	2.15938	10.6654	8.03247
20429	36177	GPR160	chr3	+	169803183	tu	16.3271	5.03743	12.8805	15.616	12.9297	3.48425	4.37072	1.54241	7.4946	3.76832
1145987	36177	GPR160	chr3	+	169802869	tu	8.21986	5.03743	9.25486	6.24638	3.79588	1.49325	5.17351	1.54241	4.22772	0.991662
322813	37956	COL4A3BP	chr5	-	74666936	tu	9.23327	23.0882	6.86959	11.5112	7.71039	16.7244	8.38465	6.06683	13.8362	7.9333
258515	37956	COL4A3BP	chr5	-	74668208	tu	4.16623	6.0869	4.67514	6.96026	2.49105	6.47075	0.891984	2.87917	2.4982	5.35498
392161	42328	TOX	chr8	-	59719342	tu	4.16623	3.98797	10.0181	8.92341	6.40555	2.7874	3.56794	7.19793	2.4982	4.56165
283956	42328	TOX	chr8	-	59719198	tu	2.13942	3.04345	11.7355	3.48013	3.79588	0.9955	0.891984	6.99227	1.72952	0.991662
131402	40142	HBS1L	chr6	-	135357000	tu-me	2.13942	1.04946	1.7174	3.03396	1.18621	2.1901	8.83064	2.26221	0.960846	1.58666
288090	41193	ACN9	chr7	+	96811075	tu	10.2467	5.98195	17.4602	22.3977	10.3201	43.7024	70.1099	56.8636	28.1528	71.6972
1249570	41193	ACN9	chr7	+	96810620	tu	1.12601	1.04946	1.7174	0.892341	4.9821	11.6473	5.6195	5.55269	4.13164	5.15664
961321	40578	TWISTNB	chr7	-	19736333	tu	11.3727	3.98797	5.43842	7.5849	5.10072	10.1541	1.42717	5.55269	5.76508	13.2883
263175	43801	GAPVD1	chr9	+	128125614	tu-me-ce	7.31905	6.0869	1.62199	2.14162	2.49105	2.1901	6.51148	2.87917	4.13164	3.07415
223734	31524	CEPT1	chr1	+	111727608	tu	1.12601	1.04946	0.954109	10.7081	5.10072	6.7694	9.18743	11.0025	5.76508	5.15664
1244855	34577	TTLL4	chr2	+	219620157	tu-me-ce	1.12601	2.09893	0.954109	1.60621	1.18621	2.1901	5.17351	3.70179	0.960846	3.86748
141441	34577	TTLL4	chr2	+	219619412	tu-me-ce	2.13942	2.09893	1.7174	1.51698	1.18621	5.47525	6.42228	8.43186	4.13164	2.97499
298325	31031	PRDX1	chr1	-	45976718	tu	35.5819	26.9713	87.8735	62.0177	22.0636	783.757	542.148	893.777	766.851	894.777
1224210	31031	PRDX1	chr1	-	45976901	tu	10.2467	7.97593	15.1703	11.5112	18.0304	224.485	190.439	246.683	245.304	221.934
463860	36137	KPNA4	chr3	-	160218123	tu	2.13942	1.99398	4.86596	2.23085	2.49105	4.87795	1.51637	3.59896	7.4946	3.07415
895532	58412	PMEPA1	chr20	-	56226456	tu	9.45847	5.03743	0.954109	0.892341	1.18621	1.69235	0.891984	1.64524	1.82561	0.991662
131349	40082	C6orf190	chr6	-	128029343	tu	3.15282	6.0869	3.91185	8.388	1.18621	3.5838	4.37072	2.87917	4.9964	3.07415
550839	40082	C6orf190	chr6	-	128029953	tu	5.06704	29.0702	18.8914	14.8129	15.5394	14.0365	10.4362	12.8534	8.07111	11.6025
1149135	44438	WDR13	chrX	+	48463573	tu	11.3727	12.0688	0.954109	2.05238	15.4208	11.5478	1.42717	3.49614	7.39851	11.8008
395633	44438	WDR13	chrX	+	48463503	tu	12.3861	5.98195	3.81644	2.05238	17.9118	12.1451	1.42717	7.50641	11.4341	10.2141
127161	49426	PRDM4	chr12	-	108127975	tu	4.16623	5.03743	5.43842	6.96026	2.49105	2.09055	4.28152	4.21593	6.53375	12.5941
121738	37248	PLK4	chr4	+	128819749	tu	1.12601	1.04946	0.954109	0.892341	1.18621	8.06355	7.67106	5.44986	12.2027	10.9083
805607	37248	PLK4	chr4	+	128820227	tu	1.12601	1.04946	5.62925	4.37247	1.18621	10.5523	19.4452	22.8277	15.3735	15.7674
243080	55746	FECH	chr18	-	55217033	tu	1.12601	1.04946	1.7174	1.60621	1.18621	1.49325	6.60068	4.31876	1.72952	3.76832
674025	50098	SLAIN1	chr13	+	78338374	tu	17.3405	35.0521	12.7851	16.1514	21.945	26.2812	20.694	27.9691	21.7151	29.9482
887458	50098	SLAIN1	chr13	+	78338254	tu	10.2467	20.9893	22.7078	30.2503	11.6249	18.4167	17.9289	20.6683	24.2133	24.2957
655205	33349	LRPPRC	chr2	-	44114885	tu	7.20645	7.03142	13.7392	16.3298	14.1159	41.1141	43.9748	55.5269	51.4053	48.294
337093	57895	TRMT6	chr20	-	5919115	tu	6.30565	1.99398	3.24397	1.51698	2.49105	12.0455	4.90591	8.12338	15.4696	10.115
203898	57895	TRMT6	chr20	-	5918496	tu	14.3003	25.0822	18.1281	14.7236	33.5698	56.6439	71.4479	52.1336	59.4764	50.3765
1215727	38934	AK127555	chr6	-	13358357	tu	1.12601	1.04946	0.954109	0.892341	1.18621	5.67435	2.94355	1.54241	4.22772	3.76832
129862	38934	AK127555	chr6	-	13358067	tu	1.12601	1.04946	0.954109	0.892341	3.67726	2.1901	0.891984	2.15938	4.9964	8.42913
1194237	50004	C13orf1	chr13	-	50488800	tu	2.13942	1.04946	4.10267	1.51698	1.18621	10.3532	4.28152	4.21593	3.26688	7.43747
1189614	57261	KIAA0955	chr19	-	48714048	tu	13.2869	5.98195	15.2658	8.83417	9.01522	12.6428	4.90591	11.4139	16.2383	21.6182
4660149	31776	OTUD7B	chr1	-	149914978	tu	1.12601	1.04946	0.954109	3.83706	1.18621	6.27165	4.99511	3.59896	4.9964	2.28082
1034896	55377	PCYT2	chr17	-	79862071	tu	4.27883	2.09893	0.954109	0.892341	2.49105	2.88695	1.51637	5.03855	2.4982	5.35498
729345	36811	SRP72	chr4	+	57369265	tu	62.0431	43.9726	93.6935	130.549	66.0721	107.116	143.253	187.043	123.469	160.55
450727	58578	USP25	chr21	+	17252018	tu	12.2735	11.0194	17.5556	12.2251	6.40555	2.1901	3.65713	5.75834	6.62984	1.58666
424382	37682	C5orf22	chr5	+	31554919	tu	9.34587	1.99398	0.954109	2.85549	5.10072	9.45725	4.19232	11.0025	8.16719	8.72663
319690	37682	C5orf22	chr5	+	31554987	tu	1.12601	1.04946	2.48068	3.03396	1.18621	2.88695	1.51637	5.964	0.960846	2.37999
80927	51695	CEP152	chr15	-	49033345	me-ce	1.12601	1.04946	1.7174	0.892341	1.18621	2.88695	3.65713	3.70179	4.22772	0.991662
403869	51695	CEP152	chr15	-	49030142	me-ce	1.12601	1.99398	9.54109	1.42774	3.79588	6.66985	17.3937	11.4139	20.2739	7.23914
4466216	31605	PTGFRN	chr1	+	117531222	tu	3.26542	1.04946	0.954109	0.892341	1.18621	6.1721	5.7087	9.76862	5.76508	2.97499
1103035	31605	PTGFRN	chr1	+	117532976	tu	1.12601	1.04946	0.954109	0.892341	1.18621	5.47525	5.7087	6.99227	6.53375	5.85081
288177	41240	COPS6	chr7	+	99689540	tu	55.9626	66.9559	76.5196	75.2243	55.752	113.786	85.0061	127.815	104.252	100.455
2107992	41240	COPS6	chr7	+	99689813	tu	14.3003	22.0388	21.9445	20.7915	25.8595	38.5258	25.4215	39.7943	36.2239	42.6415
614559	34697	DIS3L2	chr2	+	232995593	tu-me-ce	6.30565	1.99398	2.48068	1.51698	1.18621	0.9955	3.74633	3.08483	0.960846	3.17332
936420	33908	POLR1B	chr2	+	113333371	tu	1.12601	1.04946	0.954109	1.60621	1.18621	7.5658	6.42228	4.93572	3.26688	5.15664
354289	33063	RNF144A	chr2	+	7184306	tu	3.15282	1.04946	1.62199	3.74783	1.18621	5.5748	1.51637	5.65552	4.13164	6.04914
216310	50202	ABHD13	chr13	+	108882648	tu	2.13942	14.1678	3.14856	1.42774	2.49105	4.5793	0.891984	1.02828	1.72952	1.68583
121108	36703	LIAS	chr4	+	39465435	tu-me-ce	3.15282	1.04946	6.965	4.81864	12.8111	6.66985	20.1588	13.4704	16.2383	10.115
1220736	55746	FECH	chr18	-	55216802	tu	1.12601	1.04946	5.72466	1.51698	2.49105	2.09055	5.79789	4.31876	5.86116	2.97499
1152669	47787	NARS2	chr11	-	78147014	tu	1.12601	6.0869	4.00726	0.892341	1.18621	4.67885	17.4829	9.46014	7.30243	13.7841
465591	35919	UBA5	chr3	+	132396623	tu	4.16623	5.03743	4.67514	6.24638	5.10072	9.25815	11.7742	18.2005	19.4091	15.7674
285035	42742	EIF2C2	chr8	-	141541258	tu	1.12601	1.04946	1.7174	3.74783	1.18621	4.1811	5.7087	1.54241	3.36296	8.2308
256530	49401	NFYB	chr12	-	104511736	tu	1.12601	5.03743	4.77055	2.85549	2.49105	6.7694	4.90591	9.56296	13.9323	3.66915
1265907	32736	KIAA0839	chr1	-	220324440	tu-ce	5.29224	1.04946	2.38527	2.85549	3.79588	5.5748	6.51148	1.02828	6.62984	0.991662
321796	38682	SFXN1	chr5	+	174954774	tu	1.12601	4.09291	2.48068	1.51698	1.18621	12.7424	9.81182	12.2365	9.80063	6.54497
957944	37644	FAM105B	chr5	+	14694952	tu	1.12601	6.0869	4.77055	1.42774	3.79588	6.3712	5.08431	2.15938	3.36296	2.28082
1059712	49953	KIAA1704	chr13	+	45604426	tu-me-ce	1.12601	2.09893	1.7174	1.60621	1.18621	6.86895	7.13587	2.15938	7.39851	5.15664
1272297	33274	SLC30A6	chr2	+	32446007	tu	1.12601	1.04946	0.954109	0.892341	1.18621	2.88695	7.31427	1.02828	1.72952	3.07415
860214	31433	CDC14A	chr1	+	100985733	tu	12.2735	18.0508	10.5906	18.293	12.9297	2.1901	3.74633	2.26221	2.59428	2.37999
1185368	31433	CDC14A	chr1	+	100985831	tu	17.3405	37.9906	44.4615	29.4472	23.2498	3.3847	14.8961	4.8329	5.76508	5.15664
231068	40290	TIAM2	chr6	+	155578791	tu-ce	1.12601	1.04946	0.954109	0.892341	1.18621	2.88695	7.40347	1.54241	0.960846	1.58666
139143	33274	SLC30A6	chr2	+	32446811	tu	1.12601	1.04946	2.5761	0.892341	1.18621	2.1901	0.891984	3.70179	2.59428	3.86748
178731	32386	CEP350	chr1	+	180082515	tu-me-ce	4.16623	6.0869	2.38527	4.90787	2.49105	2.1901	2.94355	2.87917	2.4982	6.14831
1273747	34001	AMMECR1L	chr2	-	128619507	tu	1.12601	1.04946	5.72466	0.892341	2.49105	2.88695	3.65713	3.59896	0.960846	6.14831
2325552	42415	RDH10	chr8	+	74235424	tu	1.12601	1.04946	0.954109	1.60621	1.18621	6.9685	2.85435	4.21593	8.26328	2.97499
286484	42579	ATP6V1C1	chr8	+	104081795	tu	1.12601	1.04946	0.954109	0.892341	1.18621	4.28065	3.65713	2.87917	4.13164	3.76832
3640527	45504	OTUD1	chr10	+	23730092	tu	5.17964	13.0134	12.2126	8.83417	6.40555	0.9955	0.891984	1.02828	1.82561	0.991662
80753	51509	C15orf29	chr15	-	34432882	tu	1.12601	1.04946	0.954109	0.892341	1.18621	5.5748	2.14076	3.49614	3.36296	8.2308
873253	39002	TRIM38	chr6	+	25984130	tu	2.13942	1.04946	0.954109	0.892341	2.49105	0.9955	6.60068	2.26221	4.9964	1.58666
613048	32926	OPN3	chr1	-	241756508	tu	1.12601	1.04946	3.33938	1.51698	1.18621	10.1541	12.6662	7.50641	6.53375	3.66915
301535	32926	OPN3	chr1	-	241756912	tu	4.16623	13.1183	5.43842	4.81864	3.79588	30.8605	18.6425	26.0154	20.9464	24.2957
761343	51610	TMEM87A	chr15	-	42503563	tu	3.15282	1.04946	4.86596	2.94472	1.18621	3.08605	2.31916	1.64524	1.72952	0.991662
154637	51610	TMEM87A	chr15	-	42502733	tu	22.4076	26.0267	35.3975	32.1243	34.8747	21.1046	15.9665	22.8277	8.83978	17.9491
203340	53233	ITFG1	chr16	-	47189285	tu-me	15.3137	18.9953	23.3757	28.198	15.5394	24.3897	22.1212	13.3676	16.9109	25.7832
123501	37510	IRF2	chr4	-	185308881	tu	10.2467	32.1136	16.6969	10.7973	2.60967	34.7429	49.6835	25.1928	24.982	19.9324
424216	37510	IRF2	chr4	-	185309055	tu	5.29224	3.04345	1.62199	0.892341	1.18621	5.67435	2.14076	7.91772	1.72952	3.07415
889046	50529	ARHGAP5	chr14	+	32626669	tu	3.15282	5.03743	0.954109	5.62175	7.59177	0.9955	0.891984	1.64524	2.59428	2.47916
514788	32875	C1orf57	chr1	+	233114535	tu	4.16623	5.03743	19.3684	3.39089	5.10072	26.978	28.3651	25.2956	14.5088	22.8082
34269	32875	C1orf57	chr1	+	233114177	tu	9.23327	20.0448	20.5134	9.45881	15.4208	63.2142	54.3218	62.8276	53.0387	37.584
1263594	44911	C1GALT1C1	chrX	-	119759523	tu	1.12601	1.04946	0.954109	0.892341	1.18621	4.1811	2.14076	6.99227	2.4982	9.71829
1127110	45142	MECP2	chrX	-	153295689	tu	25.5604	38.0956	13.5484	10.7081	16.8442	12.0455	1.51637	1.54241	3.36296	3.76832
1220286	52454	CHSY1	chr15	-	101716019	tu	6.19305	7.03142	3.91185	4.90787	1.18621	14.6338	4.19232	12.7506	19.5052	15.8666
1269443	39758	PHF3	chr6	+	64396222	tu-me-ce	24.4344	28.9652	24.8068	42.2077	32.3836	6.7694	7.04667	5.55269	9.03195	5.15664
674837	50732	PPP2R5E	chr14	-	63842291	tu	5.29224	3.04345	4.77055	0.892341	1.18621	5.5748	1.51637	2.87917	6.62984	6.04914
441810	50732	PPP2R5E	chr14	-	63841455	tu	1.12601	4.09291	5.53383	2.14162	5.10072	7.7649	1.51637	1.02828	4.9964	5.25581
597083	52914	XYLT1	chr16	-	17196593	tu	13.2869	11.0194	13.6438	15.5267	27.0457	1.5928	0.891984	3.08483	0.960846	3.27249
369837	52914	XYLT1	chr16	-	17196181	tu	5.17964	7.97593	16.029	19.0069	7.71039	2.28965	0.891984	1.64524	1.72952	2.47916
491698	48567	CREBL2	chr12	+	12796419	tu	3.04022	11.0194	13.7392	7.49566	14.1159	14.6338	18.1073	8.02055	15.3735	9.32163
1058425	48879	ACVR1B	chr12	+	52390802	tu	2.13942	1.04946	1.62199	2.94472	6.28693	2.1901	3.74633	2.26221	2.59428	1.58666
310972	48879	ACVR1B	chr12	+	52390861	tu	18.3539	18.9953	18.1281	20.1669	15.5394	10.6518	11.1498	10.7969	20.2739	10.115
184392	48196	SPA17	chr11	+	124564468	tu	2.13942	1.04946	1.7174	2.23085	2.49105	13.2401	15.3421	4.73007	20.2739	12.1974
1139140	50692	ARID4A	chr14	+	58840449	tu	1.12601	7.03142	6.20171	9.72651	6.40555	1.5928	2.31916	1.64524	2.59428	0.991662
2137172	55827	ZADH2	chr18	-	72909568	tu	6.30565	1.04946	2.38527	2.14162	8.8966	2.7874	5.79789	4.93572	4.13164	3.76832
76085	43764	RC3H2	chr9	-	125611732	me-ce	8.21986	9.0254	10.7814	4.10477	1.18621	2.3892	1.60557	1.64524	0.960846	1.68583
634842	45737	ADO	chr10	+	64568237	tu	11.2601	5.98195	21.2766	14.1882	14.2346	35.9375	27.5623	25.8097	33.8218	52.6573
1259260	45737	ADO	chr10	+	64567089	tu	12.2735	3.98797	10.686	14.2774	18.0304	28.8695	16.5017	28.5861	33.0531	30.6424
4418071	39482	MAPK14	chr6	+	36077654	tu	1.12601	7.13636	0.954109	0.892341	1.18621	2.9865	2.22996	2.26221	4.22772	0.991662
695953	46872	HPS5	chr11	-	18300308	tu	3.15282	1.04946	0.954109	3.6586	2.49105	4.1811	10.793	3.49614	1.72952	2.97499
436921	46872	HPS5	chr11	-	18300606	tu	1.12601	1.04946	0.954109	0.892341	1.18621	4.3802	1.51637	2.982	3.36296	3.07415
697805	48358	C12orf4	chr12	-	4598519	tu	1.12601	1.04946	2.48068	4.4617	1.18621	2.88695	2.22996	1.54241	4.22772	4.66081
1217690	34373	OBFC2A	chr2	+	192550919	tu	1.12601	3.04345	4.00726	2.23085	2.49105	6.66985	7.04667	9.56296	11.4341	8.72663
547177	37042	HERC3	chr4	+	89629688	tu-me-ce	42.7883	68.0053	42.8395	45.3309	28.4691	10.6518	27.2055	5.34703	8.93587	12.9908
874225	38970	MBOAT1	chr6	-	20100942	tu	4.16623	8.08088	4.77055	1.42774	1.18621	1.5928	0.891984	1.64524	1.72952	1.68583
427826	38970	MBOAT1	chr6	-	20101034	tu	10.2467	24.0327	24.2344	18.1145	18.0304	12.7424	2.85435	13.6761	8.93587	9.42079
158195	55590	TTC39C	chr18	+	21715565	tu	20.4934	5.98195	20.5134	14.1882	9.01522	12.3442	4.28152	5.55269	6.53375	5.15664
400600	48761	RPAP3	chr12	-	48057072	tu	18.4665	9.0254	12.2126	11.5112	10.3201	53.4583	45.402	53.5732	50.6366	43.2365
1234708	48761	RPAP3	chr12	-	48055722	tu	2.13942	1.04946	0.954109	1.60621	1.18621	10.1541	2.85435	2.15938	8.16719	12.4949
332334	33529	SNRPG	chr2	-	70508505	tu	16.3271	29.0702	22.6124	20.7915	16.8442	120.854	88.3956	123.187	106.654	162.038
1307421	33529	SNRPG	chr2	-	70508618	tu	106.746	146.925	154.947	157.498	180.186	981.463	901.528	918.044	817.296	917.288
1267034	36656	PI4K2B	chr4	+	25280803	tu	1.12601	1.04946	1.7174	2.32009	1.18621	2.7874	5.79789	7.19793	0.960846	2.28082
941066	41360	PMPCB	chr7	+	102952830	tu-ce	93.5713	116.91	135.484	143.667	93.355	135.786	109.625	142.93	168.436	135.064
1262580	41360	PMPCB	chr7	+	102953017	tu-ce	10.2467	7.97593	27.2875	22.2193	16.7256	13.8374	19.356	18.0977	17.007	22.9074
1121251	55551	RNMT	chr18	+	13760288	tu-ce	16.3271	17.0013	22.7078	22.2193	19.3353	14.6338	14.6285	14.1902	17.007	3.66915
562611	55551	RNMT	chr18	+	13764553	tu-ce	55.9626	102.008	66.6922	71.298	40.2126	35.2407	41.2988	32.3907	47.4658	41.9473
32576	31524	CEPT1	chr1	+	111727436	tu	2.13942	1.04946	3.24397	2.94472	5.10072	4.7784	9.99022	3.49614	5.76508	5.94997
730492	36706	UGDH	chr4	-	39500947	tu	1.12601	4.09291	0.954109	2.23085	1.18621	9.3577	6.95747	12.2365	15.4696	7.9333
1125383	42369	VCPIP1	chr8	-	67542798	tu	5.17964	1.99398	4.67514	2.85549	7.59177	0.9955	2.22996	2.982	2.4982	6.94164
883639	46916	LIN7C	chr11	-	27516120	tu	7.20645	5.03743	0.954109	8.29877	8.8966	14.1361	8.38465	10.2828	8.93587	2.97499
864003	34081	RAB3GAP1	chr2	+	135927482	tu	1.12601	4.09291	3.24397	0.892341	4.9821	2.9865	2.22996	1.54241	1.72952	3.96665
112325	32247	MPZL1	chr1	+	167760058	tu	1.12601	1.04946	0.954109	0.892341	1.18621	10.5523	1.51637	4.93572	3.36296	2.97499
447969	55590	TTC39C	chr18	+	21712992	tu	17.3405	33.0581	17.3648	18.8284	15.5394	12.7424	9.81182	7.50641	6.53375	11.6025
1164280	58066	PLAGL2	chr20	-	30780322	tu	34.6811	15.0073	24.9023	18.7392	23.2498	80.6355	80.2785	74.55	100.312	80.7213
1228129	58066	PLAGL2	chr20	-	30783417	tu	6.19305	3.04345	6.965	4.90787	5.10072	17.1226	13.1122	24.0616	24.982	28.659
320154	37881	CCNB1	chr5	+	68474071	tu-me-ce	1.12601	1.04946	1.7174	0.892341	1.18621	54.0556	73.5887	40.9254	59.4764	43.2365
283762	42213	WHSC1L1	chr8	-	38175114	tu-me	11.2601	13.0134	24.2344	19.5423	11.6249	6.27165	5.79789	2.15938	4.13164	3.76832
531549	50818	RBM25	chr14	+	73588022	tu	28.6006	17.0013	10.5906	16.1514	7.71039	6.66985	4.90591	8.84317	15.4696	12.3958
1133780	38715	NSD1	chr5	+	176563323	me-ce	6.30565	1.04946	3.24397	3.56936	1.18621	0.9955	0.891984	3.29048	0.960846	1.68583
733135	38715	NSD1	chr5	+	176722761	me-ce	13.2869	9.0254	21.4675	6.78179	1.30484	8.85995	2.14076	11.7223	7.39851	5.15664
1139676	52460	TARSL2	chr15	-	102194143	tu	9.23327	5.03743	15.2658	9.54804	15.4208	5.973	19.5344	9.46014	9.70454	11.6025
762313	52460	TARSL2	chr15	-	102194424	tu	1.12601	1.04946	6.39253	0.892341	6.28693	1.49325	1.51637	2.26221	4.22772	3.17332
848282	54007	TMEM107	chr17	-	8077236	tu-ce	1.12601	1.04946	7.06041	7.04949	6.40555	9.955	15.3421	10.1799	10.5693	7.9333
445657	54007	TMEM107	chr17	-	8077318	tu-ce	3.15282	1.04946	1.62199	5.80021	2.49105	6.07255	11.9526	8.2262	8.93587	7.23914
175013	41050	PMS2L12	chr7	-	74949871	od	1.12601	1.04946	1.7174	0.892341	2.49105	4.3802	3.65713	1.02828	2.4982	2.37999
175011	41050	PMS2L12	chr7	-	74921849	od	1.12601	3.04345	2.48068	2.23085	1.18621	1.49325	1.51637	3.70179	5.09248	1.58666
128660	39579	KIAA0240	chr6	+	42836294	tu	11.2601	10.0749	9.15945	18.3822	5.10072	11.05	2.14076	4.21593	6.62984	2.97499
473001	39579	KIAA0240	chr6	+	42836147	tu	4.16623	5.03743	9.35027	6.24638	3.79588	5.27615	1.51637	1.02828	1.72952	1.58666
98149	35054	AZI2	chr3	-	28363847	tu-me-ce	5.17964	3.98797	3.14856	10.5296	1.18621	4.08155	15.6097	7.50641	3.26688	5.85081
118480	47843	SLC36A4	chr11	-	92881434	tu	1.12601	1.04946	2.5761	1.60621	1.18621	4.3802	0.891984	5.24421	1.72952	0.991662
23148	42415	RDH10	chr8	+	74237518	tu	2.13942	1.04946	0.954109	0.892341	1.18621	14.2356	2.14076	6.78662	10.6654	8.03247
299292	31431	DBT	chr1	-	100652479	tu	3.15282	7.13636	5.53383	0.892341	1.18621	4.9775	3.65713	3.59896	4.9964	2.28082
415625	31431	DBT	chr1	-	100659473	tu	1.12601	1.04946	5.72466	1.51698	1.18621	4.28065	4.37072	2.982	0.960846	3.07415
592144	49529	C12orf49	chr12	-	117155072	tu	5.29224	1.04946	4.77055	0.892341	3.79588	3.5838	3.65713	3.59896	1.72952	5.35498
387982	38232	2014-09-08	chr5	-	132093836	tu-me-ce	3.15282	1.04946	1.62199	0.892341	6.28693	8.1631	1.42717	8.32903	9.89671	3.66915
1057005	47625	C11orf24	chr11	-	68028950	tu-ce	1.12601	3.04345	0.954109	3.6586	2.49105	13.5388	4.90591	8.2262	8.93587	7.23914
1251373	47625	C11orf24	chr11	-	68028802	tu-ce	1.12601	1.04946	0.954109	1.60621	1.18621	9.5568	6.33308	4.1131	2.4982	8.8258
279205	35570	CGGBP1	chr3	-	88101162	tu	20.3808	33.0581	39.1185	46.8479	27.1643	29.9645	48.8807	39.6914	53.0387	39.7657
641113	50763	ATP6V1D	chr14	-	67804790	tu	10.2467	3.98797	29.959	3.39089	1.30484	24.8875	19.9804	28.5861	44.295	34.9065
1230285	49842	SLC7A1	chr13	-	30083918	tu	4.16623	4.09291	3.24397	2.14162	2.49105	14.1361	7.67106	8.84317	12.2027	5.75164
1213003	32130	PIGM	chr1	-	159997466	tu	1.12601	6.0869	1.62199	0.892341	1.18621	2.9865	0.891984	1.64524	1.72952	3.17332
2099916	51813	GCOM1	chr15	+	58008004	tu	7.31905	1.04946	0.954109	5.71098	1.18621	1.69235	0.891984	1.64524	0.960846	1.68583
666812	42196	ERLIN2	chr8	+	37614441	tu-me-ce	1.12601	2.09893	0.954109	3.03396	1.18621	4.28065	2.22996	4.42159	3.36296	1.58666
349764	58705	CRYZL1	chr21	-	34962002	tu-me-ce	1.12601	1.04946	0.954109	3.12319	1.18621	1.49325	0.891984	1.54241	8.35936	5.35498
1271322	38239	ZCCHC10	chr5	-	132333794	tu	4.16623	1.99398	2.38527	1.42774	8.8966	6.7694	7.04667	5.55269	4.13164	9.61913
505032	55377	PCYT2	chr17	-	79862013	tu	1.12601	1.04946	0.954109	0.892341	6.16831	2.1901	4.37072	1.54241	1.72952	6.94164
1218692	53585	MAF	chr16	-	79630742	tu-ce	4.27883	1.04946	0.954109	1.51698	4.9821	8.1631	3.56794	8.2262	4.13164	13.9824
971054	52437	MEF2A	chr15	+	100256615	tu	9.23327	7.03142	8.39616	10.9758	3.79588	4.1811	4.28152	12.0308	2.4982	3.66915
328875	33759	CNNM3	chr2	+	97501116	tu	8.21986	7.03142	3.81644	15.0806	7.71039	2.88695	2.94355	2.87917	2.4982	6.14831
748611	45863	MYST4	chr10	+	76792289	tu	5.17964	1.99398	10.9723	4.90787	1.18621	2.3892	2.31916	1.02828	0.960846	0.991662
2936543	35603	CPOX	chr3	-	98298296	tu	11.2601	7.03142	9.92274	6.87102	7.71039	33.2497	86.7008	37.6349	28.1528	59.5989
98900	35603	CPOX	chr3	-	98298421	tu	7.20645	5.03743	11.5447	5.44328	14.1159	43.1051	46.1156	34.4472	53.0387	39.0715
225034	31276	PIGK	chr1	-	77557820	tu	1.12601	4.09291	2.48068	0.892341	1.18621	1.49325	4.37072	2.87917	2.4982	5.35498
388867	39808	SENP6	chr6	+	76389515	tu-me-ce	4.16623	9.0254	5.43842	5.53251	5.10072	4.9775	4.37072	2.15938	4.22772	1.58666
916291	34081	RAB3GAP1	chr2	+	135927870	tu	15.4263	5.98195	12.2126	8.1203	7.71039	8.06355	9.18743	8.946	6.53375	5.85081
550490	39457	C6orf106	chr6	-	34555064	tu	65.0833	81.9632	54.0026	71.9227	68.6818	37.829	39.8717	43.7017	49.8679	29.849
903344	39457	C6orf106	chr6	-	34557494	tu	3.15282	7.03142	11.5447	8.92341	6.40555	7.1676	0.891984	2.87917	4.9964	2.28082
773308	58486	DIDO1	chr20	-	61518568	tu-me-ce	5.17964	10.0749	6.86959	11.6897	5.10072	4.87795	2.85435	3.49614	4.13164	8.2308
28690	44750	TIMM8A	chrX	-	100600648	tu	5.29224	1.04946	1.62199	2.23085	2.49105	21.1046	13.1122	32.185	13.7401	17.1558
4420362	30372	LZIC	chr1	-	9989771	tu	1.12601	1.04946	2.5761	0.892341	1.18621	2.88695	2.94355	3.70179	2.4982	3.86748
219474	36169	MYNN	chr3	+	169504560	tu	4.16623	1.04946	7.8237	4.194	7.59177	6.1721	2.85435	3.49614	4.90031	10.4125
1103143	32671	C1orf107	chr1	+	210030908	tu	6.30565	6.0869	1.62199	1.42774	2.49105	4.9775	3.65713	3.59896	3.36296	3.07415
1161194	33674	RMND5A	chr2	+	87004923	tu-ce	12.2735	20.0448	12.9759	10.1727	5.10072	14.6338	12.577	8.74034	13.8362	12.9908
2090065	48708	YARS2	chr12	-	32899956	tu	7.20645	12.0688	14.5025	15.616	10.3201	80.8346	27.4731	58.7145	53.0387	92.9188
229678	48708	YARS2	chr12	-	32900088	tu	1.12601	1.04946	7.34664	0.892341	1.18621	12.7424	6.95747	8.84317	8.16719	12.2966
873686	39934	QRSL1	chr6	+	107116287	tu	1.12601	1.04946	1.7174	0.892341	1.18621	3.5838	1.51637	3.59896	3.36296	5.35498
201922	52682	GFER	chr16	+	2036734	tu	1.12601	1.04946	3.24397	2.94472	3.79588	2.88695	2.22996	3.59896	4.22772	5.35498
4460014	52682	GFER	chr16	+	2036113	tu	8.21986	9.0254	6.86959	3.39089	35.9423	15.2311	5.5303	18.8174	16.2383	18.7424
482430	42918	KDM4C	chr9	+	7077264	me-ce	8.21986	3.98797	5.34301	9.63728	7.71039	2.48875	0.891984	1.64524	0.960846	0.991662
1062593	52580	TMEM8A	chr16	-	420855	tu	10.2467	8.08088	9.15945	4.10477	12.8111	6.86895	4.99511	4.21593	7.39851	5.94997
157765	55746	FECH	chr18	-	55215535	tu	1.12601	1.99398	1.62199	4.4617	1.18621	2.09055	5.7087	6.27248	9.12804	3.66915
3266896	35669	PLCXD2	chr3	+	111445745	tu	17.4531	7.03142	4.57973	10.2619	5.10072	2.09055	9.36583	7.0951	2.4982	2.97499
232289	38139	DCP2	chr5	+	112352049	tu	2.13942	7.13636	2.38527	2.14162	5.10072	2.1901	2.94355	2.982	2.4982	3.07415
320738	38125	WDR36	chr5	+	110465403	tu	7.20645	5.03743	6.965	4.194	6.40555	19.91	15.9665	11.4139	9.70454	17.9491
1123636	45393	KIN	chr10	-	7797994	tu	2.13942	1.04946	3.24397	0.892341	6.28693	4.1811	8.65224	1.43959	5.76508	2.97499
1239854	46361	SEC23IP	chr10	+	121701240	tu	5.17964	1.99398	9.35027	4.194	7.71039	33.3492	26.1351	40.4112	51.5013	37.6832
396835	46361	SEC23IP	chr10	+	121701657	tu	2.13942	2.09893	0.954109	2.94472	2.49105	7.964	6.95747	13.5732	17.1031	10.115
674498	50163	GPR183	chr13	-	99946522	tu	24.4344	35.0521	30.0544	32.7489	31.0788	13.4392	8.38465	5.44986	4.90031	12.3958
185481	37297	USP38	chr4	+	144142066	tu-me-ce	1.12601	1.04946	6.48794	2.23085	1.18621	1.49325	2.94355	2.26221	2.59428	3.17332
377188	31116	C1orf123	chr1	-	53679812	tu	16.3271	15.0073	25.761	20.8808	10.3201	43.802	21.3184	41.748	49.8679	47.5998
851452	31116	C1orf123	chr1	-	53680147	tu	6.19305	3.98797	9.25486	11.6897	3.79588	11.8464	13.8257	20.0514	21.0425	26.5766
1123800	45816	ASCC1	chr10	-	73856808	tu	5.29224	1.99398	2.38527	2.14162	3.79588	10.7514	6.33308	15.6298	8.93587	8.72663
1044458	33792	TXNDC9	chr2	-	99935681	tu	1.12601	1.04946	4.00726	2.14162	6.28693	17.8194	22.2104	15.4241	18.5443	12.1974
1158640	38450	ARHGAP26	chr5	+	142603722	tu	8.21986	10.0749	4.57973	7.5849	5.10072	6.27165	5.7087	2.15938	5.76508	3.76832
806393	38450	ARHGAP26	chr5	+	142608252	tu	7.20645	6.0869	3.91185	5.62175	1.18621	3.68335	2.22996	2.982	1.72952	1.58666
58733	38005	DHFRL1	chr5	-	79922049	tu	2.13942	5.03743	4.77055	2.14162	5.10072	16.4257	51.1999	23.9588	13.7401	11.4041
153500	50681	NAT12	chr14	+	57877328	tu	3.15282	4.09291	4.67514	7.04949	1.18621	6.27165	3.56794	4.21593	3.36296	4.46248
545991	36237	DCUN1D1	chr3	-	182661138	tu	1.12601	1.04946	1.7174	2.32009	1.18621	2.88695	0.891984	2.26221	3.36296	4.66081
534105	55587	NPC1	chr18	-	21111687	tu	4.27883	1.04946	1.7174	2.23085	1.18621	2.1901	1.51637	2.982	3.36296	4.66081
1064469	55587	NPC1	chr18	-	21111464	tu	2.02682	9.0254	6.86959	15.1698	2.60967	13.2401	16.6801	15.527	12.9714	7.9333
140742	34297	AGPS	chr2	+	178406770	tu	1.12601	2.09893	3.33938	2.23085	1.18621	4.08155	5.7087	9.04883	3.26688	7.43747
4466348	30580	USP48	chr1	-	22005080	tu-me-ce	7.31905	4.09291	5.53383	2.14162	3.79588	2.7874	7.84946	6.27248	7.39851	1.58666
210864	51827	RNF111	chr15	+	59389254	tu	1.12601	1.99398	3.24397	2.23085	2.49105	2.9865	2.22996	1.02828	2.59428	3.96665
560641	51827	RNF111	chr15	+	59388626	tu	14.3003	11.0194	16.029	13.5636	1.30484	10.0545	8.38465	13.5732	10.5693	6.54497
395899	44923	SH2D1A	chrX	+	123505571	tu	10.2467	12.0688	9.15945	11.5112	21.945	17.7199	28.2759	17.275	26.6154	32.824
395904	44923	SH2D1A	chrX	+	123507005	tu	12.2735	12.0688	22.0399	14.9021	7.71039	27.4758	44.1532	15.2185	28.1528	33.5182
701912	54472	TADA2A	chr17	+	35837341	tu-me-ce	1.12601	4.09291	0.954109	0.892341	1.18621	3.5838	3.65713	4.31876	1.72952	3.86748
271350	54472	TADA2A	chr17	+	35837534	tu-me-ce	1.12601	1.04946	0.954109	0.892341	2.49105	0.9955	2.94355	5.03855	2.4982	8.32996
648918	57955	SEC23B	chr20	+	18541743	tu	21.3942	18.9953	16.6015	21.5054	11.6249	58.5354	88.574	66.6323	93.9707	77.2505
868389	35655	DZIP3	chr3	+	108413688	tu-me-ce	4.16623	9.0254	7.72829	6.87102	3.79588	0.9955	5.2627	1.02828	2.59428	1.58666
641335	50993	ATXN3	chr14	-	92527436	tu	1.12601	1.04946	0.954109	1.60621	1.18621	2.88695	2.94355	4.42159	4.22772	0.991662
2129133	43500	ZNF510	chr9	-	99518145	tu	1.12601	1.99398	4.77055	5.71098	3.79588	2.1901	1.51637	5.34703	2.59428	0.991662
667866	43500	ZNF510	chr9	-	99520307	tu	1.12601	9.13035	4.67514	4.194	1.18621	3.48425	5.08431	5.03855	1.72952	4.56165
846947	50808	PCNX	chr14	+	71582092	tu	20.4934	13.0134	10.686	6.06792	10.3201	5.47525	7.13587	6.27248	5.76508	4.46248
457438	32723	GPATCH2	chr1	-	217783064	tu-me	4.16623	1.04946	2.38527	5.08634	1.18621	2.1901	2.94355	2.26221	1.72952	3.17332
1275087	58078	MAPRE1	chr20	+	31436985	tu	43.8017	43.9726	38.2598	33.9982	62.1576	69.685	62.4389	81.8507	80.3267	60.1939
148449	58078	MAPRE1	chr20	+	31438209	tu	129.041	128.874	135.484	129.657	115.419	183.072	177.416	215.218	171.607	210.629
3181686	39873	PNRC1	chr6	+	89794230	tu	16.3271	24.0327	31.6764	30.875	27.1643	2.28965	3.03274	1.02828	3.45905	0.991662
4414067	39873	PNRC1	chr6	+	89794554	tu	260.108	208.844	343.289	321.421	250.291	20.4077	24.262	15.3213	17.7757	15.7674
1266482	48200	C11orf61	chr11	-	124636391	tu	1.12601	3.04345	3.24397	2.94472	1.18621	3.48425	2.85435	2.15938	6.62984	6.04914
556528	48200	C11orf61	chr11	-	124636612	tu	4.16623	1.04946	0.954109	4.37247	2.49105	3.5838	1.51637	5.03855	3.36296	3.86748
977850	31829	POGZ	chr1	-	151375833	tu	4.16623	5.03743	6.20171	5.53251	6.40555	4.3802	2.22996	2.982	2.4982	2.37999
1111920	30379	PGD	chr1	+	10480199	tu	32.6542	28.0207	15.8382	6.06792	28.4691	116.971	72.6967	183.136	143.55	101.15
176950	30379	PGD	chr1	+	10480564	tu	2.13942	1.04946	3.14856	6.51409	2.49105	17.1226	15.8773	21.3881	17.7757	30.0474
1120811	51772	TMOD3	chr15	+	52202186	tu	7.31905	1.04946	6.39253	1.42774	1.18621	9.65635	2.14076	6.27248	7.39851	4.46248
393940	43998	VAV2	chr9	-	136627018	tu	1.12601	2.09893	0.954109	0.892341	1.18621	0.9955	1.51637	3.70179	2.4982	6.94164
842377	43998	VAV2	chr9	-	136627351	tu	3.15282	1.04946	2.48068	0.892341	2.49105	1.49325	1.51637	1.54241	4.9964	7.6358
383408	35406	NISCH	chr3	+	52527085	me-ce	63.0565	35.9966	44.2707	53.362	38.7892	28.8695	26.8487	41.2339	24.982	24.8907
383405	35406	NISCH	chr3	+	52515926	me-ce	35.6945	20.9893	3.05315	2.67702	64.53	23.9915	0.891984	9.35731	16.2383	20.2299
1434632	42857	COMMD5	chr8	-	146075562	tu-ce	8.33246	1.99398	3.14856	4.194	8.8966	15.8284	14.5393	16.1439	18.6404	13.5858
22352	42857	COMMD5	chr8	-	146075840	tu-ce	17.3405	30.0147	16.6015	21.5054	11.6249	55.9471	43.2612	85.861	64.2806	87.1671
25393	41434	TESS 2	chr7	+	115897640	tu	15.4263	5.98195	16.7923	7.49566	9.01522	4.08155	9.27663	2.77634	6.62984	5.15664
476829	41434	TESS 2	chr7	+	115898839	tu	43.8017	28.0207	72.1307	48.7218	16.8442	18.5163	15.9665	25.5012	18.5443	12.1974
2243178	51594	MGA	chr15	+	42060824	tu	1.12601	1.04946	4.86596	2.94472	3.79588	1.5928	3.74633	1.64524	0.960846	2.37999
572122	35776	KPNA1	chr3	-	122142437	tu	6.30565	1.04946	0.954109	3.56936	3.79588	2.1901	5.08431	2.87917	6.62984	3.07415
138946	33179	SELI	chr2	+	26618748	tu	8.21986	18.0508	9.15945	12.2251	1.30484	10.0545	5.6195	11.6195	5.66899	13.0899
1123989	46433	MKI67	chr10	-	129896862	tu	1.12601	1.99398	6.39253	0.892341	7.59177	70.2823	58.3357	61.3881	89.9352	72.9864
439700	48358	C12orf4	chr12	-	4598585	tu	6.19305	1.04946	4.77055	6.33562	1.18621	7.3667	3.47874	11.6195	7.30243	12.3958
1147804	41778	ZNF282	chr7	+	148923263	tu-me-ce	3.15282	1.04946	1.62199	1.51698	6.28693	7.66535	0.891984	2.87917	3.26688	11.2058
391049	41778	ZNF282	chr7	+	148923334	tu-me-ce	8.33246	3.04345	2.38527	1.42774	7.59177	13.041	1.42717	4.1131	4.90031	9.61913
442473	50742	ZBTB1	chr14	+	64990619	tu-me-ce	23.5336	7.03142	22.7078	9.36958	37.3657	5.5748	5.08431	4.31876	0.960846	4.56165
860482	30499	NBPF1	chr1	-	146467637	tu	1.12601	3.04345	7.15582	4.28323	1.18621	1.69235	0.891984	1.02828	0.960846	0.991662
1175856	49350	UHRF1BP1L	chr12	-	100431289	tu-me	1.12601	3.04345	2.48068	0.892341	1.18621	1.49325	2.94355	2.26221	2.59428	3.86748
946091	50074	PIBF1	chr13	+	73590594	tu	2.13942	3.04345	3.91185	7.13872	1.18621	1.5928	2.31916	1.02828	0.960846	1.68583
215338	53965	SENP3	chr17	+	7475282	tu-me-ce	6.30565	6.0869	0.954109	0.892341	1.18621	3.982	0.891984	1.02828	0.960846	0.991662
463506	35809	ZNF148	chr3	-	124946178	tu-me-ce	7.20645	9.0254	6.20171	6.15715	5.10072	2.1901	1.51637	1.54241	4.22772	3.86748
261289	34273	KIAA1715	chr2	-	176793375	tu	1.12601	3.04345	3.33938	0.892341	1.18621	5.1766	1.51637	2.982	2.59428	1.58666
809094	42448	ZBTB10	chr8	+	81433737	tu	6.19305	8.08088	4.67514	9.63728	3.79588	1.69235	0.891984	1.02828	0.960846	2.57832
863838	33861	RANBP2	chr2	+	109402253	tu	5.17964	11.0194	5.34301	13.0282	6.40555	8.1631	4.90591	6.16965	8.16719	5.15664
435776	46094	ENTPD1	chr10	+	97628298	tu	1.12601	1.04946	5.53383	6.42485	1.18621	1.69235	0.891984	1.02828	0.960846	0.991662
401122	49540	WSB2	chr12	-	118471997	tu-me-ce	2.13942	5.03743	3.14856	3.56936	7.59177	5.3757	9.09823	16.3496	13.0675	6.54497
3109651	42209	BAG4	chr8	+	38068480	tu	5.17964	1.04946	3.91185	4.81864	13.9973	0.9955	0.891984	5.24421	3.36296	3.17332
524447	42209	BAG4	chr8	+	38068542	tu	11.2601	13.0134	18.3189	4.72941	6.40555	3.48425	2.94355	4.31876	4.13164	4.56165
382316	35776	KPNA1	chr3	-	122144528	tu	12.2735	11.0194	14.4071	15.616	11.6249	11.3487	10.4362	20.257	9.70454	10.115
905583	42918	KDM4C	chr9	+	7175648	me-ce	13.2869	34.0027	29.3866	29.5365	18.1491	11.6473	6.33308	6.88945	3.26688	5.85081
1217468	33802	PDCL3	chr2	+	101193189	tu	27.4746	26.0267	39.8818	18.7392	36.1795	71.7755	59.1385	28.3804	44.9676	50.3765
3382709	33802	PDCL3	chr2	+	101193314	tu	1.12601	1.99398	7.8237	7.04949	3.79588	4.7784	12.8446	4.1131	8.26328	0.991662
676563	51658	CTDSPL2	chr15	+	44819431	tu	12.3861	5.98195	9.25486	8.20953	2.60967	12.1451	8.38465	8.12338	7.30243	8.72663
287013	40505	USP42	chr7	+	6200856	tu	6.19305	7.03142	11.4493	16.4191	3.79588	2.88695	2.22996	1.54241	5.86116	5.35498
287016	40505	USP42	chr7	+	6201193	tu	48.9814	24.9773	18.796	27.3949	37.4844	10.6518	9.09823	10.8997	8.93587	11.6025
1108643	55416	FN3KRP	chr17	+	80685875	tu	12.2735	11.0194	12.8805	20.3454	7.71039	29.3672	19.2668	39.7943	38.626	59.1031
1108642	55416	FN3KRP	chr17	+	80685778	tu	1.12601	4.09291	0.954109	0.892341	3.79588	6.7694	6.33308	13.7789	4.90031	8.03247
344703	50818	RBM25	chr14	+	73588092	tu	20.4934	16.0568	8.39616	8.83417	5.10072	4.7784	6.33308	8.2262	9.80063	7.3383
959901	38956	NUP153	chr6	-	17615608	tu	7.20645	6.0869	5.43842	10.3512	1.18621	10.8509	4.90591	10.2828	6.53375	8.72663
2208349	38956	NUP153	chr6	-	17615267	tu	33.6677	22.0388	51.999	23.3793	9.01522	41.2137	26.1351	34.5501	29.7862	29.849
969241	50240	PCID2	chr13	-	113831928	tu-ce	13.2869	25.0822	19.6547	27.5733	11.6249	50.7705	64.5796	58.0976	53.0387	62.3756
3115111	50240	PCID2	chr13	-	113832068	tu-ce	1.12601	5.03743	5.53383	4.28323	1.18621	5.27615	10.4362	17.5835	14.6049	13.6849
[truncated: 7,901 more rows]
