# Supplementary material for: RAX2: a genome-wide detection method of condition-associated transcription variation
Source: Nucleic Acids Res. 2015 May 7;43(15):e96. doi: 10.1093/nar/gkv411 (PMC4551904; doi:10.1093/nar/gkv411)
Supplement: SUPPLEMENTARY DATA [file supp_gkv411_nar-00147-met-n-2015-File011.xlsx]

## Sheet: Supplemental Table_S7
Supplemental Table S7: This is data containing genes with only two tags that were detected to be associated with stimulation. Predicted transcription unit structure is derived from a comparison of the tags observed to gene structure using UCSC Gene Definitions. chr is chromosome id, strand is DNA strand, pos is poly(A) position . anno is annotation of poly(A) sites: TU = tandem UTR. ME = mutually…
tagid	geneid	name	chr	strand	pos	anno	ST1.R	ST3.R	ST4.R	ST5.R	ST2.R	ST1.S	ST2.S	ST3.S	ST4.S	ST5.S
976871	30261	GNB1	chr1	-	1716730	tu	115.866	135.906	115.256	130.282	114.114	107.116	151.459	135.013	129.906	145.675
1369351	30261	GNB1	chr1	-	1718192	tu	34.6811	20.0448	45.1294	36.7644	24.5546	76.1557	61.1009	66.6323	85.131	78.6388
179377	30319	RPL22	chr1	-	6246274	tu	527.31	401.63	368.668	316.602	484.924	120.754	191.955	147.455	155.561	132.982
252224	30319	RPL22	chr1	-	6246671	tu	1124.54	1370.6	1316.29	1461.12	1448.6	1080.02	959.061	1042.26	862.936	876.332
374934	30344	VAMP3	chr1	+	7841489	tu	84.4506	107.99	53.2393	67.1932	75.0873	23.0956	18.6425	21.3881	22.5799	13.5858
564441	30344	VAMP3	chr1	+	7839839	tu	3.15282	3.04345	2.38527	3.56936	2.49105	0.9955	7.31427	1.54241	5.86116	1.58666
452276	30389	TARDBP	chr1	+	11085547	tu	9.23327	22.0388	18.2235	12.1358	18.0304	10.7514	13.2906	8.12338	11.4341	5.75164
650636	30389	TARDBP	chr1	+	11084100	tu	56.976	62.9679	68.2188	83.9692	60.8528	172.719	142.539	200.102	151.525	161.938
412966	30421	TNFRSF8	chr1	+	12203095	tu	1.12601	1.04946	0.954109	0.892341	2.49105	4.9775	1.51637	3.59896	4.9964	3.76832
452298	30421	TNFRSF8	chr1	+	12204268	tu	2.13942	1.04946	0.954109	1.60621	1.18621	54.852	24.708	36.401	47.4658	44.0298
223156	30492	C1orf144	chr1	+	16722095	tu-ce	16.4397	14.0628	6.1063	4.10477	7.71039	5.7739	0.891984	4.31876	1.72952	4.56165
452393	30492	C1orf144	chr1	+	16722869	tu-ce	46.8419	34.0027	37.5919	26.0563	24.5546	91.6855	94.7287	91.0024	68.9887	73.6805
252285	30540	CAPZB	chr1	-	19665271	tu	554.672	862.135	497.186	355.776	238.548	54.0556	41.9232	59.4343	42.5655	95.7946
297671	30540	CAPZB	chr1	-	19665848	tu	248.96	180.823	210.954	184.001	168.561	37.829	61.9037	41.0282	57.0743	48.294
716033	30570	EIF4G3	chr1	-	21132964	tu-me	2.13942	1.99398	7.8237	7.76336	2.49105	17.1226	13.1122	16.6581	17.7757	29.4524
297703	30570	EIF4G3	chr1	-	21267748	tu-me	17.4531	5.98195	11.4493	5.44328	16.7256	2.7874	10.1686	2.15938	1.72952	4.46248
1264064	30613	TCEB3	chr1	+	24088550	tu	27.5872	18.9953	15.8382	32.9274	15.5394	24.987	27.0271	19.3316	19.4091	10.71
223199	30613	TCEB3	chr1	+	24086393	tu	30.6274	24.0327	21.0858	10.7081	37.4844	69.685	59.7629	77.2235	64.2806	58.1114
223207	30633	NIPAL3	chr1	+	24799468	tu-me	6.19305	11.0194	8.39616	10.2619	9.01522	11.2491	22.924	15.4241	13.7401	12.8916
30874	30633	NIPAL3	chr1	+	24792823	tu-me	29.614	20.0448	28.6233	26.8595	14.2346	9.65635	5.7087	4.93572	3.26688	3.66915
177169	30649	TMEM50A	chr1	+	25688845	tu	112.826	109.879	158.764	114.309	110.199	43.0056	63.9552	45.6554	48.2345	48.294
1264075	30649	TMEM50A	chr1	+	25687482	tu	60.0162	58.9799	76.5196	81.2922	57.0569	72.8706	110.517	69.2029	80.2306	86.3738
177206	30684	HMGN2	chr1	+	26803132	tu	6.19305	12.0688	17.5556	8.1203	7.71039	4.08155	2.14076	6.99227	6.62984	8.92496
608874	30684	HMGN2	chr1	+	26802461	tu	4.16623	8.08088	8.49157	8.29877	1.18621	9.85545	13.1122	15.3213	52.5583	13.5858
224730	30805	BSDC1	chr1	-	32830710	tu-ce	8.21986	9.0254	8.39616	6.15715	15.4208	7.26715	23.0132	7.40358	15.3735	14.3791
1173411	30805	BSDC1	chr1	-	32830774	tu-ce	47.8554	35.0521	30.0544	34.0874	28.4691	5.973	18.1965	11.5167	7.30243	11.6025
110514	30815	S100PBP	chr1	+	33321788	tu	2.13942	3.04345	4.67514	6.33562	7.59177	10.6518	9.09823	10.8997	13.8362	7.23914
540780	30815	S100PBP	chr1	+	33324471	tu	29.5014	65.0668	41.3129	44.7063	19.4539	9.5568	4.90591	6.16965	7.39851	6.64414
1241885	30840	ZMYM6	chr1	-	35452583	tu-me-ce	11.3727	3.04345	8.49157	3.48013	9.01522	0.9955	5.2627	2.26221	0.960846	3.17332
1198641	30840	ZMYM6	chr1	-	35447147	tu-me-ce	11.2601	15.0073	8.39616	19.7207	1.30484	37.829	46.74	48.9459	36.1278	46.9056
35451	30845	SFPQ	chr1	-	35649717	tu	157.529	175.89	104.093	74.4212	64.7673	71.5764	107.752	62.005	61.0137	91.4313
1185731	30845	SFPQ	chr1	-	35649203	tu	192.097	190.898	154.184	136.885	124.434	202.584	130.23	189.614	130.675	176.813
114211	30852	PSMB2	chr1	-	36067423	tu-ce	16.3271	25.0822	18.8914	23.5578	12.9297	54.0556	65.2932	70.0256	41.7968	56.0289
180042	30852	PSMB2	chr1	-	36068748	tu-ce	28.488	20.9893	44.3661	31.4104	36.1795	249.074	291.054	302.519	302.186	320.109
298075	30862	TRAPPC3	chr1	-	36602637	tu	29.7266	5.98195	18.2235	6.78179	9.01522	54.0556	52.1811	70.6425	53.8074	85.0846
817312	30862	TRAPPC3	chr1	-	36602179	tu	35.6945	15.0073	43.6982	30.0719	31.0788	57.739	6.24389	23.239	14.5088	49.1865
2140782	30877	SNIP1	chr1	-	38002483	tu	3.15282	1.04946	1.62199	2.14162	7.59177	8.66085	4.90591	6.06683	18.7365	10.9083
1212685	30877	SNIP1	chr1	-	38002142	tu	23.421	37.0461	18.0327	48.9003	28.4691	17.919	11.7742	14.0874	17.007	10.8091
2162164	30886	YRDC	chr1	-	38268622	tu	99.6517	107.99	96.6513	89.7695	77.8156	133.795	135.671	126.375	129.906	174.731
114287	30886	YRDC	chr1	-	38269262	tu	4.16623	1.99398	2.38527	3.6586	1.18621	31.4578	10.347	32.4935	44.295	37.0882
35620	30890	SF3A3	chr1	-	38422650	tu	16.3271	24.0327	12.8805	18.2037	12.9297	35.3402	31.6654	45.1413	33.8218	22.7091
298142	30890	SF3A3	chr1	-	38423618	tu	12.2735	18.0508	14.4071	27.6626	15.5394	171.425	135.046	160	153.928	159.063
251310	30911	PPIE	chr1	+	40219376	me	20.3808	28.0207	10.5906	5.35404	24.5546	82.0292	28.0975	92.442	95.5081	72.2922
1197917	30911	PPIE	chr1	+	40229584	me	9.23327	1.99398	4.57973	3.48013	19.2167	7.46625	2.14076	8.2262	8.16719	9.51996
951631	31018	EIF2B3	chr1	-	45316455	tu-me-ce	6.19305	3.04345	10.0181	6.87102	11.5063	28.8695	18.6425	33.9331	24.982	21.4199
35799	31018	EIF2B3	chr1	-	45316512	tu-me-ce	1.12601	4.09291	3.24397	3.6586	1.18621	53.4583	50.8431	62.1078	60.245	50.3765
110881	31074	CMPK1	chr1	+	47844499	tu	189.057	207.794	174.316	213.894	155.631	157.189	136.384	132.339	117.127	128.718
1197961	31074	CMPK1	chr1	+	47843453	tu	72.1771	94.9766	92.9303	91.1972	55.752	24.8875	46.2048	29.203	23.3486	25.5849
177588	31089	RNF11	chr1	+	51738782	tu	95.5981	108.934	119.073	124.392	77.8156	32.7519	37.9093	20.5655	31.4197	40.559
1102951	31089	RNF11	chr1	+	51738932	tu	3.15282	1.04946	4.77055	5.62175	5.10072	2.7874	5.7087	6.27248	7.39851	5.15664
252614	31316	C1orf52	chr1	-	85717656	tu	7.20645	12.0688	16.1244	6.78179	2.60967	17.1226	15.2529	30.8483	12.1067	22.2132
652794	31316	C1orf52	chr1	-	85717870	tu	6.08045	26.0267	30.2453	34.9798	6.40555	11.946	9.72262	11.4139	11.338	20.2299
1250439	31329	SH3GLB1	chr1	+	87209270	tu	40.7615	35.0521	35.302	28.7334	47.923	52.0646	87.236	37.6349	77.0598	55.3348
713946	31329	SH3GLB1	chr1	+	87213867	tu	36.5953	58.9799	47.3238	59.4299	23.3684	20.4077	11.0606	11.311	33.9179	27.1716
375581	31353	LRRC8C	chr1	+	90180709	tu	57.9894	111.978	85.4882	93.2496	15.5394	7.26715	18.1073	12.1337	9.70454	17.3541
1150041	31353	LRRC8C	chr1	+	90185091	tu	31.6408	22.9833	26.4288	33.552	7.71039	28.3717	30.4166	17.3779	12.1067	15.6683
299122	31360	ZNF644	chr1	-	91380863	tu	29.614	35.0521	27.0967	22.7547	24.5546	14.6338	11.1498	5.44986	16.2383	12.2966
652845	31360	ZNF644	chr1	-	91381196	tu	3.15282	8.08088	6.965	10.3512	2.49105	15.4302	14.7177	4.1131	9.80063	7.9333
951805	31378	FAM69A	chr1	-	93307912	tu	4.16623	12.0688	4.57973	9.63728	3.79588	3.08605	1.51637	1.02828	2.59428	0.991662
802721	31378	FAM69A	chr1	-	93307723	tu	4.16623	6.0869	0.954109	2.14162	1.18621	16.8239	9.09823	5.44986	4.90031	9.42079
1353849	31393	DNTTIP2	chr1	-	94335337	me-ce	109.786	96.9706	110.009	157.587	139.973	188.249	154.135	215.218	171.607	250.296
1224293	31393	DNTTIP2	chr1	-	94341961	me-ce	34.6811	20.9893	24.139	18.7392	16.8442	20.5073	11.0606	24.1645	6.43767	21.5191
714149	31432	RTCD1	chr1	+	100758321	tu	3.15282	10.0749	12.4034	4.10477	2.49105	3.48425	5.7087	6.99227	4.13164	6.64414
251610	31432	RTCD1	chr1	+	100757329	tu	29.5014	22.0388	39.8818	38.1029	28.4691	103.93	117.92	90.8996	122.7	106.901
714213	31477	TMEM167B	chr1	+	109637418	tu	18.3539	9.0254	11.3539	18.9176	21.945	17.2221	14.5393	10.6941	18.6404	17.9491
32482	31477	TMEM167B	chr1	+	109639557	tu	116.88	151.858	104.857	115.023	98.4557	18.3172	35.2334	21.2853	20.9464	29.9482
252738	31501	GSTM3	chr1	-	110279594	tu-me-ce	2.02682	5.98195	14.5025	12.8497	23.1312	27.9735	78.227	68.586	114.052	68.7222
1242002	31501	GSTM3	chr1	-	110276561	tu-me-ce	4.16623	15.1123	6.20171	4.81864	6.40555	0.9955	1.60557	1.02828	4.32381	0.991662
1067969	31550	CAPZA1	chr1	+	113214165	tu	35.5819	52.0535	39.7864	43.3678	40.094	61.8205	62.4389	81.8507	69.8535	77.2505
32628	31550	CAPZA1	chr1	+	113214238	tu	114.853	109.879	146.742	134.922	121.824	402.082	390.956	422.724	397.502	433.753
1112875	31582	BCAS2	chr1	-	115110346	tu	86.3648	95.9211	101.136	122.429	90.7453	35.838	38.5337	48.9459	45.8324	70.3089
180778	31582	BCAS2	chr1	-	115110180	tu	66.0967	66.0113	74.8976	113.149	86.8308	94.3734	77.5134	98.9201	70.6222	80.0272
1233192	31585	NRAS	chr1	-	115247096	tu	91.5445	133.912	82.3396	95.7481	84.2212	126.727	121.399	113.316	97.0454	118.206
1251031	31585	NRAS	chr1	-	115249580	tu	5.17964	3.04345	5.53383	5.62175	2.49105	19.014	23.5484	24.6786	16.1422	26.4774
2480886	31586	CSDE1	chr1	-	115259913	tu	642.05	422.62	525.619	418.865	529.051	290.188	190.439	136.863	133.077	312.473
542464	31586	CSDE1	chr1	-	115260597	tu	124.086	75.9813	91.4037	90.4833	88.1357	93.6765	75.4618	63.2389	84.2662	99.8604
1212907	31588	SIKE1	chr1	-	115316749	tu	6.19305	3.04345	7.72829	6.24638	7.71039	28.7699	15.8773	24.5758	47.5619	39.1707
1265550	31588	SIKE1	chr1	-	115312100	tu	4.16623	10.0749	6.29712	2.14162	1.18621	4.9775	0.891984	5.03855	2.4982	4.56165
299774	31710	POLR3C	chr1	-	145592615	tu	23.421	24.9773	28.6233	22.7547	18.1491	27.4758	28.9003	37.2236	16.9109	50.5748
1251048	31710	POLR3C	chr1	-	145592356	tu	1.12601	1.04946	5.62925	2.94472	2.49105	13.8374	21.4968	18.8174	12.1067	11.5033
515495	31794	MCL1	chr1	-	150547033	tu	2467.31	1635.28	1510.55	1778.26	2058.08	342.452	544.467	300.462	309.392	271.319
1242053	31794	MCL1	chr1	-	150548434	tu	164.622	36.9412	116.02	124.303	238.429	77.3503	131.746	69.8199	87.437	84.2913
115699	31825	PI4KB	chr1	-	151264606	tu	86.4774	102.953	39.691	62.5531	57.0569	26.3807	4.19232	12.6478	19.4091	33.0224
1233238	31825	PI4KB	chr1	-	151264278	tu	28.6006	22.9833	20.3225	26.1456	14.2346	23.6929	16.5909	23.9588	24.982	27.8657
4466482	32041	MEF2D	chr1	-	156436016	tu-ce	17.4531	5.98195	25.0931	6.78179	11.6249	6.27165	3.56794	7.81489	2.4982	1.58666
1286417	32041	MEF2D	chr1	-	156433526	tu-ce	274.408	424.614	169.831	138.759	160.732	13.3397	12.577	6.06683	12.9714	9.42079
1042684	32144	COPA	chr1	-	160258384	tu	2.02682	17.1063	12.308	8.20953	3.79588	2.09055	4.28152	9.97427	1.72952	5.25581
181198	32144	COPA	chr1	-	160259066	tu	60.0162	47.016	55.6246	43.3678	20.7587	96.2648	104.273	71.1567	80.9993	96.2904
414135	32169	NIT1	chr1	+	161090986	tu-me	1.12601	1.04946	1.7174	0.892341	1.18621	11.4482	10.5254	8.84317	4.90031	10.9083
1419506	32169	NIT1	chr1	+	161095232	tu-me	5.17964	5.03743	13.7392	14.2774	18.0304	8.1631	12.0418	4.8329	4.90031	2.97499
300293	32228	TMCO1	chr1	-	165696504	tu	24.4344	18.9953	24.139	25.5209	16.8442	14.4347	25.5999	20.0514	13.7401	20.0316
456891	32228	TMCO1	chr1	-	165696789	tu	6.08045	14.0628	28.8141	17.4899	23.2498	89.0972	69.9315	111.465	103.483	103.331
1173788	32271	SELL	chr1	-	169659810	tu	211.352	316.729	520.467	471.424	238.548	44.2997	112.658	66.6323	58.6116	46.0131
416234	32271	SELL	chr1	-	169660626	tu	16.3271	26.0267	44.3661	40.1553	33.6885	13.2401	18.7317	16.1439	17.007	7.13997
454114	32308	PRDX6	chr1	+	173457155	tu	54.9492	75.9813	54.6705	99.139	133.449	77.2508	193.293	160.719	93.7786	154.898
833046	32308	PRDX6	chr1	+	173457945	tu	43.8017	49.9545	66.0244	39.9769	84.1026	210.25	327.447	134.807	230.027	236.809
251879	32334	CACYBP	chr1	+	174979409	tu	233.759	183.866	201.222	150.092	225.618	713.773	848.187	601.336	692.29	760.605
4659971	32334	CACYBP	chr1	+	174979518	tu	27.4746	24.9773	31.6764	23.3793	36.1795	215.426	310.321	213.059	263.752	224.017
1199089	32337	KIAA0040	chr1	-	175126673	tu	62.1557	39.0401	55.6246	44.7063	24.5546	16.4257	52.5378	9.97427	26.6154	17.0566
116361	32337	KIAA0040	chr1	-	175126126	tu	13.2869	7.03142	22.0399	10.7973	12.9297	24.2902	28.3651	24.6786	19.313	18.5441
862606	32439	IVNS1ABP	chr1	-	185266893	tu	160.681	87.9452	95.0293	141.614	106.285	77.3503	85.0953	104.164	99.5436	64.4581
817764	32439	IVNS1ABP	chr1	-	185265526	tu	11.2601	17.0013	18.1281	30.3396	12.9297	20.2086	42.0124	45.0385	49.0992	30.5432
1469484	32449	C1orf27	chr1	+	186388366	tu	1.12601	3.04345	2.48068	0.892341	2.49105	8.5613	10.347	22.1079	25.0781	18.6433
296442	32449	C1orf27	chr1	+	186390505	tu	11.2601	10.0749	15.9336	18.293	9.01522	15.3307	6.95747	15.6298	7.30243	10.115
541568	32488	PTPRC	chr1	+	198726329	tu	224.526	257.749	317.146	283.586	155.631	91.7851	103.649	75.1669	51.4053	70.8047
376302	32488	PTPRC	chr1	+	198726138	tu	26.4612	22.9833	57.9144	50.7742	24.5546	27.5753	48.3455	18.6118	17.6796	17.0566
296576	32522	IPO9	chr1	+	201845499	tu	5.17964	3.04345	6.20171	8.388	2.49105	25.4848	33.717	43.0847	36.9926	36.989
33727	32522	IPO9	chr1	+	201852907	tu	11.2601	7.03142	10.686	7.49566	9.01522	4.28065	1.51637	5.03855	4.22772	3.07415
224122	32525	TIMM17A	chr1	+	201939072	tu	33.6677	49.01	23.2803	18.0253	38.7892	103.432	56.9086	83.7016	96.2768	101.943
860910	32525	TIMM17A	chr1	+	201939478	tu	24.4344	26.9713	62.3033	60.6792	75.0873	229.662	199.269	272.287	294.211	340.636
1250677	32573	ZC3H11A	chr1	+	203823248	tu	103.705	138.949	137.01	137.599	75.2059	92.2828	115.958	108.072	77.0598	84.1921
1198400	32573	ZC3H11A	chr1	+	203823149	tu	14.3003	30.0147	20.3225	29.5365	16.8442	3.3847	7.04667	8.946	5.76508	11.7016
116689	32615	NUCKS1	chr1	-	205682323	tu	146.381	246.834	170.595	214.608	123.129	166.846	193.293	147.455	176.411	136.453
2266844	32615	NUCKS1	chr1	-	205687111	tu	37.7213	37.9906	18.796	40.1553	27.1643	103.532	84.4709	61.3881	44.9676	83.5971
1112430	32637	IL24	chr1	+	207076819	tu	1.12601	1.04946	0.954109	0.892341	1.18621	11.3487	5.5303	12.8534	12.9714	18.8416
1212453	32637	IL24	chr1	+	207077210	tu	1.12601	1.04946	0.954109	0.892341	1.18621	194.122	89.1092	171.825	181.984	207.852
777137	32649	CD55	chr1	+	207533853	tu	186.017	109.879	104.857	77.0982	85.526	41.7114	52.9838	37.0179	46.601	60.3922
610429	32649	CD55	chr1	+	207533059	tu	16.3271	17.0013	12.8805	14.8129	11.6249	16.5253	15.9665	12.7506	9.70454	18.7424
414557	32668	TRAF3IP3	chr1	+	209953000	me-ce	51.7964	99.9091	148.269	114.398	111.504	125.333	101.419	133.059	174.874	105.414
897812	32668	TRAF3IP3	chr1	+	209955660	me-ce	106.746	109.879	119.836	111.721	117.91	59.8295	83.7573	64.6785	89.9352	83.5971
116939	32781	WDR26	chr1	-	224572849	tu-ce	43.8017	66.9559	61.6355	41.3154	16.8442	9.45725	9.18743	5.44986	8.16719	5.15664
1129300	32781	WDR26	chr1	-	224576835	tu-ce	18.3539	28.0207	36.1607	36.8537	27.1643	19.7109	25.5999	14.7043	23.4446	23.6016
652010	32799	H3F3B	chr1	+	226259495	tu	29.614	22.0388	33.9663	18.1145	21.945	46.9876	60.5657	42.365	34.5905	39.0715
113128	32799	H3F3B	chr1	+	226259704	tu	115.866	171.902	95.7926	63.1777	150.293	52.7615	72.7859	55.4241	91.5686	68.028
1129309	32804	PARP1	chr1	-	226548409	tu	14.3003	15.0073	27.9554	30.2503	19.3353	48.879	77.6026	70.6425	37.7612	63.0697
1251223	32804	PARP1	chr1	-	226548697	tu	6.19305	12.0688	20.5134	16.2406	9.01522	92.8801	152.262	123.907	93.0099	99.0671
2498198	32807	ITPKB	chr1	-	226894881	me	133.207	100.959	122.126	41.2261	58.3617	0.9955	2.22996	1.02828	3.45905	3.96665
457571	32807	ITPKB	chr1	-	226819390	me	160.681	104.946	101.899	59.8761	93.355	13.937	9.72262	20.874	18.6404	10.0158
297086	32843	RAB4A	chr1	+	229440150	tu	10.2467	1.04946	14.5025	12.9389	16.7256	24.1906	31.041	25.1928	37.0887	28.4607
705314	32843	RAB4A	chr1	+	229439744	tu	34.6811	28.0207	33.1076	24.0932	41.3989	19.7109	13.8257	24.0616	18.5443	25.0891
225766	32848	NUP133	chr1	-	229577042	tu	4.16623	1.04946	5.43842	6.24638	8.8966	32.1546	17.2153	23.239	33.0531	19.2383
301336	32848	NUP133	chr1	-	229577447	tu	12.2735	35.0521	20.4179	23.4686	16.8442	9.955	13.9149	10.7969	18.6404	16.5608
834173	32850	TAF5L	chr1	-	229728864	me-ce	16.3271	9.96992	26.5242	23.5578	10.3201	49.6754	39.9609	26.5295	33.8218	36.989
568023	32850	TAF5L	chr1	-	229734944	me-ce	32.6542	5.98195	18.1281	9.36958	28.3505	6.7694	6.33308	9.56296	4.13164	12.4949
718496	32886	IRF2BP2	chr1	-	234741510	tu	127.014	142.937	128.041	94.4096	104.98	30.0641	48.9699	28.4832	33.8218	22.7091
1095051	32886	IRF2BP2	chr1	-	234742500	tu	500.849	563.458	545.083	532.995	444.83	51.4673	70.1099	49.5629	73.8891	40.3607
1112495	32910	LGALS8	chr1	+	236711556	tu	12.2735	16.0568	23.4711	10.7081	30.9602	65.0061	109.179	77.8405	80.2306	55.2356
414766	32910	LGALS8	chr1	+	236712566	tu	31.6408	11.9639	23.3757	22.13	33.5698	23.5933	30.3274	32.5963	29.7862	29.9482
34395	32946	FAM36A	chr1	+	245006585	tu	47.8554	32.9532	60.7768	56.6636	67.3769	210.349	163.055	223.753	177.949	207.158
297328	32946	FAM36A	chr1	+	245008364	tu	48.8688	49.01	66.7877	72.0119	41.3989	48.9786	40.5853	43.7017	39.3947	46.9056
416785	33022	ACP1	chr2	+	277507	tu	17.3405	11.0194	38.546	18.1145	36.1795	131.207	111.052	155.475	130.771	136.552
63919	33022	ACP1	chr2	+	278274	tu	143.341	117.96	136.247	141.614	136.059	137.08	162.43	111.876	145.184	151.328
613174	33068	ID2	chr2	+	8824447	tu	71.1637	51.9485	89.2092	70.5841	95.8461	52.1642	61.8145	43.5989	55.4408	62.4747
1160804	33068	ID2	chr2	+	8824583	tu	37.7213	24.0327	45.8927	32.7489	18.1491	72.8706	68.6828	90.4883	46.601	65.1522
1135069	33077	IAH1	chr2	+	9628723	tu	403.336	499.545	372.389	367.734	348.865	669.076	962.54	433.11	717.944	657.472
2427178	33077	IAH1	chr2	+	9628595	tu	1535.99	1395.58	745.255	964.174	833.908	538.267	206.048	244.524	197.166	938.311
1135136	33245	FOSL2	chr2	+	28635821	tu	51.909	11.9639	48.0871	66.1224	50.5327	30.0641	40.5853	39.7943	35.3591	35.5015
139033	33245	FOSL2	chr2	+	28637516	tu	63.0565	47.016	40.5496	50.0603	36.2981	4.7784	9.18743	8.32903	4.90031	3.66915
139098	33251	WDR43	chr2	+	29171084	tu	9.23327	26.0267	12.1172	8.1203	20.6401	63.9111	47.3643	67.4549	49.7718	48.1948
139086	33251	WDR43	chr2	+	29169867	tu	86.4774	97.9151	89.8771	62.5531	76.3922	97.559	100.17	92.3391	93.8747	73.5814
4420668	33259	YPEL5	chr2	+	30382950	tu	672.452	697.265	648.89	822.916	1243.63	3.3847	10.5254	8.12338	22.0034	6.54497
803228	33259	YPEL5	chr2	+	30382421	tu	256.054	242.741	184.716	296.168	341.036	34.0461	34.4306	16.5552	37.8573	29.1549
4661726	33299	CEBPZ	chr2	-	37428748	tu	19.3673	22.9833	12.7851	26.7702	55.5148	44.2997	81.0813	56.7608	51.4053	78.738
4427316	33299	CEBPZ	chr2	-	37428862	tu	167.663	195.83	154.852	161.424	174.967	84.5179	100.794	103.445	85.0349	128.123
818087	33350	PPM1B	chr2	+	44458607	me-ce	61.0297	64.9619	81.0039	53.9866	19.4539	23.5933	29.7031	29.9228	31.4197	26.3782
1177816	33350	PPM1B	chr2	+	44461201	me-ce	19.3673	14.0628	25.6655	26.2348	14.2346	33.4488	25.5107	25.9125	24.982	28.4607
2522093	33393	ASB3	chr2	-	53897116	tu	7.20645	9.0254	19.0822	14.9021	10.3201	12.4437	42.1908	13.2648	25.8468	15.6683
142430	33393	ASB3	chr2	-	53897294	tu	15.3137	12.0688	23.4711	21.5946	12.9297	12.1451	9.81182	8.84317	3.26688	7.23914
1217982	33448	CCT4	chr2	-	62095640	tu	61.0297	45.022	75.6609	107.884	69.9866	340.561	340.381	319.588	380.687	380.798
460714	33448	CCT4	chr2	-	62095566	tu	27.4746	34.9472	86.2515	77.9906	71.2914	540.756	811.973	574.395	633.87	519.829
328525	33515	SNRNP27	chr2	+	70131807	tu-ce	1.12601	5.03743	4.67514	3.48013	11.5063	34.7429	26.8487	21.9023	32.1883	38.4765
354571	33515	SNRNP27	chr2	+	70132352	tu-ce	51.909	80.9138	115.447	63.8916	68.6818	90.4909	50.7539	72.5963	77.0598	72.9864
684664	33548	ZNF638	chr2	+	71615707	me	21.3942	52.998	39.7864	53.362	59.5479	2.7874	4.28152	4.93572	9.12804	2.97499
198496	33548	ZNF638	chr2	+	71662186	me	47.8554	49.9545	53.3347	34.712	46.6182	41.7114	63.2417	51.6194	47.3697	31.9315
1217394	33583	MTHFD2	chr2	+	74442197	tu	104.719	51.9485	79.3819	82.4523	160.613	355.393	562.931	371.413	329.378	339.744
1177910	33583	MTHFD2	chr2	+	74442406	tu	24.547	16.0568	12.8805	10.7973	23.2498	273.066	408.172	321.542	451.213	346.884
260065	33668	MRPL35	chr2	+	86439961	tu-ce	14.4129	10.0749	6.1063	12.2251	9.01522	37.9285	22.7456	29.203	43.4302	34.9065
719770	33668	MRPL35	chr2	+	86437942	tu-ce	5.17964	1.04946	6.20171	14.6344	1.18621	73.4679	107.752	93.6759	68.2201	96.9846
1161225	33743	CIAO1	chr2	+	96937301	tu	19.4799	3.98797	10.5906	12.8497	24.436	93.577	108.376	129.871	105.885	99.7612
516289	33743	CIAO1	chr2	+	96939885	tu	29.614	26.9713	32.4397	26.7702	23.2498	14.5343	16.6801	12.1337	16.2383	11.5033
899731	33780	C2orf64	chr2	-	99215861	tu	9.23327	20.0448	28.7187	14.099	21.945	8.7604	11.9526	8.84317	4.90031	8.03247
1190579	33780	C2orf64	chr2	-	99216941	tu	24.4344	29.0702	39.9772	25.4317	15.5394	62.0196	64.6688	37.6349	40.1634	46.1123
780187	33782	MGAT4A	chr2	-	99235617	tu-ce	14.3003	24.9773	45.1294	54.1651	23.2498	18.5163	17.3045	6.68379	20.2739	16.4616
1162465	33782	MGAT4A	chr2	-	99241966	tu-ce	74.204	30.9592	95.9834	95.8374	90.7453	3.982	21.7644	12.2365	8.16719	5.05748
418990	33792	TXNDC9	chr2	-	99935521	tu	6.19305	5.03743	22.1353	10.7973	16.7256	90.3914	67.88	93.5731	115.59	95.5963
954098	33792	TXNDC9	chr2	-	99936036	tu	8.21986	29.0702	6.1063	12.2251	6.40555	31.4578	26.2243	31.2596	30.651	26.3782
65510	33941	ACTR3	chr2	+	114715835	tu	37.7213	22.0388	39.8818	38.1029	28.4691	142.257	174.115	102.725	168.436	125.148
1244702	33941	ACTR3	chr2	+	114715719	tu	19.3673	14.0628	50.5678	20.0777	15.5394	258.233	308.894	220.359	283.738	250.196
818935	33948	CCDC93	chr2	-	118677172	tu	3.15282	3.04345	4.00726	2.14162	3.79588	1.3937	4.90591	9.66579	9.89671	7.3383
722946	33948	CCDC93	chr2	-	118673151	tu	13.2869	24.0327	34.7296	13.3851	21.945	4.9775	2.94355	3.59896	1.72952	3.07415
1178628	34104	GTDC1	chr2	-	144703589	tu-me-ce	5.17964	1.99398	5.53383	1.42774	3.79588	19.1136	24.8863	22.0051	16.1422	19.3374
1118250	34104	GTDC1	chr2	-	144763321	tu-me-ce	7.20645	7.03142	2.38527	7.67413	2.49105	7.5658	3.56794	5.55269	3.26688	8.13163
201179	34123	MMADHC	chr2	-	150426399	tu	38.7347	20.9893	45.8927	52.8266	28.4691	13.2401	13.8257	18.0977	16.1422	23.0066
68981	34123	MMADHC	chr2	-	150426144	tu	48.8688	56.9859	101.231	63.2669	79.0018	165.552	178.843	155.989	194.86	161.244
544805	34152	CYTIP	chr2	-	158271824	tu	349.513	131.918	275.261	248.338	232.023	155.099	312.462	158.56	222.916	121.578
1204848	34152	CYTIP	chr2	-	158271534	tu	129.153	54.992	98.8457	93.785	176.271	132.401	487.826	165.141	186.02	132.189
260325	34208	LASS6	chr2	+	169631568	tu	4.05363	15.0073	22.8986	11.5112	7.71039	2.1901	2.22996	2.26221	1.72952	3.96665
260319	34208	LASS6	chr2	+	169626793	tu	4.16623	5.03743	3.05315	13.0282	15.4208	19.91	9.00904	12.7506	16.2383	10.115
381139	34261	CIR1	chr2	-	175212881	tu	26.4612	32.0087	26.3334	32.1243	32.3836	22.1996	40.6745	26.5295	36.2239	27.7665
381141	34261	CIR1	chr2	-	175213091	tu	72.1771	87.9452	76.5196	40.6015	47.923	13.937	17.3937	10.7969	12.9714	13.6849
330023	34309	PLEKHA3	chr2	+	179369794	tu	14.3003	13.0134	28.0508	18.2037	2.60967	7.26715	15.3421	11.4139	16.2383	15.8666
2934493	34309	PLEKHA3	chr2	+	179369418	tu	4.05363	5.03743	21.2766	20.3454	11.6249	31.4578	34.4306	32.4935	46.6971	12.7924
779427	34368	GLS	chr2	+	191800014	me	49.8822	71.9933	74.993	105.921	53.1424	275.753	284.989	245.347	216.383	219.058
140925	34368	GLS	chr2	+	191830269	me	13.2869	47.016	16.6015	30.875	7.71039	7.5658	3.56794	6.99227	6.53375	5.15664
419431	34370	STAT1	chr2	-	191834025	tu-me-ce	71.1637	76.9258	69.7454	89.8587	62.1576	122.745	129.605	164.627	109.056	116.719
4466979	34370	STAT1	chr2	-	191840265	tu-me-ce	6.19305	5.98195	15.3612	8.83417	11.6249	53.3588	113.282	47.5063	94.7394	58.8056
1069403	34394	HSPE1	chr2	+	198368103	tu	159.555	127.93	129.473	140.901	163.342	1582.15	1727.59	1480.31	1386.02	1689.69
417964	34394	HSPE1	chr2	+	198368172	tu	13.2869	11.0194	31.0086	22.8439	16.8442	489.587	547.767	511.361	495.22	565.743
953358	34395	MOBKL3	chr2	+	198415637	tu	47.8554	77.9752	54.7659	47.2941	44.0085	140.266	145.304	110.54	161.999	175.425
330421	34395	MOBKL3	chr2	+	198417346	tu	6.19305	12.0688	10.686	18.3822	7.71039	4.7784	4.90591	6.16965	13.1636	5.15664
140989	34413	C2orf47	chr2	+	200828707	tu	5.17964	26.1317	3.05315	7.49566	14.1159	13.3397	11.1498	11.5167	9.70454	10.8091
614332	34413	C2orf47	chr2	+	200828838	tu	10.2467	13.0134	24.9977	8.74494	28.3505	66.3998	87.1468	71.2595	67.4514	81.5147
459700	34429	CFLAR	chr2	+	202006322	tu-me	25.4478	32.0087	29.3866	42.8323	20.7587	246.784	89.7336	166.478	76.9638	246.825
1117778	34429	CFLAR	chr2	+	202004601	tu-me	42.7883	26.0267	36.1607	26.0563	25.8595	24.8875	31.041	25.9125	37.0887	22.1141
381385	34447	SUMO1	chr2	-	203070904	tu	25.4478	18.0508	40.6451	28.7334	38.7892	41.9105	28.1867	37.1207	33.8218	32.0307
1162975	34447	SUMO1	chr2	-	203071319	tu	18.3539	7.03142	31.7718	16.776	15.5394	57.2412	90.6256	71.2595	88.3017	87.8613
330594	34461	CYP20A1	chr2	+	204168598	tu	14.3003	5.03743	10.686	10.8866	12.8111	0.9955	7.40347	1.54241	0.960846	3.07415
685199	34461	CYP20A1	chr2	+	204161856	tu	2.13942	1.04946	2.5761	0.892341	1.18621	2.68785	8.47385	6.88945	9.80063	9.51996
614393	34463	ABI2B	chr2	+	204292325	tu	1.12601	1.04946	4.00726	4.37247	2.49105	10.5523	27.8299	12.0308	14.6049	10.0158
330607	34463	ABI2B	chr2	+	204296888	tu	12.2735	10.0749	18.2235	16.2406	15.4208	13.2401	13.9149	12.7506	10.5693	20.9241
1217739	34467	CD28	chr2	+	204602563	tu	126	142.937	181.853	209.968	154.208	119.46	178.218	121.131	133.942	114.537
1117802	34467	CD28	chr2	+	204600406	tu	20.3808	20.0448	30.1499	32.2135	10.3201	78.0472	88.574	67.969	62.6472	80.7213
864570	34468	CTLA4	chr2	+	204737680	tu	12.2735	8.08088	13.0713	4.10477	7.71039	129.315	146.731	120.514	100.216	84.8863
779534	34468	CTLA4	chr2	+	204738689	tu	24.4344	37.9906	46.6559	26.7702	28.4691	122.048	259.746	192.185	153.928	166.103
654872	34538	XRCC5	chr2	+	217071007	tu	31.5282	47.016	99.0366	70.5841	56.9383	153.904	146.018	155.989	161.23	142.799
1161816	34538	XRCC5	chr2	+	217070142	tu	62.0431	69.9993	121.363	130.371	123.129	752.698	705.827	686.065	681.048	869.39
330892	34634	ACSL3	chr2	+	223806540	tu	8.21986	5.03743	5.34301	12.3143	11.5063	24.8875	32.4682	16.6581	26.6154	26.3782
199755	34634	ACSL3	chr2	+	223806943	tu	23.421	60.0294	20.3225	10.7081	20.6401	30.7609	55.2138	17.275	32.1883	18.4449
1218328	34639	WDFY1	chr2	-	224741787	tu	10.4719	4.09291	0.954109	1.42774	1.18621	4.7784	5.6195	12.4421	8.16719	2.97499
1136594	34639	WDFY1	chr2	-	224740062	tu	53.9358	54.0474	32.2489	63.4454	27.1643	18.4167	24.9755	23.4447	6.43767	19.3374
459975	34640	MRPL44	chr2	+	224832427	tu	24.4344	44.0775	27.0967	35.4259	21.945	27.5753	22.7456	14.6015	32.2844	24.9899
141485	34640	MRPL44	chr2	+	224831907	tu	15.3137	10.0749	12.1172	11.5112	19.3353	54.1552	41.9232	50.2827	61.8785	49.6823
1273222	34657	AGFG1	chr2	+	228419837	tu	11.2601	3.98797	20.7996	4.81864	2.60967	41.7114	74.9266	43.5989	47.3697	55.3348
544096	34657	AGFG1	chr2	+	228425932	tu	27.4746	49.01	45.7973	51.3988	37.603	12.6428	15.3421	12.7506	9.70454	17.2549
144260	34685	NCL	chr2	-	232319457	tu	256.054	268.768	257.228	359.256	309.839	652.849	533.228	856.965	791.641	887.042
1136621	34685	NCL	chr2	-	232319617	tu	248.96	210.838	172.026	209.879	304.62	1669.06	1509.95	1431.67	1483.83	1639.52
900116	34745	ARL4C	chr2	-	235401686	tu-ce	950.801	853.11	1103.33	1392.85	1086.69	39.2227	39.2473	33.1105	50.7327	26.9732
866394	34745	ARL4C	chr2	-	235403229	tu-ce	386.108	270.762	342.525	407.621	438.306	53.6574	34.4306	26.5295	35.3591	36.2948
141812	34817	PPP1R7	chr2	+	242106588	me	142.327	146.925	96.5559	48.5433	150.293	154.502	193.293	177.686	160.365	128.718
418347	34817	PPP1R7	chr2	+	242122414	me	25.4478	34.0027	14.3116	17.4006	27.1643	126.727	54.857	148.894	178.045	129.412
3383955	34819	HDLBP	chr2	-	242168633	tu	42.7883	24.9773	12.7851	9.36958	170.696	340.76	25.3323	78.9716	252.51	381.096
954663	34819	HDLBP	chr2	-	242166699	tu	17.3405	18.0508	23.4711	14.099	16.8442	16.6248	9.00904	8.12338	17.8717	10.8091
141822	34822	2014-09-02	chr2	+	242291970	tu	1.12601	1.99398	0.954109	5.88945	1.18621	35.4398	21.4076	23.856	29.0175	33.5182
141831	34822	2014-09-02	chr2	+	242293439	tu	37.6087	39.0401	70.6041	66.7471	28.4691	146.836	100.794	148.791	137.977	148.551
980143	34836	ING5	chr2	+	242665406	tu	1.12601	2.09893	0.954109	1.51698	3.67726	21.2041	9.00904	25.5012	10.4732	14.3791
331226	34836	ING5	chr2	+	242668892	tu	18.3539	14.0628	18.8914	12.7605	25.8595	13.2401	13.9149	16.1439	12.1067	12.1974
1145226	34899	OGG1	chr3	+	9799086	me-ce	3.15282	3.04345	4.00726	0.892341	2.49105	29.6659	16.5909	22.0051	17.7757	14.9741
280824	34899	OGG1	chr3	+	9808345	me-ce	14.4129	3.04345	3.81644	13.742	7.71039	4.67885	14.0041	12.8534	11.338	14.4783
1260012	34909	RPUSD3	chr3	-	9879511	me-ce	3.15282	3.98797	6.965	4.194	12.8111	70.3818	23.9944	50.7968	95.6042	62.3756
1240064	34909	RPUSD3	chr3	-	9882942	me-ce	4.16623	3.04345	5.62925	2.14162	1.18621	6.86895	6.42228	5.55269	2.4982	6.64414
18508	34926	VHL	chr3	+	10193744	tu	28.6006	11.0194	27.1921	24.8071	28.4691	6.66985	7.67106	16.2468	16.2383	7.9333
1124651	34926	VHL	chr3	+	10192504	tu	2.13942	3.04345	5.53383	4.28323	1.18621	8.7604	7.76026	4.8329	9.80063	5.85081
18534	34950	TSEN2	chr3	+	12574812	me-ce	1.12601	6.0869	2.38527	2.85549	2.49105	29.4668	20.694	45.2441	37.0887	21.3207
518418	34950	TSEN2	chr3	+	12581126	me-ce	1.12601	1.04946	3.33938	2.94472	1.18621	0.9955	3.03274	2.26221	4.22772	1.58666
1124674	34986	NR2C2	chr3	+	15084846	tu	4.16623	3.04345	2.38527	4.28323	2.49105	5.3757	5.6195	4.1131	9.80063	12.4949
867767	34986	NR2C2	chr3	+	15090779	tu	41.7749	26.9713	54.8613	69.5133	14.2346	38.8245	24.8863	17.275	22.5799	17.1558
1170323	35016	SATB1	chr3	-	18389680	tu	29.5014	43.9726	35.302	36.0506	31.0788	56.6439	113.282	70.6425	77.0598	45.319
1144396	35016	SATB1	chr3	-	18389432	tu	149.421	127.93	160.958	140.276	63.4624	115.578	200.161	136.247	171.607	104.62
1230872	35049	SLC4A7	chr3	-	27414216	tu	9.23327	11.0194	23.6619	9.45881	1.30484	14.6338	15.9665	14.8072	12.9714	11.5033
900238	35049	SLC4A7	chr3	-	27414989	tu	11.2601	24.0327	16.6969	14.8129	10.3201	6.3712	0.891984	5.75834	0.960846	5.35498
835839	35054	AZI2	chr3	-	28365029	tu-me-ce	12.2735	5.03743	21.3721	8.1203	10.3201	8.7604	7.76026	10.8997	8.93587	6.54497
517909	35054	AZI2	chr3	-	28373181	tu-me-ce	2.13942	6.0869	10.209	2.76626	3.79588	15.1316	29.7923	17.275	29.0175	16.4616
18765	35061	SIMP	chr3	+	31661766	sg	42.9009	20.0448	21.8491	22.7547	12.9297	2.9865	2.22996	3.08483	0.960846	2.37999
18767	35061	SIMP	chr3	+	31677727	sg	7.20645	6.0869	7.72829	4.81864	7.71039	11.2491	6.95747	12.1337	21.9073	11.5033
1350910	35148	RPL14	chr3	+	40503766	tu	885.831	1059.96	841.715	763.13	1218.95	430.554	492.999	478.559	385.491	471.833
281358	35148	RPL14	chr3	+	40503864	tu	82.3112	206.85	78.6186	85.7539	178.881	118.863	195.344	172.442	137.881	127.329
19090	35179	ABHD5	chr3	+	43760291	tu	1.12601	3.04345	4.77055	4.28323	1.18621	28.2722	24.8863	22.6221	16.9109	22.8082
19100	35179	ABHD5	chr3	+	43764225	tu	4.16623	3.98797	7.06041	4.194	3.79588	3.48425	7.93866	4.31876	1.72952	2.28082
1144555	35254	DKFZp547H1810	chr3	-	47893053	tu	35.6945	30.9592	48.8504	34.712	29.774	92.4819	75.551	77.8405	54.5761	66.5405
1195113	35254	DKFZp547H1810	chr3	-	47892182	tu	17.3405	34.0027	13.5484	19.453	19.3353	20.4077	18.0181	29.5115	10.4732	14.2799
868131	35265	CCDC72	chr3	+	48485448	tu	2107.78	2367.49	1728.85	1189.67	3010.02	2406.52	1689.86	1939.53	1724.91	2438.1
1124809	35265	CCDC72	chr3	+	48485613	tu	122.96	86.8957	140.731	144.291	150.293	191.534	166.533	177.069	157.963	210.034
381943	35279	IP6K2	chr3	-	48725437	tu-me-ce	145.368	171.902	43.412	22.5762	150.293	102.935	26.0459	64.6785	73.8891	93.5138
517987	35279	IP6K2	chr3	-	48731204	tu-me-ce	4.27883	2.09893	1.7174	0.892341	1.18621	11.4482	2.14076	6.16965	7.30243	13.8833
617644	35285	ARIH2	chr3	+	49021605	tu	3.15282	4.09291	4.77055	1.42774	5.10072	19.7109	16.5909	29.4087	22.5799	20.7257
573020	35285	ARIH2	chr3	+	49022970	tu	35.6945	16.0568	31.581	40.1553	32.3836	34.0461	25.5107	25.8097	45.9284	34.9065
1144575	35297	QRICH1	chr3	-	49067199	tu	127.014	186.91	137.678	121.626	128.348	61.9201	54.2326	58.0976	61.0137	65.2514
2352273	35297	QRICH1	chr3	-	49067140	tu	170.703	207.794	147.41	199.974	181.491	153.207	170.012	138.92	163.632	142.105
420100	35307	USP4	chr3	-	49315540	tu	28.6006	7.97593	31.7718	24.1824	15.5394	47.5849	63.2417	46.2724	40.1634	34.8074
1312887	35307	USP4	chr3	-	49315260	tu	47.8554	41.0341	42.8395	37.3891	33.6885	28.1726	33.8062	34.5501	18.5443	20.6266
656347	35309	RHOA	chr3	-	49396576	tu	658.264	569.44	698.313	716.817	634.15	772.11	1165.82	741.901	908.576	728.773
616436	35309	RHOA	chr3	-	49396929	tu	40.7615	18.9953	50.2816	77.4552	31.0788	127.922	135.046	123.085	159.597	119.495
852400	35367	VPRBP	chr3	-	51433303	me-ce	29.5014	28.9652	50.377	36.0506	33.6885	11.946	17.3937	11.4139	12.1067	14.3791
656355	35367	VPRBP	chr3	-	51435280	me-ce	3.15282	4.09291	4.00726	2.14162	3.79588	21.1046	22.8348	13.3676	5.66899	28.659
727152	35414	GNL3	chr3	+	52728436	tu	79.3836	34.9472	28.5279	41.94	99.642	103.233	156.276	102.725	158.059	116.719
4454149	35414	GNL3	chr3	+	52728507	tu	57.9894	66.0113	35.9699	43.2785	69.868	335.284	383.464	337.274	475.234	442.281
835961	35440	SELK	chr3	-	53919215	tu	195.137	147.87	151.131	203.989	202.249	133.098	181.697	122.468	141.148	137.94
686504	35440	SELK	chr3	-	53919104	tu	84.338	76.9258	90.6404	98.5144	101.065	12.6428	15.3421	8.12338	15.3735	10.115
356122	35460	ARF4	chr3	-	57557096	tu	105.732	124.886	88.3505	113.773	86.8308	164.257	226.118	169.768	186.788	185.243
1365058	35460	ARF4	chr3	-	57557819	tu	6.19305	1.04946	4.67514	6.96026	7.71039	60.0286	37.1065	50.2827	59.4764	46.1123
248184	35508	SLC25A26	chr3	+	66428514	tu-ce	26.4612	22.9833	31.581	40.1553	37.4844	50.87	52.8946	64.7814	51.4053	51.0706
281786	35508	SLC25A26	chr3	+	66429345	tu-ce	13.2869	5.03743	18.3189	10.8866	5.10072	7.46625	7.76026	5.55269	4.13164	6.64414
2249536	35524	ARL6IP5	chr3	+	69155224	tu	77.2442	78.9198	157.237	140.365	97.1509	57.3408	77.6918	39.5886	47.3697	52.4589
465093	35524	ARL6IP5	chr3	+	69154538	tu	64.0699	66.9559	62.2079	34.6228	93.2364	91.0882	98.1182	42.1593	126.832	76.4572
900397	35531	FOXP1	chr3	-	71007657	tu	97.6249	87.0006	31.4856	47.2941	68.6818	8.9595	2.14076	4.8329	4.13164	8.92496
4454013	35531	FOXP1	chr3	-	71005274	tu	71.2763	45.9666	56.2925	44.7063	24.5546	36.5348	59.8521	38.3547	42.6616	25.5849
98913	35615	TOMM70A	chr3	-	100084128	tu	13.2869	7.03142	3.81644	11.6004	15.4208	74.9611	74.9266	48.2261	53.8074	49.5831
1170495	35615	TOMM70A	chr3	-	100082306	tu	30.5148	45.022	43.6028	36.7644	22.0636	47.4853	72.0723	82.4677	81.0954	73.6805
282008	35625	RG9MTD1	chr3	+	101285285	tu	28.6006	16.0568	17.3648	30.1611	25.8595	27.6749	11.7742	17.9948	16.9109	21.5191
1070754	35625	RG9MTD1	chr3	+	101285099	tu	51.909	30.0147	91.4991	89.2341	63.4624	243.997	219.25	201.336	256.546	189.408
98968	35650	CD47	chr3	-	107765917	tu	173.856	120.898	175.938	134.208	123.129	102.736	80.1893	104.781	116.358	112.554
571985	35650	CD47	chr3	-	107762146	tu	54.9492	169.908	104.857	65.2301	36.2981	19.7109	35.3226	18.7146	19.313	12.8916
617889	35667	CD96	chr3	+	111325924	tu-me-ce	2.13942	8.08088	3.14856	6.33562	1.18621	2.88695	2.22996	3.70179	3.36296	3.86748
1145735	35667	CD96	chr3	+	111325712	tu-me-ce	2.13942	1.04946	2.48068	2.23085	2.49105	4.28065	2.94355	2.87917	4.9964	3.07415
687458	35672	ABHD10	chr3	+	111710817	tu	24.4344	20.9893	12.7851	32.9274	21.945	58.0376	68.772	33.7274	55.4408	49.6823
1092850	35672	ABHD10	chr3	+	111712210	tu	8.21986	35.0521	13.6438	15.5267	11.6249	61.1237	96.0667	98.3031	109.921	71.4989
4421290	35691	C3orf17	chr3	-	112723763	tu	55.9626	77.0307	41.9808	69.9595	72.4777	137.877	91.8743	106.118	95.5081	82.8038
17176	35691	C3orf17	chr3	-	112721292	tu	8.21986	11.0194	11.4493	13.5636	10.3201	1.49325	9.36583	7.71207	3.26688	2.97499
1144861	35777	PARP9	chr3	-	122246771	me-ce	22.5202	23.0882	7.53746	9.45881	12.9297	28.8695	30.3274	13.9845	25.7507	32.824
99220	35777	PARP9	chr3	-	122250625	me-ce	3.04022	7.03142	6.86959	10.8866	17.9118	5.7739	5.88709	1.54241	1.72952	1.58666
382383	35856	RPN1	chr3	-	128338996	tu	71.2763	60.9739	41.2175	32.6597	102.252	44.9966	26.8487	44.3187	50.6366	54.7398
382380	35856	RPN1	chr3	-	128338806	tu	23.421	24.0327	39.2139	30.7858	27.1643	75.4589	64.4904	87.0949	66.5866	90.7371
19940	35857	RAB7A	chr3	+	128532937	tu-me-ce	37.7213	37.9906	34.6342	32.035	33.6885	79.4409	85.0953	55.4241	62.6472	73.6805
1110216	35857	RAB7A	chr3	+	128533635	tu-me-ce	12.2735	18.0508	36.924	37.5675	20.6401	85.8121	96.0667	112.699	104.348	87.7621
2164419	35872	ISY1	chr3	-	128848678	tu-me-ce	3.15282	3.98797	6.965	9.01264	10.2014	36.5348	39.2473	35.784	45.8324	34.1132
356321	35872	ISY1	chr3	-	128848032	tu-me-ce	53.9358	47.9606	44.2707	41.4046	40.094	76.753	83.7573	68.586	62.6472	92.8196
545801	35874	CNBP	chr3	-	128888329	tu	410.43	700.308	414.179	433.41	356.576	270.477	297.209	328.843	336.68	291.846
17493	35874	CNBP	chr3	-	128888415	tu	435.878	517.491	567.504	596.084	513.512	862.203	889.932	1049.46	878.982	904.594
218442	35884	MBD4	chr3	-	129150119	tu	35.5819	60.0294	53.3347	47.3833	44.0085	95.568	118.009	94.9098	100.312	77.8455
1109780	35884	MBD4	chr3	-	129149791	tu	6.19305	18.9953	24.3298	14.8129	11.6249	8.66085	15.3421	10.7969	10.5693	10.115
1261143	35928	CDV3	chr3	+	133309107	tu-ce	632.929	477.507	565.978	475.261	452.541	437.622	679.246	431.156	497.622	570.702
518789	35928	CDV3	chr3	+	133306114	tu-ce	158.655	103.897	83.1029	97.0867	99.7606	52.0646	74.8374	61.3881	56.2095	70.2097
20129	35954	NCK1	chr3	+	136667967	tu	10.2467	5.98195	10.686	10.8866	7.71039	13.2401	16.6801	14.0874	12.1067	12.1974
170236	35954	NCK1	chr3	+	136667706	tu	9.23327	22.0388	16.6969	11.5112	9.01522	6.1721	7.13587	4.93572	4.13164	2.97499
1248967	35966	ARMC8	chr3	+	138015300	tu-me-ce	2.02682	19.1003	15.9336	16.2406	15.4208	30.4623	9.00904	18.0977	12.1067	17.9491
901093	35966	ARMC8	chr3	+	137965561	tu-me-ce	28.6006	12.0688	10.5906	15.5267	9.01522	2.88695	1.51637	2.982	5.09248	1.58666
573496	35987	MRPS22	chr3	+	139075887	tu	67.1101	81.9632	74.2297	53.2727	44.0085	61.8205	76.2646	61.3881	45.7363	69.5155
170252	35987	MRPS22	chr3	+	139075974	tu	2.13942	1.04946	0.954109	0.892341	2.49105	12.6428	14.6285	9.46014	12.2027	11.5033
1261186	36005	ATP1B3	chr3	+	141645039	tu	59.0028	37.9906	74.993	72.6365	64.7673	417.612	314.959	475.372	444.776	438.711
170288	36005	ATP1B3	chr3	+	141645367	tu	25.5604	18.9953	20.4179	14.099	18.0304	37.829	46.74	45.0385	35.3591	61.7806
2499635	36146	NMD3	chr3	+	160969796	tu	16.3271	11.0194	16.6969	16.8652	10.3201	59.9291	68.6828	56.7608	72.2556	56.0289
101787	36146	NMD3	chr3	+	160970088	tu	11.2601	41.0341	36.924	40.1553	14.2346	31.3582	33.717	29.82	37.8573	32.0307
170531	36176	SEC62	chr3	+	169714258	tu-ce	6.19305	13.0134	15.2658	17.0437	1.30484	22.996	29.7031	24.6786	19.313	13.5858
356956	36176	SEC62	chr3	+	169711616	tu-ce	33.555	56.0414	39.8818	25.3425	19.4539	11.3487	4.19232	14.91	10.5693	16.6599
463998	36191	TNIK	chr3	-	170780298	tu	37.7213	35.0521	22.6124	33.4628	25.8595	2.09055	5.08431	4.31876	7.4946	1.58666
420977	36191	TNIK	chr3	-	170780544	tu	18.3539	16.0568	10.5906	19.5423	21.945	6.66985	12.6662	9.56296	6.53375	8.72663
1018657	36248	KLHL6	chr3	-	183205341	tu-me-ce	9.23327	10.0749	7.63288	10.2619	10.3201	15.1316	31.2194	13.9845	27.4802	9.32163
464249	36248	KLHL6	chr3	-	183208798	tu-me-ce	4.16623	6.0869	8.58698	4.194	6.40555	1.5928	2.31916	1.02828	3.45905	0.991662
901188	36260	EIF2B5	chr3	+	183863100	me-ce	165.748	207.899	85.2974	90.3941	86.8308	142.854	138.436	158.046	121.931	163.426
546863	36260	EIF2B5	chr3	+	183854761	me-ce	36.7079	35.9966	30.1499	28.7334	18.1491	2.7874	4.28152	7.71207	8.26328	5.15664
280508	36297	TRA2B	chr3	-	185635108	tu	103.705	111.873	149.032	118.324	114.114	149.325	105.522	154.036	141.148	174.037
1260597	36297	TRA2B	chr3	-	185634527	tu	168.676	171.902	159.336	197.297	199.64	479.831	466.954	413.47	542.494	433.654
687853	36353	OPA1	chr3	+	193412820	tu	8.21986	8.08088	7.72829	6.24638	1.18621	39.9195	39.2473	27.8663	32.1883	36.2948
422427	36353	OPA1	chr3	+	193415322	tu	22.4076	18.0508	39.9772	30.1611	7.71039	34.6434	44.7776	37.1207	41.0281	40.4598
102147	36424	FYTTD1	chr3	+	197508967	tu	12.2735	28.1257	6.77418	12.1358	14.2346	2.3892	1.60557	1.02828	0.960846	1.68583
1125210	36424	FYTTD1	chr3	+	197511174	tu	39.7481	24.9773	56.3879	37.3891	31.0788	36.6344	29.6139	36.5038	32.1883	35.6007
728770	36449	GPI7	chr4	+	533315	sg	3.15282	1.04946	2.38527	9.28034	2.49105	14.6338	3.47874	13.4704	19.5052	11.5033
984114	36449	GPI7	chr4	+	516629	sg	5.17964	15.1123	4.57973	2.76626	7.71039	2.88695	1.51637	3.70179	2.4982	4.66081
45183	36516	LRPAP1	chr4	-	3514347	tu	45.9411	20.9893	8.30075	4.01553	59.4293	17.3217	3.47874	17.5835	8.93587	18.0483
185790	36516	LRPAP1	chr4	-	3514296	tu	113.952	70.9438	59.9181	49.8818	112.69	94.9707	58.3357	85.7582	78.5972	116.124
1114169	36531	STX18	chr4	-	4421202	tu	22.4076	18.0508	44.5569	20.7915	18.1491	64.6079	33.6278	49.5629	52.27	66.7389
1438345	36531	STX18	chr4	-	4420696	tu	10.2467	13.0134	13.6438	16.2406	14.2346	11.5478	7.76026	6.88945	2.4982	5.85081
730375	36620	TAPT1	chr4	-	16162920	tu	4.16623	3.04345	7.72829	10.3512	6.40555	4.08155	7.84946	9.04883	4.90031	2.97499
1154376	36620	TAPT1	chr4	-	16164369	tu	30.5148	37.0461	48.1825	27.3949	27.1643	4.7784	9.18743	6.16965	4.90031	9.51996
869978	36654	SEPSECS	chr4	-	25121644	tu	2.13942	3.98797	13.93	6.87102	6.40555	0.9955	3.03274	2.36503	2.59428	0.991662
1154399	36654	SEPSECS	chr4	-	25125231	tu	1.12601	3.04345	1.7174	0.892341	1.18621	8.7604	2.85435	8.2262	8.16719	12.3958
729223	36737	GUF1	chr4	+	44702702	tu	21.5068	13.0134	15.1703	14.8129	7.71039	26.1816	35.1442	46.4781	37.8573	10.0158
4660462	36737	GUF1	chr4	+	44700971	tu	3.15282	1.04946	0.954109	4.4617	1.18621	23.4938	62.7065	20.5655	39.3947	26.2791
468225	36832	UBA6	chr4	-	68482519	tu	14.4129	5.03743	14.5025	9.54804	6.40555	8.66085	14.6285	8.74034	21.9073	7.23914
357670	36832	UBA6	chr4	-	68482997	tu	14.4129	1.99398	5.34301	6.15715	10.2014	33.3492	48.8807	30.437	35.3591	35.5015
1095845	36844	YTHDC1	chr4	-	69179042	tu	88.3917	101.903	134.052	140.99	59.6665	50.9696	37.1065	46.9922	39.3947	44.724
575092	36844	YTHDC1	chr4	-	69179719	tu	92.5579	87.9452	71.9398	43.2785	42.7037	13.3397	13.2906	7.40358	8.07111	15.8666
869364	36879	UTP3	chr4	+	71555913	tu	37.7213	24.0327	21.0858	49.5249	28.4691	72.8706	97.4938	64.6785	81.8641	58.8056
1084651	36879	UTP3	chr4	+	71556265	tu	8.33246	1.04946	6.39253	1.42774	1.18621	43.1051	45.4912	29.1002	41.0281	26.2791
121354	36908	MTHFD2L	chr4	+	75168813	tu-me-ce	1.12601	1.04946	0.954109	0.892341	1.18621	12.4437	2.85435	3.49614	6.62984	3.66915
1186841	36908	MTHFD2L	chr4	+	75027970	tu-me-ce	2.02682	5.98195	26.6197	24.3609	12.9297	2.09055	9.36583	2.87917	4.9964	5.25581
1114253	36924	G3BP2	chr4	-	76567967	tu	93.5713	84.9017	117.642	101.102	107.59	126.13	113.817	117.223	105.885	99.7612
1154515	36924	G3BP2	chr4	-	76569565	tu	126.113	98.9645	115.352	118.414	89.4405	45.2952	18.6425	27.8663	33.8218	20.6266
957520	36979	HNRNPD	chr4	-	83275134	tu	99.6517	92.9826	75.6609	81.8276	111.385	111.098	128.892	125.141	173.241	136.552
122761	36979	HNRNPD	chr4	-	83274985	tu	216.419	263.731	272.303	268.327	230.837	476.546	605.925	561.953	592.169	567.132
46112	37092	MAPKSP1	chr4	-	100802648	tu	4.16623	3.04345	10.0181	7.5849	10.2014	17.2221	15.2529	8.02055	21.0425	20.8249
870461	37092	MAPKSP1	chr4	-	100799550	tu	35.6945	37.9906	41.4083	22.0408	36.1795	6.7694	9.09823	7.50641	9.80063	7.3383
4421647	37119	TET2	chr4	+	106163922	tu-me-ce	15.4263	5.98195	13.7392	12.2251	6.40555	1.5928	1.60557	1.02828	2.59428	1.68583
121541	37119	TET2	chr4	+	106200956	tu-me-ce	8.21986	8.08088	2.28986	6.87102	10.2014	7.3667	13.2906	12.9563	10.5693	6.54497
121553	37130	AIMP1	chr4	+	107268933	tu	24.4344	11.0194	31.581	50.2388	27.1643	64.5084	38.4445	57.4806	85.131	58.1114
306987	37130	AIMP1	chr4	+	107269652	tu	21.3942	43.0281	32.3443	30.1611	10.3201	9.25815	19.5344	8.74034	8.07111	14.4783
619280	37143	RPL34	chr4	+	109546393	od	2616.62	2951.83	3174.23	3921.21	2827.22	1381.36	1152	1452.23	1150.52	1001.28
44475	37143	RPL34	chr4	+	109551185	od	12376.7	14402.4	14389.9	17964.6	15646	5953.79	5902.26	5743.74	4737.84	5046.57
1175065	37177	CAMK2D	chr4	-	114373572	tu	10.2467	17.0013	16.6969	16.2406	7.71039	48.2817	58.5141	44.3187	41.0281	29.0557
1252091	37177	CAMK2D	chr4	-	114372188	tu	19.3673	20.0448	24.9023	29.5365	10.3201	25.5843	33.8954	19.3316	24.982	19.9324
309446	37201	C4orf3	chr4	-	120219642	tu	100.665	153.852	154.947	130.282	167.256	178.493	240.479	179.64	188.422	185.243
731189	37201	C4orf3	chr4	-	120218205	tu	50.8956	49.01	61.5401	56.6636	71.1728	8.5613	19.4452	18.8174	13.7401	15.0733
1174746	37223	EXOSC9	chr4	+	122738068	tu	122.96	94.9766	125.084	97.0867	104.98	177.199	219.25	179.023	150.757	149.146
121696	37223	EXOSC9	chr4	+	122738181	tu	14.3003	18.9953	19.6547	22.2193	11.6249	72.8706	113.282	64.5757	79.462	81.4155
1175169	37407	PPID	chr4	-	159630283	tu	2.13942	8.08088	8.58698	4.81864	3.79588	33.5483	15.1637	28.6889	16.9109	29.254
1114401	37407	PPID	chr4	-	159630711	tu	1.12601	1.04946	4.96137	0.892341	2.49105	52.7615	63.9552	42.9819	47.3697	64.5572
44900	37419	C4orf43	chr4	+	164441688	tu	5.17964	8.08088	4.67514	2.76626	2.49105	102.138	108.376	92.9561	73.793	83.498
307672	37419	C4orf43	chr4	+	164440730	tu	8.21986	10.0749	18.9868	16.2406	21.945	85.8121	83.6681	87.0949	81.0954	86.3738
957010	37483	SPCS3	chr4	+	177249526	tu	79.3836	51.9485	80.2406	77.2767	76.3922	141.062	96.691	109.306	109.921	126.635
1103967	37483	SPCS3	chr4	+	177253400	tu	122.059	66.9559	80.1452	65.2301	57.0569	49.5759	47.4535	52.8534	54.6721	48.9881
1253408	37644	FAM105B	chr5	+	14693527	tu	1.12601	2.09893	0.954109	1.51698	3.67726	13.2401	9.72262	11.4139	21.1386	9.32163
3296643	37644	FAM105B	chr5	+	14699828	tu	18.3539	5.03743	15.1703	20.2561	23.2498	2.1901	3.65713	2.26221	5.09248	1.58666
1158860	37686	MTMR12	chr5	-	32227115	tu	10.2467	15.0073	13.7392	14.9021	3.91451	20.4077	21.4076	22.0051	31.5157	11.4041
1158861	37686	MTMR12	chr5	-	32229747	tu	13.2869	26.0267	12.8805	8.74494	11.6249	4.7784	4.28152	2.77634	5.76508	8.92496
1216103	37688	SUB1	chr5	+	32601358	tu	214.392	191.842	166.874	168.742	265.712	324.334	336.278	328.74	287.773	355.412
2124965	37688	SUB1	chr5	+	32601431	tu	378.902	370.671	436.696	485.969	353.966	786.943	934.442	814.908	830.94	816.337
4467743	37705	RAD1	chr5	-	34908657	tu	1.12601	1.04946	0.954109	1.60621	2.49105	28.7699	16.5017	33.2133	41.8929	36.989
1133843	37705	RAD1	chr5	-	34905367	tu	6.19305	1.04946	10.1136	7.67413	1.18621	10.0545	6.95747	16.3496	8.16719	7.9333
4454621	37755	OXCT1	chr5	-	41731632	tu	7.31905	1.04946	9.44568	2.85549	1.18621	53.4583	41.2097	47.6092	73.8891	62.4747
733522	37755	OXCT1	chr5	-	41730169	tu	97.7375	32.0087	80.2406	52.6481	40.2126	417.214	199.269	208.431	247.706	249.403
1235754	37772	HMGCS1	chr5	-	43290848	tu	1.12601	1.04946	2.5761	1.60621	1.18621	66.9971	109.892	59.3315	70.6222	65.8464
733539	37772	HMGCS1	chr5	-	43289501	tu	32.5416	24.9773	39.1185	32.7489	44.0085	143.452	159.665	162.57	169.205	159.063
1235756	37775	C5orf28	chr5	-	43444771	tu	1.12601	6.0869	5.53383	2.14162	3.79588	16.5253	25.6891	12.0308	17.7757	15.7674
1216562	37775	C5orf28	chr5	-	43445430	tu	7.20645	11.0194	17.4602	23.0224	15.5394	20.5073	14.5393	19.4344	11.338	15.7674
424487	37811	SKIV2L2	chr5	+	54721410	tu	9.23327	3.98797	13.7392	18.3822	5.10072	21.8014	17.3045	16.6581	12.8753	24.3949
386376	37811	SKIV2L2	chr5	+	54720812	tu	5.17964	1.04946	3.91185	5.62175	6.40555	62.5174	69.3963	49.4601	53.0387	71.598
320000	37827	GPBP1	chr5	+	56559411	tu	12.2735	11.0194	18.3189	6.06792	9.01522	20.4077	17.3045	19.3316	20.9464	22.9074
871122	37827	GPBP1	chr5	+	56558910	tu	201.218	225.845	216.201	193.281	182.796	124.736	170.012	111.876	149.123	142.899
1323330	37865	TRIM23	chr5	-	64885799	tu-ce	11.2601	16.0568	24.2344	12.1358	15.5394	2.7874	3.56794	2.87917	9.9928	0.991662
986886	37865	TRIM23	chr5	-	64886007	tu-ce	1.12601	4.09291	6.39253	1.42774	2.49105	6.86895	7.13587	4.93572	4.13164	3.66915
605170	37866	C5orf44	chr5	+	64960592	tu-me	4.16623	3.98797	8.49157	13.1174	3.79588	41.2137	31.6654	23.239	31.4197	34.9065
4428449	37866	C5orf44	chr5	+	64926529	tu-me	10.2467	33.0581	18.8914	19.5423	6.40555	10.6518	18.1965	8.84317	8.16719	6.54497
1235778	37867	SGTB	chr5	-	64965883	tu	7.20645	5.03743	10.686	20.5238	5.10072	8.7604	3.56794	6.88945	11.4341	7.3383
872391	37867	SGTB	chr5	-	64961760	tu	83.3246	84.9017	121.363	115.112	40.2126	9.955	15.3421	13.4704	8.07111	19.4366
56286	37870	SFRS12	chr5	+	65476719	tu	39.7481	32.0087	28.6233	39.4415	24.5546	43.0056	57.087	47.6092	60.245	48.294
1202551	37870	SFRS12	chr5	+	65476490	tu	61.1423	32.9532	47.3238	48.0972	23.3684	21.2041	14.5393	12.7506	20.1778	13.5858
469626	37929	MCCC2	chr5	+	70953041	tu-me-ce	3.15282	1.99398	5.53383	5.71098	2.49105	32.7519	33.8062	23.856	37.8573	23.5024
1216202	37929	MCCC2	chr5	+	70937190	tu-me-ce	4.16623	5.98195	7.63288	9.63728	11.5063	4.9775	2.94355	3.59896	3.36296	1.58666
537847	37936	TNPO1	chr5	+	72205159	tu	4.16623	3.98797	2.38527	4.194	10.2014	24.8875	51.0215	30.5398	30.5549	25.5849
660270	37936	TNPO1	chr5	+	72210218	tu	20.3808	22.9833	36.1607	27.4841	20.6401	34.1456	19.356	33.9331	19.313	21.4199
232179	37955	HMGCR	chr5	+	74657921	tu	9.23327	14.0628	3.81644	6.87102	7.71039	22.1996	33.0926	33.1105	44.295	37.6832
1253500	37955	HMGCR	chr5	+	74657552	tu	31.5282	49.01	26.3334	31.4104	31.0788	32.0551	46.8291	31.7737	36.2239	33.419
621782	37969	AGGF1	chr5	+	76359917	tu	2.13942	1.04946	7.25123	2.14162	2.49105	13.8374	18.7317	17.9948	25.8468	17.8499
1473593	37969	AGGF1	chr5	+	76361037	tu	15.3137	18.9953	19.6547	29.5365	25.8595	26.2812	42.1908	17.9948	18.5443	17.8499
3032208	38024	TMEM167A	chr5	-	82352489	tu	14.3003	12.0688	19.7501	12.1358	12.9297	82.6265	61.8145	66.0153	81.0954	70.8047
134490	38024	TMEM167A	chr5	-	82348667	tu	44.8151	51.004	51.8081	57.3775	51.8375	28.7699	46.1156	32.4935	40.2594	28.4607
471355	38079	ELL2	chr5	-	95220801	tu	34.6811	16.0568	25.5701	46.2232	28.4691	9.955	10.4362	10.1799	10.5693	14.4783
1049156	38079	ELL2	chr5	-	95223092	tu	38.7347	16.0568	17.3648	23.4686	37.4844	52.7615	48.7915	55.5269	54.6721	47.5006
520170	38081	CAST	chr5	+	96108930	tu-ce	13.2869	9.0254	16.7923	10.8866	7.71039	18.5163	9.00904	16.0411	20.1778	25.7832
821234	38081	CAST	chr5	+	96110383	tu-ce	35.5819	43.9726	69.0775	70.6734	36.2981	19.1136	18.0181	16.0411	15.3735	20.8249
1226745	38093	CHD1	chr5	-	98190911	tu	170.815	129.924	138.441	148.932	104.98	26.7789	42.0124	27.8663	35.4552	28.4607
134620	38093	CHD1	chr5	-	98191444	tu	162.596	206.85	165.443	106.992	77.8156	12.5433	22.2104	15.4241	21.0425	9.32163
2125778	38152	ATG12	chr5	-	115167151	tu	10.2467	5.03743	11.5447	7.49566	7.71039	15.7289	18.6425	25.2956	33.0531	22.1141
387928	38152	ATG12	chr5	-	115166041	tu	7.20645	12.0688	24.4252	9.45881	10.3201	6.3712	3.65713	1.54241	1.72952	4.56165
784010	38206	LYRM7	chr5	+	130541117	tu	36.7079	37.9906	46.6559	30.0719	19.4539	63.4133	37.1065	46.9922	41.7968	24.8907
1133597	38206	LYRM7	chr5	+	130535728	tu	1.12601	1.04946	3.43479	0.892341	1.18621	19.7109	37.3741	8.02055	16.9109	20.7257
193886	38227	RAD50	chr5	+	131979589	tu	19.5925	13.1183	2.28986	2.05238	7.71039	1.5928	3.83553	1.64524	0.960846	1.68583
193883	38227	RAD50	chr5	+	131978166	tu	1.12601	1.04946	0.954109	1.60621	1.18621	17.2221	9.72262	16.1439	16.2383	13.6849
1253874	38248	SKP1	chr5	-	133493047	tu-ce	79.271	82.9077	74.1343	126.445	72.5963	81.9296	84.3817	99.5371	105.117	93.4146
134889	38248	SKP1	chr5	-	133493164	tu-ce	132.081	130.868	149.7	171.419	198.335	314.578	280.083	350.436	438.434	319.315
1021719	38292	HNRNPA0	chr5	-	137087260	tu	7.20645	1.04946	4.67514	7.67413	2.49105	10.5523	21.4968	19.4344	15.3735	23.7007
1244231	38292	HNRNPA0	chr5	-	137088308	tu	129.378	20.9893	16.5061	13.3851	34.9933	15.2311	8.29545	12.7506	12.9714	18.7424
4467688	38302	KIF20A	chr5	+	137523352	tu	1.12601	1.04946	2.5761	0.892341	1.18621	57.9381	86.5224	66.6323	83.4975	58.1114
1235621	38302	KIF20A	chr5	+	137523861	tu	1.12601	1.04946	0.954109	0.892341	1.18621	6.86895	7.13587	4.93572	4.9964	1.58666
358730	38312	HSPA9	chr5	-	137891028	tu	171.716	221.857	179.563	151.43	207.469	580.974	573.724	563.906	579.39	532.523
323793	38312	HSPA9	chr5	-	137891436	tu	67.2227	56.0414	58.5823	39.3522	34.9933	63.8115	67.9692	48.8431	53.0387	68.8214
133181	38319	MATR3	chr5	+	138666117	tu	167.663	229.833	344.815	393.165	225.618	183.072	147.98	217.172	209.272	185.243
133176	38319	MATR3	chr5	+	138665474	tu	120.933	142.937	116.783	122.34	119.214	35.838	47.4535	41.0282	53.0387	41.8482
135117	38331	TMEM173	chr5	-	138855118	tu	191.084	143.882	167.637	160.8	110.199	183.769	164.482	140.874	170.742	186.631
872894	38331	TMEM173	chr5	-	138855548	tu	41.7749	45.9666	35.302	29.358	32.3836	64.4088	87.1468	63.9587	78.6933	89.2496
232436	38332	UBE2D2	chr5	+	139006445	tu	212.365	234.765	288.046	235.756	238.548	290.586	389.708	255.115	309.392	317.233
660643	38332	UBE2D2	chr5	+	139007270	tu	69.1369	83.0127	84.7249	77.9013	69.9866	122.048	152.797	175.732	176.411	139.329
232449	38348	ANKHD1	chr5	+	139852059	me	45.8285	13.0134	32.3443	22.7547	33.5698	37.1321	46.0264	57.5834	46.601	52.5581
2872644	38348	ANKHD1	chr5	+	139919436	me	39.6355	51.9485	69.7454	65.944	58.2431	21.005	31.8438	17.9948	26.6154	16.3624
1159305	38359	NDUFA2	chr5	-	140025063	tu	135.121	197.824	177.369	112.256	197.03	282.921	185.622	268.38	255.681	242.362
358745	38359	NDUFA2	chr5	-	140024956	tu	9.23327	16.0568	25.0931	13.4743	9.01522	28.6704	37.8201	49.6657	66.7788	38.3773
1071909	38447	NDFIP1	chr5	+	141532337	tu-me-ce	89.5177	43.9726	52.476	70.5841	66.0721	123.542	58.9601	91.0024	47.3697	157.972
133313	38447	NDFIP1	chr5	+	141534000	tu-me-ce	110.912	76.9258	50.9494	67.2825	55.752	19.014	26.2243	23.239	35.4552	26.3782
872935	38454	YIPF5	chr5	-	143537729	tu	2.13942	3.04345	7.15582	3.56936	1.18621	9.955	22.2996	12.7506	8.93587	10.8091
135194	38454	YIPF5	chr5	-	143538834	tu	74.3166	45.9666	64.4978	43.9924	66.0721	30.0641	36.4821	28.4832	31.4197	49.0873
1189439	38460	KIAA1352	chr5	-	145493467	tu	9.23327	10.0749	6.1063	29.1795	10.3201	102.736	76.1754	85.7582	91.4725	82.1096
233187	38460	KIAA1352	chr5	-	145492596	tu	14.3003	14.0628	11.4493	9.45881	5.10072	19.91	11.7742	14.8072	18.6404	11.5033
194258	38578	KIAA1168	chr5	+	156820238	tu	64.0699	62.0234	59.2502	47.2941	47.923	32.6524	41.9232	52.9562	51.5013	38.3773
358285	38578	KIAA1168	chr5	+	156822598	tu	138.274	141.888	145.979	182.751	108.894	33.3492	45.4912	32.4935	42.6616	26.2791
1235676	38654	NPM1	chr5	+	170833737	me	147.394	156.895	161.626	170.08	248.868	1399.37	1180.72	1550.64	1672.06	1482.83
1071968	38654	NPM1	chr5	+	170837893	me	418.537	368.677	581.72	588.766	456.455	1329.39	1470.97	1526.99	1607.21	1331.7
1133784	38724	GRK6	chr5	+	176869622	tu	25.5604	11.0194	12.1172	5.35404	52.9051	75.5584	15.7881	62.1078	75.5225	93.6129
902315	38724	GRK6	chr5	+	176869063	tu	17.4531	16.0568	4.57973	5.44328	16.7256	12.0455	3.47874	11.6195	14.7009	5.85081
133848	38770	CANX	chr5	+	179157657	tu	19.3673	9.96992	24.9977	24.8963	6.40555	104.627	91.8743	115.373	107.519	108.29
733204	38770	CANX	chr5	+	179156278	tu	14.3003	24.9773	33.9663	22.8439	15.5394	28.1726	38.6229	39.1773	19.313	36.989
359506	38835	SERPINB1	chr6	-	2833730	tu	119.92	131.918	127.278	109.669	95.9647	241.309	287.665	205.861	327.072	255.056
1115625	38835	SERPINB1	chr6	-	2833262	tu	29.5014	34.0027	60.1089	51.3988	44.0085	35.838	57.7114	49.5629	64.2806	56.7231
51478	38861	PRPF4B	chr6	+	4062140	tu-ce	29.5014	32.0087	27.0967	42.8323	19.4539	37.9285	15.1637	52.4421	45.0637	37.6832
1175954	38861	PRPF4B	chr6	+	4065215	tu-ce	72.1771	121.948	104.857	124.392	69.9866	42.4083	51.5567	52.2364	59.4764	46.8065
902804	38867	CDYL	chr6	+	4954492	tu	21.5068	20.0448	19.6547	14.099	7.71039	9.05905	3.56794	6.27248	2.4982	4.46248
1156580	38867	CDYL	chr6	+	4955774	tu	4.16623	6.0869	3.14856	5.62175	1.18621	8.7604	9.81182	12.2365	7.30243	8.03247
874131	38873	LYRM4	chr6	-	5108660	tu	11.2601	25.0822	3.05315	3.39089	20.6401	9.3577	3.47874	13.5732	12.9714	15.9658
1115632	38873	LYRM4	chr6	-	5109297	tu	25.4478	18.9953	26.3334	35.5152	31.0788	93.6765	61.7253	79.7942	78.6933	75.0688
735000	38938	NOL7	chr6	+	13621150	tu	172.73	157.84	226.696	231.83	155.631	243.897	367.765	320.205	355.033	327.149
1104490	38938	NOL7	chr6	+	13621441	tu	15.3137	20.0448	8.39616	16.2406	2.60967	42.4083	35.7686	51.0025	33.7257	46.9056
388377	38945	JARID2	chr6	+	15521864	tu	38.7347	33.0581	28.6233	22.7547	28.4691	17.2221	11.7742	12.1337	11.338	15.8666
314855	38945	JARID2	chr6	+	15522265	tu	23.421	47.016	31.581	26.7702	14.2346	35.9375	41.2988	36.5038	35.3591	25.5849
1157537	39118	TRIM27	chr6	-	28871616	tu-ce	10.2467	7.03142	13.7392	9.45881	16.7256	127.922	106.235	153.419	141.148	128.718
359618	39118	TRIM27	chr6	-	28870780	tu-ce	17.3405	35.9966	20.3225	30.2503	10.3201	32.4533	9.00904	18.7146	3.26688	23.0066
128151	39140	HLA-F	chr6	+	29977735	od	23.421	1.04946	24.8068	38.0137	131.907	10.4527	85.9872	1.43959	104.54	50.3765
426590	39140	HLA-F	chr6	+	29694295	od	408.516	318.723	242.344	161.335	408.413	67.0967	72.0723	66.6323	63.4158	70.2097
902878	39154	HLA-A	chr6	+	29913556	tu-me-ce	1469.78	2771.11	2112.97	1598.36	3046.32	368.833	1375.97	918.764	929.426	650.332
128140	39154	HLA-A	chr6	+	29913643	tu-me-ce	3166.22	1329.57	2458.26	2334.81	3362.8	1060.41	1650.35	567.094	1358.83	1040.85
2340806	39168	HLA-B	chr6	-	31321661	od	7963.47	6005.56	6825.13	5945.84	10550.3	2735.63	2818.49	2173.98	3626.81	2296
921294	39168	HLA-B	chr6	-	31236538	od	5324.67	2724.1	2881.98	2425.02	3807.63	887.389	1072.7	910.127	1001.59	817.725
426640	39172	HLA-E	chr6	+	30460795	tu-me	52.9224	34.0027	50.2816	35.3367	60.8528	38.5258	50.2187	48.329	47.4658	44.724
1472713	39172	HLA-E	chr6	+	30461098	tu-me	570.999	478.556	166.015	72.3688	506.988	277.844	95.8883	255.938	169.974	242.461
1156741	39186	TUBB2C	chr6	+	30692355	sg	237.813	188.799	290.335	109.579	207.469	3175.64	2638.49	3528.12	2647.8	2279.04
256848	39186	TUBB2C	chr6	+	30693197	sg	103.705	99.9091	141.494	101.102	115.3	1919.72	1895.91	2189.82	2166.32	2366.7
1202177	39474	FKBP5	chr6	-	35541368	tu	59.0028	45.022	33.7755	89.4125	14.2346	89.6945	128.267	111.362	108.287	94.8029
903351	39474	FKBP5	chr6	-	35541916	tu	24.4344	11.9639	33.9663	46.3125	6.40555	10.6518	7.67106	14.1902	12.9714	11.6025
578229	39495	SFRS3	chr6	+	36570557	tu	448.039	495.557	421.716	448.758	446.016	623.083	603.159	568.534	714.773	603.129
52191	39495	SFRS3	chr6	+	36570071	tu	57.9894	45.9666	61.5401	55.3251	72.4777	509.696	451.879	497.583	463.224	503.665
128605	39514	ZFAND3	chr6	+	38122397	tu	12.2735	14.0628	20.5134	17.5791	10.3201	6.5703	2.94355	2.26221	2.4982	0.991662
521360	39514	ZFAND3	chr6	+	38120403	tu	2.13942	4.09291	0.954109	1.51698	1.18621	4.08155	5.7087	2.15938	8.26328	7.43747
317992	39597	AK307208	chr6	-	43025675	sg	6.19305	5.03743	7.72829	4.81864	6.40555	2.1901	3.65713	2.982	3.36296	1.58666
1157695	39597	AK307208	chr6	-	43021971	sg	10.3593	7.03142	0.954109	0.892341	10.2014	48.0826	7.58186	17.275	29.0175	20.7257
662174	39757	PTP4A1	chr6	+	64293285	tu	130.167	82.9077	124.988	158.926	136.059	18.4167	16.5909	22.1079	12.1067	23.6016
662167	39757	PTP4A1	chr6	+	64291360	tu	90.5311	43.9726	80.9085	135.814	73.9011	37.3312	18.6425	35.8868	30.651	24.1966
874537	39795	EEF1A1	chr6	-	74225473	tu-me-ce	32.5416	43.9726	29.2912	38.8168	27.1643	7.964	11.8634	12.1337	11.338	20.9241
2942877	39795	EEF1A1	chr6	-	74227248	tu-me-ce	110.799	89.9392	96.6513	109.133	67.3769	66.8976	96.691	80.4112	143.646	93.4146
4468109	39817	HMGN3	chr6	-	79910961	tu-ce	66.0967	87.9452	82.4351	66.5686	80.3067	120.157	140.487	146.838	161.23	175.425
318263	39817	HMGN3	chr6	-	79911194	tu-ce	23.421	45.022	67.5509	52.0235	66.0721	28.0731	53.6082	25.8097	65.914	58.2106
853753	39855	ZNF292	chr6	+	87973203	tu	14.4129	3.04345	6.1063	8.83417	15.4208	10.0545	11.239	6.78662	6.53375	10.2141
3359197	39855	ZNF292	chr6	+	87971957	tu	23.421	20.9893	22.6124	22.8439	25.8595	3.5838	4.37072	2.15938	4.9964	3.07415
2376274	39867	AKIRIN2	chr6	-	88384971	tu	6.19305	7.03142	12.308	10.9758	6.40555	13.2401	10.4362	16.1439	21.0425	14.3791
550629	39867	AKIRIN2	chr6	-	88384644	tu	50.8956	43.0281	61.5401	56.6636	45.3134	22.996	26.9379	20.6683	23.3486	22.1141
707773	39878	UBE2J1	chr6	-	90039053	tu	19.3673	24.9773	24.139	41.5831	25.8595	10.0545	8.38465	7.40358	12.9714	13.0899
960254	39878	UBE2J1	chr6	-	90037788	tu	5.06704	16.0568	23.4711	21.5946	20.6401	57.4403	46.1156	33.7274	41.0281	35.5015
873656	39895	KIAA0776	chr6	+	97003152	tu	26.4612	30.0147	36.924	30.1611	16.8442	37.3312	50.3079	25.1928	22.4838	29.1549
873655	39895	KIAA0776	chr6	+	97003092	tu	34.6811	28.0207	17.3648	25.5209	5.21934	4.08155	14.0933	8.946	9.03195	2.18166
55076	39962	CD164	chr6	-	109688484	tu-ce	8.21986	16.0568	6.86959	4.10477	10.3201	38.5258	30.9518	39.7943	36.9926	37.6832
389945	39962	CD164	chr6	-	109687719	tu-ce	88.3917	105.891	135.579	128.408	67.3769	111.098	117.92	133.059	93.8747	108.29
737605	39967	ZBTB24	chr6	-	109783799	tu-me-ce	4.16623	3.04345	13.7392	20.5238	6.40555	15.928	12.4878	16.8637	8.93587	11.5033
4468130	39967	ZBTB24	chr6	-	109802151	tu-me-ce	44.8151	53.9425	57.0557	39.9769	85.4074	6.7694	9.90102	11.7223	4.90031	4.36331
959679	40041	ASF1A	chr6	+	119230326	tu	21.3942	47.016	40.6451	29.4472	24.5546	24.2902	31.7546	23.9588	27.3841	23.5024
578676	40041	ASF1A	chr6	+	119228966	tu	12.2735	18.0508	27.1921	18.8284	23.2498	43.7024	50.2187	50.8996	37.7612	48.9881
903082	40165	TNFAIP3	chr6	+	138203726	tu	238.826	166.865	219.159	286.263	223.008	18.5163	15.9665	11.4139	21.0425	15.0733
2486010	40165	TNFAIP3	chr6	+	138204433	tu	1420.12	1018.93	1255.04	1305.94	963.561	34.6434	75.8186	27.1465	30.5549	24.0974
2127049	40179	REPS1	chr6	-	139226002	tu	19.3673	18.9953	25.5701	40.8692	32.3836	44.3993	41.2988	49.6657	33.7257	34.1132
4661112	40179	REPS1	chr6	-	139226074	tu	20.3808	24.9773	33.203	32.2135	16.8442	8.66085	10.4362	13.5732	9.70454	15.1724
1269622	40180	C6orf115	chr6	+	139364439	tu	64.0699	51.9485	89.3046	49.9711	45.3134	164.855	185.711	152.699	190.824	180.978
257156	40180	C6orf115	chr6	+	139364257	tu	11.2601	7.03142	12.2126	6.15715	10.3201	52.0646	43.9748	68.6888	71.4869	60.2931
129342	40189	VTA1	chr6	+	142540739	tu-ce	9.23327	11.0194	12.308	7.49566	3.79588	64.5084	54.3218	52.2364	53.8074	51.7648
521653	40189	VTA1	chr6	+	142541912	tu-ce	12.2735	12.0688	13.7392	10.1727	9.01522	17.8194	18.7317	18.0977	21.8112	12.1974
129429	40237	MAP3K7IP2	chr6	+	149732656	tu	66.2093	47.9606	43.5074	47.3833	33.6885	32.0551	27.5623	23.856	33.8218	32.7249
690616	40237	MAP3K7IP2	chr6	+	149732743	tu	160.569	190.898	159.432	121.626	112.809	40.6164	29.6139	26.5295	39.3947	32.7249
1235395	40241	PPIL4	chr6	-	149825990	tu	1.12601	3.04345	7.91911	5.62175	1.18621	6.66985	13.9149	10.0771	17.007	12.2966
359984	40241	PPIL4	chr6	-	149826059	tu	25.4478	24.0327	28.7187	23.4686	9.01522	21.3037	11.1498	17.4807	8.07111	12.1974
921107	40261	MTHFD1L	chr6	+	151220141	me	16.4397	9.0254	2.28986	5.44328	11.5063	48.879	67.3448	77.9433	49.7718	48.1948
1115574	40261	MTHFD1L	chr6	+	151423021	me	4.16623	7.03142	4.67514	6.96026	2.49105	118.265	136.474	98.0975	97.9102	108.29
1115584	40300	SNX9	chr6	+	158364331	tu	55.0618	24.9773	21.0858	14.7236	23.2498	7.964	23.7268	8.12338	8.07111	12.9908
874007	40300	SNX9	chr6	+	158365549	tu	46.8419	48.0655	30.0544	38.7276	16.8442	77.5494	41.2097	47.5063	96.3729	56.0289
664083	40320	SOD2	chr6	-	160103338	tu-me-ce	12.2735	17.0013	16.6969	14.8129	21.945	34.6434	57.1762	34.4472	27.3841	29.849
131687	40320	SOD2	chr6	-	160100153	tu-me-ce	215.405	265.725	204.179	225.138	203.554	81.3323	79.565	96.3494	77.8285	60.1939
129566	40322	WTAP	chr6	+	160177347	me-ce	140.301	130.868	141.494	151.609	95.9647	90.3914	77.5134	106.838	76.1951	90.6379
988977	40322	WTAP	chr6	+	160170451	me-ce	81.4104	47.016	65.929	69.2456	79.0018	34.8425	22.7456	19.3316	21.7151	24.9899
1216062	40327	TCP1	chr6	-	160199979	tu	70.1503	64.9619	101.136	83.88	79.0018	630.848	477.122	636.194	766.851	764.175
1188690	40327	TCP1	chr6	-	160199533	tu	32.6542	17.0013	15.8382	30.875	24.5546	79.3413	77.5134	89.0487	85.0349	71.4989
55600	40398	PHF10	chr6	-	170103998	me-ce	30.5148	58.0354	41.3129	31.4104	31.0788	65.8025	50.8431	61.4909	63.5119	41.154
551027	40398	PHF10	chr6	-	170107131	me-ce	323.164	201.812	151.131	159.461	128.348	44.3993	63.9552	42.9819	44.1989	40.4598
875281	40482	WIPI2	chr7	+	5271359	tu	204.258	515.602	174.22	142.061	259.306	97.4594	155.651	87.6091	125.198	84.1921
172981	40482	WIPI2	chr7	+	5271158	tu	28.6006	36.1016	13.5484	4.72941	29.6553	30.1636	12.3986	39.8971	32.1883	29.9482
249951	40494	RNF216	chr7	-	5659679	tu	26.4612	26.0267	24.0436	26.7702	46.4996	14.1361	1.42717	4.1131	10.5693	17.4533
106438	40494	RNF216	chr7	-	5662284	tu	7.20645	6.0869	5.43842	6.24638	2.49105	6.7694	4.19232	11.0025	7.39851	10.2141
1211218	40624	HNRNPA2B1	chr7	-	26231466	tu	516.05	669.349	921.097	811.673	383.859	2952.65	4553.49	3157.42	3206.15	3302.04
2303150	40624	HNRNPA2B1	chr7	-	26229725	tu	62.0431	99.9091	147.601	139.741	51.8375	96.8621	126.216	89.6656	67.3553	104.72
664258	40656	TAX1BP1	chr7	+	27868879	tu	74.204	111.978	92.9303	79.8645	53.1424	52.7615	86.5224	48.8431	77.0598	52.4589
173218	40656	TAX1BP1	chr7	+	27869379	tu	3.04022	13.0134	26.6197	20.97	9.01522	32.0551	39.3365	22.5192	20.0817	32.7249
1171799	40756	STARD3NL	chr7	+	38270268	tu	17.3405	11.0194	18.8914	26.2348	20.6401	24.2902	24.7971	23.239	41.1242	22.8082
173309	40756	STARD3NL	chr7	+	38270014	tu	2.13942	1.99398	4.77055	4.99711	2.49105	19.8104	15.2529	24.0616	25.8468	11.4041
106759	40822	NUDCD3	chr7	-	44423190	tu	2.02682	12.0688	6.86959	10.2619	6.40555	19.1136	10.347	20.6683	21.0425	25.7832
4462950	40822	NUDCD3	chr7	-	44421968	tu	27.5872	34.1076	15.1703	2.05238	9.01522	6.27165	4.28152	5.65552	3.36296	2.28082
476177	40828	ZMIZ2	chr7	+	44808297	tu	14.4129	8.08088	9.15945	3.39089	12.8111	16.6248	9.00904	16.1439	14.6049	15.0733
854151	40828	ZMIZ2	chr7	+	44809483	tu	36.7079	20.0448	23.3757	14.099	40.094	13.3397	6.95747	13.5732	8.07111	14.4783
106781	40834	PURB	chr7	-	44915899	tu	7.20645	18.9953	20.5134	22.9332	5.10072	25.6839	18.6425	17.9948	31.5157	14.2799
1184505	40834	PURB	chr7	-	44922532	tu	16.3271	5.98195	14.4071	22.2193	25.8595	5.47525	6.33308	7.60924	6.53375	5.85081
249567	40892	LANCL2	chr7	+	55499221	tu	14.4129	8.08088	9.92274	9.54804	10.3201	40.5168	15.7881	44.4215	45.0637	46.9056
738760	40892	LANCL2	chr7	+	55501427	tu	4.16623	3.04345	7.72829	8.29877	7.71039	5.47525	2.14076	6.27248	4.13164	8.92496
1197044	40987	NSUN5C	chr7	-	72717225	sg	31.6408	29.0702	20.3225	6.69255	38.7892	74.2643	35.6794	89.2543	44.9676	63.8631
1073746	40987	NSUN5C	chr7	-	72418838	sg	17.3405	18.0508	22.7078	6.69255	32.265	28.3717	16.5909	24.7814	11.338	11.4041
2108381	41158	FAM133B	chr7	-	92190356	tu	22.5202	23.0882	21.1812	12.1358	10.3201	12.1451	7.76026	5.44986	5.66899	8.72663
1197074	41158	FAM133B	chr7	-	92190105	tu	1.12601	1.04946	4.10267	2.94472	1.18621	5.47525	4.28152	6.27248	4.13164	8.13163
739173	41225	ZNF498	chr7	+	99230013	tu	75.33	113.027	60.7768	35.9613	29.774	7.46625	9.18743	1.02828	4.90031	9.61913
429428	41225	ZNF498	chr7	+	99228997	tu	3.15282	5.03743	4.00726	1.42774	3.79588	2.1901	3.65713	3.70179	3.36296	1.58666
522892	41334	PRKRIP1	chr7	+	102065904	tu	23.421	29.0702	13.5484	6.69255	37.4844	54.9516	18.5533	40.4112	36.9926	44.8231
875785	41334	PRKRIP1	chr7	+	102067120	tu	29.5014	22.9833	30.9131	22.7547	36.1795	11.3487	9.81182	7.50641	8.93587	11.6025
903917	41375	MLL5	chr7	+	104732054	tu-me-ce	128.14	103.897	94.3614	78.4367	119.214	7.46625	13.469	4.8329	4.90031	2.28082
390764	41375	MLL5	chr7	+	104754478	tu-me-ce	3.15282	1.99398	5.53383	4.99711	2.49105	2.88695	4.37072	1.54241	6.72592	1.58666
741249	41619	ZC3HAV1	chr7	-	138728265	me-ce	24.547	22.0388	22.6124	21.5054	11.6249	15.928	12.4878	17.4807	12.1067	15.0733
876971	41619	ZC3HAV1	chr7	-	138745087	me-ce	173.968	59.9245	52.476	67.1932	55.752	13.3397	10.4362	14.1902	8.07111	13.6849
25664	41623	LUC7L2	chr7	+	139107917	tu	136.247	135.906	104.093	88.431	81.6115	62.4178	118.099	71.8765	53.8074	74.3747
221514	41623	LUC7L2	chr7	+	139108202	tu	16.3271	18.9953	20.4179	18.2037	14.2346	54.0556	60.4765	58.8174	57.8429	45.4181
1052159	41638	MKRN1	chr7	-	140155992	me-ce	10.2467	14.0628	12.8805	10.7973	19.3353	15.2311	18.7317	13.4704	9.70454	15.7674
290813	41638	MKRN1	chr7	-	140152852	me-ce	79.271	99.9091	124.32	104.404	88.1357	44.3993	46.1156	37.7377	41.7968	48.294
823220	41808	GIMAP4	chr7	+	150270166	tu-ce	104.719	78.9198	98.8457	94.4989	93.355	51.4673	117.563	56.1438	38.5299	31.1382
1111101	41808	GIMAP4	chr7	+	150271043	tu-ce	55.9626	76.9258	110.963	82.5415	41.5175	78.6445	272.323	78.9716	89.0704	51.6656
1147832	41812	GIMAP5	chr7	+	150440669	tu-me-ce	41.8875	1.04946	32.6305	10.7973	1.30484	71.9746	2.14076	3.39331	53.1348	71.1022
106222	41812	GIMAP5	chr7	+	150440736	tu-me-ce	69.1369	158.889	66.6922	17.936	133.449	77.3503	106.324	147.763	86.6683	52.3598
3315151	41884	DNAJB6	chr7	+	157179002	me-ce	218.446	136.85	191.585	220.587	173.662	75.4589	72.0723	74.55	78.6933	89.2496
477208	41884	DNAJB6	chr7	+	157210130	me-ce	5.17964	7.03142	17.651	7.49566	10.3201	46.888	30.8626	58.2004	57.8429	74.573
1261394	41989	CTSB	chr8	-	11701818	tu-ce	35.6945	20.0448	22.517	69.6026	37.4844	120.256	79.565	135.115	66.5866	144.386
992332	41989	CTSB	chr8	-	11700034	tu-ce	11.2601	7.03142	13.7392	14.2774	10.3201	14.7334	4.19232	12.2365	11.338	10.115
582976	42121	PPP2R2A	chr8	+	26228642	tu	50.8956	41.0341	33.8709	36.0506	15.5394	70.2823	96.7802	75.7839	100.312	67.2347
666697	42121	PPP2R2A	chr8	+	26228378	tu	19.3673	31.0642	28.7187	18.7392	16.8442	19.8104	13.1122	16.7609	20.1778	17.9491
392799	42149	ELP3	chr8	+	28047610	tu	2.13942	1.99398	10.8768	4.81864	12.8111	35.838	52.2703	53.5732	54.6721	44.0298
22684	42149	ELP3	chr8	+	28048666	tu	14.4129	1.99398	6.1063	10.2619	9.01522	23.0956	27.7407	13.3676	18.5443	17.1558
904933	42169	LEPROTL1	chr8	+	29963586	tu	1232.19	1060.9	888.085	1076.34	897.371	91.6855	104.273	100.874	94.6433	97.6788
1222868	42169	LEPROTL1	chr8	+	29965579	tu	117.893	147.87	115.256	121.001	117.91	29.4668	40.6745	30.5398	24.1172	36.989
1102257	42171	DCTN6	chr8	+	30041060	tu	66.2093	35.9966	35.302	56.039	55.6334	82.0292	59.6737	78.5603	79.462	68.7222
220338	42171	DCTN6	chr8	+	30041155	tu	29.614	22.0388	18.796	27.4841	27.1643	10.6518	11.8634	10.7969	12.9714	15.1724
787900	42201	RAB11FIP1	chr8	-	37716468	tu	10.2467	9.0254	8.39616	13.6528	10.3201	64.5084	47.3643	56.1438	66.6827	70.2097
552282	42201	RAB11FIP1	chr8	-	37718202	tu	25.4478	20.9893	24.9023	33.552	20.6401	41.1141	52.2703	33.1105	52.27	34.8074
22793	42210	DDHD2	chr8	+	38118333	tu	1.12601	1.04946	8.77781	3.56936	1.18621	4.08155	10.5254	11.0025	5.66899	8.03247
285786	42210	DDHD2	chr8	+	38120282	tu	20.3808	33.0581	16.6015	23.4686	29.774	10.0545	11.1498	8.12338	14.6049	9.42079
1183969	42246	AP3M2	chr8	+	42023304	tu-me-ce	30.6274	20.0448	24.8068	28.1087	34.8747	8.06355	6.95747	11.5167	13.0675	9.42079
103912	42246	AP3M2	chr8	+	42026664	tu-me-ce	5.29224	1.04946	0.954109	1.51698	1.18621	23.6929	23.4592	16.6581	24.2133	24.9899
4455349	42310	CHCHD7	chr8	+	57130049	tu	14.3003	14.0628	11.3539	18.9176	20.6401	73.4679	100.17	79.1772	65.818	90.6379
1183984	42310	CHCHD7	chr8	+	57131177	tu	95.5981	80.9138	77.1874	75.2243	97.1509	76.1557	70.7343	60.6683	93.9707	54.5414
2291421	42420	TCEB1	chr8	-	74858632	tu	3.04022	7.97593	14.5025	16.3298	14.1159	90.3914	93.3015	115.989	115.494	95.4971
1249145	42420	TCEB1	chr8	-	74858836	tu	103.705	78.9198	125.847	86.4678	57.0569	188.846	243.244	169.151	149.123	189.507
809100	42451	FABP5	chr8	+	82197014	tu	3.15282	5.03743	8.58698	3.48013	2.49105	220.603	236.287	211.105	286.14	277.07
854902	42451	FABP5	chr8	+	82196944	tu	3.15282	1.04946	3.33938	0.892341	1.18621	21.8014	11.7742	15.3213	27.4802	17.8499
553014	42477	WWP1	chr8	+	87479710	tu	30.5148	66.0113	53.3347	48.6326	56.9383	12.7424	14.7177	6.06683	8.16719	7.23914
1249364	42477	WWP1	chr8	+	87480178	tu	12.3861	1.99398	8.49157	10.2619	5.10072	10.6518	17.3937	10.7969	9.70454	12.9908
741924	42515	RAD54B	chr8	-	95384191	me	1.12601	1.04946	0.954109	2.32009	1.18621	11.2491	9.00904	11.4139	16.2383	15.1724
904700	42515	RAD54B	chr8	-	95444171	me	19.3673	33.0581	9.82733	10.7973	7.71039	8.06355	11.239	8.84317	9.80063	5.05748
666156	42517	KIAA1429	chr8	-	95522970	tu-me-ce	18.3539	20.0448	8.30075	10.7973	25.7408	2.7874	6.42228	6.27248	9.03195	4.46248
552477	42517	KIAA1429	chr8	-	95500747	tu-me-ce	17.3405	31.0642	22.6124	20.1669	14.2346	25.4848	36.4821	26.5295	41.0281	35.6007
286409	42535	MTDH	chr8	+	98742484	tu	18.3539	9.96992	24.9023	38.9953	10.3201	18.5163	12.4878	20.0514	17.007	22.9074
1074318	42535	MTDH	chr8	+	98738538	tu	65.0833	71.9933	101.136	117.164	88.1357	231.056	187.673	215.115	266.154	219.852
4423101	42554	POLR2K	chr8	+	101166224	tu	241.867	270.762	237.859	243.698	242.462	357.384	444.386	358.354	394.331	365.923
4473400	42554	POLR2K	chr8	+	101165841	tu	19.3673	16.0568	15.8382	25.6102	19.3353	192.032	250.023	189.408	237.329	243.156
1171394	42573	KIAA0896	chr8	-	103265573	tu	9.23327	17.1063	16.7923	10.1727	3.91451	18.4167	22.8348	13.9845	24.2133	17.1558
1102192	42573	KIAA0896	chr8	-	103266126	tu	50.8956	51.004	37.5919	32.035	16.8442	15.2311	16.6801	18.7146	18.6404	14.3791
393112	42600	OXR1	chr8	+	107764916	tu-me-ce	8.21986	12.0688	22.0399	13.5636	9.01522	20.6068	14.6285	6.68379	13.7401	8.62746
993574	42600	OXR1	chr8	+	107719917	tu-me-ce	17.3405	9.0254	16.6969	10.7973	19.3353	0.9955	2.40836	1.02828	0.960846	1.68583
361419	42642	SNTB1	chr8	-	121547993	tu	19.3673	46.0715	22.6124	30.1611	16.8442	6.1721	7.76026	5.55269	6.53375	5.15664
854708	42642	SNTB1	chr8	-	121548514	tu	3.15282	3.04345	4.00726	2.23085	1.18621	0.9955	14.3609	2.77634	1.63344	7.43747
666389	42676	MTSS1	chr8	-	125563030	tu	5.17964	3.98797	12.308	10.3512	2.60967	6.7694	4.90591	7.60924	13.1636	1.48749
284852	42676	MTSS1	chr8	-	125565129	tu	45.8285	24.0327	36.924	14.7236	20.6401	6.3712	4.37072	3.59896	3.36296	1.58666
905153	42718	PHF20L1	chr8	+	133812203	tu-me-ce	13.2869	3.98797	13.7392	12.9389	12.9297	0.9955	0.891984	4.62724	1.72952	2.37999
393210	42718	PHF20L1	chr8	+	133861052	tu-me-ce	1.12601	1.04946	4.00726	5.71098	3.79588	13.937	18.1073	15.4241	16.2383	8.62746
23838	42863	C8orf33	chr8	+	146279814	tu	4.16623	4.09291	6.29712	3.48013	3.79588	63.9111	28.1867	54.1901	43.4302	68.1272
4473422	42863	C8orf33	chr8	+	146281415	tu	19.3673	34.0027	21.8491	25.5209	14.2346	21.7019	20.0696	31.3624	28.2489	15.6683
1219037	42956	PLIN2	chr9	-	19115906	tu	24.4344	13.0134	32.3443	40.1553	32.3836	17.2221	16.6801	14.0874	17.007	16.4616
878887	42956	PLIN2	chr9	-	19115760	tu	17.3405	32.0087	33.203	24.0932	23.2498	24.7879	42.726	26.5295	47.4658	26.9732
149229	43022	TOPORS	chr9	-	32540543	tu	40.7615	37.0461	38.3552	38.7276	20.7587	7.26715	18.8209	10.7969	17.007	9.32163
1228312	43022	TOPORS	chr9	-	32540772	tu	11.4853	3.04345	3.91185	3.48013	1.18621	14.6338	17.3937	5.44986	12.9714	10.8091
2169070	43028	APTX	chr9	-	32973376	tu-ce	21.3942	31.0642	29.3866	24.0932	28.4691	86.5089	94.6395	109.409	99.5436	73.5814
942314	43028	APTX	chr9	-	32972615	tu-ce	4.16623	12.0688	10.0181	7.5849	3.79588	72.2733	73.4995	66.6323	64.1845	68.7222
824417	43031	SMU1	chr9	-	33046547	tu	12.2735	16.0568	10.5906	23.0224	11.6249	12.7424	7.67106	14.293	1.63344	10.2141
2926906	43031	SMU1	chr9	-	33047160	tu	2.13942	6.0869	0.954109	1.51698	5.10072	15.1316	17.3045	24.6786	18.5443	31.5349
525286	43063	UBAP1	chr9	+	34252439	tu	45.8285	37.0461	42.0762	38.7276	58.2431	24.5888	11.1498	10.6941	7.30243	18.7424
340630	43063	UBAP1	chr9	+	34252520	tu	12.2735	22.0388	18.2235	14.8129	9.01522	28.2722	28.9895	19.9485	21.8112	18.5441
205699	43147	TOMM5	chr9	-	37588418	tu	24.547	9.96992	13.6438	31.6781	6.40555	235.535	191.063	274.344	238.098	260.807
631641	43147	TOMM5	chr9	-	37588704	tu	116.88	115.966	98.7503	118.949	250.172	432.545	314.959	322.776	391.064	522.11
1245695	43360	UBQLN1	chr9	-	86276339	tu	20.4934	10.0749	15.9336	16.8652	7.71039	26.1816	21.4076	35.8868	21.7151	32.824
4455430	43360	UBQLN1	chr9	-	86274882	tu	134.22	148.919	142.258	154.196	124.434	88.4999	93.3015	78.4574	78.6933	75.763
75603	43382	ISCA1	chr9	-	88879467	tu	71.1637	56.9859	95.2201	87.8955	98.4557	48.1822	60.4765	52.2364	58.6116	54.6406
149590	43382	ISCA1	chr9	-	88880684	tu	105.732	77.9752	82.3396	107.795	127.043	28.0731	35.7686	45.7583	45.0637	38.3773
341045	43411	SECISBP2	chr9	+	91973927	tu	5.29224	1.04946	0.954109	2.23085	1.18621	2.88695	2.94355	5.14138	0.960846	4.56165
1179756	43411	SECISBP2	chr9	+	91974563	tu	33.555	66.0113	45.034	56.6636	37.603	13.3397	18.1073	13.4704	10.5693	7.23914
809361	43413	SEMA4D	chr9	-	91976517	me	62.0431	71.9933	55.5292	48.0079	41.3989	2.48875	0.891984	1.02828	0.960846	0.991662
879148	43413	SEMA4D	chr9	-	91992153	me	92.5579	91.9331	64.4024	133.762	95.8461	49.5759	42.6368	61.4909	38.5299	57.5164
2097517	43522	XPA	chr9	-	100437196	tu	21.5068	5.98195	18.9868	12.1358	15.4208	17.023	17.9289	22.0051	27.3841	37.1873
1219166	43522	XPA	chr9	-	100437640	tu	22.5202	5.98195	24.2344	12.7605	12.9297	6.7694	13.469	9.66579	1.63344	5.15664
905373	43525	C9orf156	chr9	-	100666770	tu	10.2467	21.0942	3.81644	6.78179	15.4208	8.3622	1.51637	6.37531	3.36296	4.46248
1245733	43525	C9orf156	chr9	-	100666823	tu	5.17964	12.0688	6.86959	16.4191	6.40555	15.2311	6.95747	19.5372	12.1067	20.1307
905704	43527	ANP32B	chr9	+	100778097	tu	59.0028	58.9799	89.9725	95.302	32.3836	70.8796	100.883	90.3854	59.3803	58.8056
151065	43527	ANP32B	chr9	+	100778225	tu	64.1825	30.9592	54.098	60.7684	18.1491	26.1816	29.7031	27.2493	29.7862	27.0724
745290	43622	RAD23B	chr9	+	110093329	tu	5.17964	1.04946	4.77055	3.56936	2.49105	15.1316	22.924	13.3676	10.4732	23.0066
240175	43622	RAD23B	chr9	+	110094473	tu	29.5014	20.0448	46.6559	36.7644	38.7892	17.1226	22.1212	19.3316	24.2133	18.5441
149986	43725	PHF19	chr9	-	123631860	me-ce	28.6006	30.0147	20.3225	11.422	25.8595	77.4499	17.1261	67.2492	101.177	102.042
393757	43725	PHF19	chr9	-	123617961	me-ce	28.488	35.9966	24.8068	23.3793	29.774	35.4398	16.5017	23.239	17.6796	45.7156
809427	43731	RAB14	chr9	-	123941988	tu	2.13942	6.0869	1.62199	2.23085	1.18621	8.06355	4.19232	6.16965	13.0675	10.2141
631959	43731	RAB14	chr9	-	123941562	tu	48.8688	37.9906	61.5401	57.3775	33.6885	18.3172	31.041	50.4883	29.0175	35.6007
150062	43742	RBM18	chr9	-	125002285	tu	40.7615	18.0508	26.3334	25.4317	23.2498	13.1406	9.63342	25.3984	24.2133	38.6748
631976	43742	RBM18	chr9	-	125003937	tu	1.12601	1.04946	4.77055	6.51409	1.18621	34.5438	28.9003	54.293	52.27	46.2115
4414751	43764	RC3H2	chr9	-	125652448	me-ce	44.8151	22.0388	26.3334	30.1611	24.5546	3.68335	1.51637	2.26221	4.22772	0.991662
2359279	43764	RC3H2	chr9	-	125616066	me-ce	5.17964	4.09291	5.53383	3.48013	3.79588	2.7874	3.56794	5.75834	5.86116	2.28082
433653	43793	ARPC5L	chr9	+	127640011	tu-ce	44.8151	20.9893	12.7851	4.01553	80.0694	68.5899	7.58186	33.0076	60.245	73.1847
4473582	43793	ARPC5L	chr9	+	127639690	tu-ce	87.4909	68.0053	57.7236	71.2088	94.5412	295.863	271.252	320.925	258.083	311.58
1119654	43798	PPP6C	chr9	-	127911407	tu	40.6489	41.9786	71.3674	50.6849	51.8375	85.3143	83.1329	71.9793	50.5405	48.889
879409	43798	PPP6C	chr9	-	127908934	tu	16.3271	27.0762	16.6015	26.2348	11.6249	8.1631	4.99511	7.60924	5.76508	5.85081
151383	43801	GAPVD1	chr9	+	128127285	tu-me-ce	14.3003	17.0013	14.4071	13.5636	6.40555	15.1316	28.4543	19.4344	4.03555	19.3374
994942	43801	GAPVD1	chr9	+	128071581	tu-me-ce	8.21986	3.04345	18.4143	4.10477	18.0304	2.9865	2.31916	1.64524	1.72952	1.68583
824610	43841	FAM102A	chr9	-	130703161	tu-ce	250.987	286.714	204.943	136.171	216.484	43.7024	48.1671	39.0745	49.0031	35.5015
1053687	43841	FAM102A	chr9	-	130702862	tu-ce	150.435	208.844	132.43	117.61	103.675	11.3487	6.95747	9.46014	8.93587	15.9658
1296398	43865	ODF2	chr9	+	131257119	tu-me-ce	19.4799	10.0749	4.57973	5.44328	23.1312	11.3487	12.577	10.7969	12.2027	14.4783
207290	43865	ODF2	chr9	+	131263225	tu-me-ce	10.2467	3.04345	25.1885	14.9021	1.30484	32.0551	40.5853	37.1207	34.5905	39.8648
585033	43928	EXOSC2	chr9	+	133580254	tu	1.12601	4.09291	2.38527	4.99711	5.10072	5.47525	4.28152	8.32903	4.90031	10.3133
263240	43928	EXOSC2	chr9	+	133579547	tu	2.13942	1.04946	0.954109	1.51698	2.49105	46.9876	37.8201	54.9099	53.0387	38.2782
2253870	43941	BAT2L	chr9	+	134375581	tu	141.201	218.813	239.481	208.005	66.0721	39.2227	51.6459	31.1568	41.7968	30.5432
341785	43941	BAT2L	chr9	+	134373544	tu	20.4934	11.0194	9.82733	14.8129	23.2498	7.964	4.19232	9.46014	22.0034	10.8091
584332	43951	SETX	chr9	-	135136830	tu	1.12601	5.14238	1.62199	2.94472	1.18621	17.919	12.4878	14.1902	11.338	9.32163
744213	43951	SETX	chr9	-	135139281	tu	21.3942	18.9953	21.0858	32.2135	20.6401	8.7604	11.239	4.73007	12.2027	5.85081
3582	44143	BC018860	chrM	+	7498	tu	47.8554	11.0194	29.2912	56.2175	20.7587	88.4999	30.8626	104.987	53.8074	95.0013
745830	44143	BC018860	chrM	+	7821	tu	35.6945	18.9953	44.3661	58.8945	12.9297	45.1957	16.5017	38.5603	16.0461	40.559
4473627	44278	EIF1AX	chrX	-	20145125	tu	14.3003	11.0194	12.8805	13.5636	16.7256	109.306	63.1525	98.3031	94.7394	58.0123
1172338	44278	EIF1AX	chrX	-	20142640	tu	35.6945	28.9652	45.1294	40.78	29.774	56.7435	46.74	61.5937	48.2345	24.7916
434702	44297	EIF2S3	chrX	+	24096086	tu	815.68	931.085	1416.57	1022.62	517.426	461.713	609.403	521.953	534.519	311.481
669467	44297	EIF2S3	chrX	+	24096926	tu	171.829	95.9211	135.484	95.0343	101.065	188.249	256.267	153.316	168.34	132.883
1172364	44360	MED14	chrX	-	40510531	tu	12.3861	8.08088	5.34301	4.10477	6.40555	21.005	28.9895	29.3059	21.8112	19.2383
395016	44360	MED14	chrX	-	40508970	tu	17.3405	25.0822	25.6655	22.8439	15.5394	14.0365	8.38465	12.8534	14.6049	10.115
484503	44534	SMC1A	chrX	-	53404894	tu	4.05363	12.0688	31.9627	12.1358	11.6249	150.719	126.127	161.336	149.988	94.0096
291462	44534	SMC1A	chrX	-	53401070	tu	48.8688	47.016	34.5388	29.358	16.8442	17.7199	18.6425	27.455	24.2133	13.5858
964334	44540	HUWE1	chrX	-	53559753	tu	4.16623	13.1183	6.20171	2.76626	3.79588	19.014	57.3546	15.9383	24.2133	14.2799
484512	44540	HUWE1	chrX	-	53560153	tu	45.8285	28.9652	45.7973	53.362	54.3286	85.3143	58.3357	101.696	65.0493	43.2365
4423481	44632	NONO	chrX	+	70521014	tu	114.853	164.871	133.957	108.33	123.129	180.584	132.281	179.023	128.273	158.368
434862	44632	NONO	chrX	+	70520120	tu	24.4344	24.9773	37.6873	17.4006	28.4691	59.9291	52.1811	69.3058	73.1204	65.2514
746645	44753	GLA	chrX	-	100652786	me-ce	1.12601	8.08088	1.62199	2.85549	5.10072	32.1546	20.694	35.2699	22.5799	34.2124
1232292	44753	GLA	chrX	-	100655805	me-ce	1.12601	4.09291	4.86596	2.23085	1.18621	2.1901	2.22996	2.26221	4.22772	3.07415
108439	44820	RBM41	chrX	-	106310367	me-ce	1.12601	1.04946	5.72466	2.94472	1.18621	4.67885	14.0933	3.39331	11.4341	9.42079
28763	44820	RBM41	chrX	-	106307650	me-ce	14.3003	16.0568	15.8382	24.9855	15.5394	6.1721	3.56794	10.4884	2.4982	5.15664
30106	44889	UBE2A	chrX	+	118718385	tu	24.4344	22.0388	27.86	18.7392	37.4844	61.1237	96.7802	57.3778	92.3373	81.4155
109465	44889	UBE2A	chrX	+	118717329	tu	36.7079	15.0073	15.8382	23.4686	32.265	32.0551	38.5337	32.4935	38.626	35.6007
842954	44891	2014-09-06	chrX	-	118749689	tu-me-ce	143.341	278.738	252.934	118.235	134.872	24.8875	51.1107	27.8663	27.3841	8.5283
585988	44891	2014-09-06	chrX	-	118753280	tu-me-ce	57.9894	51.004	163.344	82.4523	99.7606	98.8531	124.878	117.943	68.2201	82.8038
1241455	44968	PHF6	chrX	+	133562820	me-ce	16.3271	14.0628	20.4179	18.2037	12.9297	120.854	105.611	119.28	109.921	107.595
30193	44968	PHF6	chrX	+	133554337	me-ce	270.355	294.795	85.2974	52.4696	146.497	6.7694	7.76026	6.16965	10.6654	6.54497
1149435	45082	VMA21	chrX	+	150573630	tu	12.2735	3.98797	12.2126	9.54804	10.3201	50.9696	47.5427	31.7737	40.2594	20.6266
364014	45082	VMA21	chrX	+	150577834	tu	40.6489	73.9873	39.7864	66.6578	40.094	88.4999	36.3929	83.1875	70.6222	89.2496
1169653	45371	NET1	chr10	+	5499672	tu	15.4263	17.1063	10.686	8.1203	2.60967	24.987	21.4076	33.419	15.2775	17.8499
1108901	45371	NET1	chr10	+	5500417	tu	142.327	87.0006	62.8758	111.096	81.6115	84.6175	61.1009	89.1515	50.5405	75.8622
364125	45383	RBM17	chr10	+	6157722	tu	115.866	83.9572	115.352	91.7326	121.824	200.593	227.456	198.663	191.593	177.408
554980	45383	RBM17	chr10	+	6158794	tu	14.3003	40.0896	21.9445	12.0466	12.9297	17.2221	14.5393	9.35731	18.6404	14.3791
276537	45386	PRKCQ	chr10	-	6469107	tu	51.909	51.004	87.7781	91.2864	33.6885	36.6344	30.3274	31.8765	26.5193	30.6424
1109226	45386	PRKCQ	chr10	-	6469599	tu	7.20645	6.0869	4.67514	3.48013	2.49105	6.07255	8.38465	10.2828	9.80063	7.23914
1208874	45399	GATA3	chr10	+	8116485	tu	203.245	135.906	176.606	241.914	111.504	98.9527	61.1009	81.8507	62.6472	77.2505
4473773	45399	GATA3	chr10	+	8116853	tu	113.839	120.898	130.999	172.846	145.193	113.089	84.2925	101.388	146.049	136.552
1230428	45405	NAPOR-1	chr10	+	11375923	tu-me-ce	21.3942	15.0073	35.4929	18.1145	12.9297	20.4077	16.5909	12.0308	31.5157	13.5858
747957	45405	NAPOR-1	chr10	+	11373478	tu-me-ce	1.12601	1.04946	2.5761	0.892341	1.18621	6.1721	7.84946	3.49614	3.26688	5.94997
96724	45437	FAM107B	chr10	-	14561518	tu	136.247	162.877	155.711	127.605	145.193	29.4668	28.9003	23.856	42.6616	33.419
1194731	45437	FAM107B	chr10	-	14560560	tu	101.679	108.934	144.548	167.582	75.2059	61.3228	63.9552	40.3084	66.6827	39.6665
14103	45457	RSU1	chr10	-	16634909	tu	17.3405	30.9592	61.6355	58.8052	18.1491	55.3498	68.0584	50.8996	57.8429	56.7231
1259630	45457	RSU1	chr10	-	16632618	tu	34.5685	58.0354	42.0762	44.0816	42.7037	21.6023	42.1016	20.5655	33.0531	32.7249
364169	45489	MLLT10	chr10	+	21846110	me	2.13942	7.03142	11.6401	6.24638	5.10072	6.66985	17.3937	12.7506	12.2027	15.1724
1143209	45489	MLLT10	chr10	+	22032553	me	11.2601	7.97593	15.2658	12.2251	11.6249	4.08155	7.13587	2.77634	6.62984	6.64414
95368	45496	BMI1	chr10	+	22620224	tu	1.12601	1.04946	0.954109	1.60621	1.18621	10.8509	9.18743	1.43959	9.03195	4.36331
586937	45496	BMI1	chr10	+	22619996	tu	24.4344	43.9726	34.5388	46.134	40.094	23.5933	28.2759	22.6221	21.7151	30.6424
749614	45527	YME1L1	chr10	-	27399384	tu	45.8285	28.9652	70.6041	48.7218	41.3989	30.6614	49.5943	29.1002	34.5905	37.6832
2254852	45527	YME1L1	chr10	-	27400664	tu	60.0162	74.9318	76.4242	80.5784	59.5479	262.115	317.1	249.254	294.98	269.931
749660	45550	MTPAP	chr10	-	30629082	tu-me-ce	18.3539	12.0688	11.3539	26.2348	24.5546	9.3577	4.90591	12.9563	15.4696	7.9333
555665	45550	MTPAP	chr10	-	30601758	tu-me-ce	21.3942	12.0688	26.4288	24.1824	15.5394	48.879	59.7629	41.6452	61.0137	61.6814
748099	45559	ZEB1	chr10	+	31816229	tu	55.0618	47.016	33.7755	19.3638	34.9933	2.1901	2.94355	4.52441	1.72952	1.58666
1169728	45559	ZEB1	chr10	+	31818126	tu	18.3539	31.0642	28.6233	33.552	19.4539	21.005	32.4682	18.6118	23.3486	16.4616
12268	45573	CCNY	chr10	+	35858664	tu	26.5738	18.9953	3.81644	4.01553	48.9906	38.0281	7.58186	22.6221	37.0887	38.4765
555149	45573	CCNY	chr10	+	35860250	tu	44.8151	56.9859	67.5509	41.3154	29.774	17.3217	8.38465	11.5167	8.93587	13.6849
166671	45621	ANUBL1	chr10	-	46111492	tu	10.4719	1.99398	2.38527	0.892341	1.18621	3.5838	5.08431	3.59896	1.72952	4.56165
217504	45621	ANUBL1	chr10	-	46111676	tu	60.1288	63.0728	13.5484	14.0097	7.71039	0.9955	0.891984	1.64524	1.72952	2.47916
996790	45732	ARID5B	chr10	+	63853306	tu	25.5604	24.0327	13.5484	17.4899	16.8442	2.1901	5.88709	2.87917	2.4982	3.07415
882080	45732	ARID5B	chr10	+	63856699	tu	13.2869	20.9893	12.8805	21.5054	27.1643	23.7924	12.4878	16.7609	19.4091	10.71
587158	45759	HNRNPH3	chr10	+	70102949	tu	73.1905	66.0113	71.1766	106.545	62.1576	72.8706	90.6256	77.8405	85.8996	81.4155
2410646	45759	HNRNPH3	chr10	+	70102029	tu	546.564	534.493	376.873	373.088	363.1	287.401	280.172	261.799	202.835	289.764
1169779	45769	CCAR1	chr10	+	70551315	tu-me	14.3003	15.0073	22.7078	17.4899	25.8595	41.1141	42.6368	31.7737	61.1098	44.724
12515	45769	CCAR1	chr10	+	70531203	tu-me	12.2735	21.0942	9.15945	4.10477	12.9297	8.3622	4.28152	4.93572	3.26688	2.97499
527894	45775	KIAA1279	chr10	+	70776439	tu	2.13942	1.04946	3.24397	3.6586	2.49105	2.1901	2.22996	2.982	5.09248	2.37999
95699	45775	KIAA1279	chr10	+	70776734	tu	1.12601	1.04946	3.24397	4.4617	1.18621	25.5843	31.041	28.5861	33.0531	22.8082
436338	45791	TYSND1	chr10	-	71898961	tu	13.2869	22.0388	15.9336	24.2717	6.40555	28.1726	20.694	32.5963	23.3486	26.3782
246844	45791	TYSND1	chr10	-	71897741	tu	11.2601	11.0194	8.39616	6.15715	10.3201	3.5838	5.08431	5.03855	3.36296	1.58666
97120	45792	SAR1A	chr10	-	71909962	tu	155.502	110.928	186.338	197.386	128.348	96.8621	107.662	109.409	134.807	94.8029
843920	45792	SAR1A	chr10	-	71912188	tu	60.0162	39.0401	36.0653	38.7276	59.5479	104.627	93.2123	143.033	101.85	96.9846
1144039	45812	PSAP	chr10	-	73576052	tu	246.934	158.889	112.967	123.589	189.201	41.2137	11.685	41.8508	38.626	33.419
397284	45812	PSAP	chr10	-	73576304	tu	46.9545	26.9713	8.30075	2.67702	60.7341	33.6479	3.47874	16.0411	15.3735	32.229
1101358	45817	C10orf104	chr10	+	73993581	tu	172.73	181.872	207.233	233.793	217.789	178.493	261.084	186.221	206.005	169.673
996836	45817	C10orf104	chr10	+	73993046	tu	43.8017	35.0521	42.8395	38.1029	18.1491	70.3818	43.9748	76.6065	59.3803	68.028
97253	45836	MRPS16	chr10	-	75008609	tu	43.8017	43.0281	39.1185	36.0506	25.8595	85.8121	98.7426	114.653	107.519	94.8029
487995	45836	MRPS16	chr10	-	75010476	tu	11.2601	3.04345	9.92274	14.3667	10.3201	113.089	89.8228	152.185	109.921	99.7612
587245	45928	PPIF	chr10	+	81115089	tu	10.2467	10.0749	21.2766	17.5791	10.3201	48.9786	28.1867	54.9099	46.601	48.9881
246240	45928	PPIF	chr10	+	81114472	tu	10.2467	7.03142	24.3298	8.74494	16.7256	162.963	139.774	146.118	181.216	205.076
750142	45976	WAPAL	chr10	-	88195016	tu	39.7481	56.9859	48.8504	36.0506	42.7037	49.0781	26.1351	34.4472	42.6616	28.4607
397372	45976	WAPAL	chr10	-	88196770	tu	29.5014	29.0702	32.3443	24.0932	29.774	95.1698	49.4159	56.1438	49.7718	52.4589
217100	46046	TNKS2	chr10	+	93625040	tu	44.9277	27.0762	9.82733	22.13	27.1643	6.27165	2.14076	3.59896	2.4982	7.53663
695095	46046	TNKS2	chr10	+	93625129	tu	7.20645	3.98797	5.43842	6.87102	9.01522	4.7784	11.3282	7.60924	4.13164	3.66915
1182436	46051	2014-03-05	chr10	+	94111484	tu	8.33246	5.03743	2.38527	3.48013	2.49105	5.3757	14.0933	8.84317	6.53375	9.42079
364394	46051	2014-03-05	chr10	+	94113627	tu	7.20645	14.0628	9.15945	14.9021	16.7256	2.28965	3.03274	1.54241	3.45905	0.991662
397432	46110	TM9SF3	chr10	-	98280429	tu	25.5604	12.0688	18.8914	19.5423	16.8442	73.4679	83.0437	64.5757	87.5331	88.5555
635785	46110	TM9SF3	chr10	-	98277868	tu	20.3808	45.022	35.3975	40.78	20.7587	14.8329	9.09823	12.9563	5.66899	2.18166
13263	46183	HIF1AN	chr10	+	102309760	tu	8.21986	9.0254	5.43842	5.53251	5.10072	29.4668	22.7456	24.5758	20.1778	42.8398
587436	46183	HIF1AN	chr10	+	102313674	tu	5.17964	15.1123	9.15945	14.9913	3.79588	8.26265	4.28152	6.99227	8.26328	2.28082
15383	46209	MGEA5	chr10	-	103556803	tu-me-ce	65.0833	49.01	59.3456	60.0545	14.2346	6.1721	3.56794	5.55269	7.39851	4.46248
883231	46209	MGEA5	chr10	-	103544205	tu-me-ce	92.5579	146.925	122.031	113.684	72.5963	49.4763	63.2417	49.5629	65.914	51.7648
4463778	46218	NOLC1	chr10	+	103922353	tu	3.15282	1.04946	3.91185	5.62175	7.59177	98.1563	88.4848	105.501	91.4725	106.207
2396556	46218	NOLC1	chr10	+	103923622	tu	46.8419	37.0461	42.0762	52.7373	58.2431	244.495	232.094	330.076	521.835	344.801
166160	46265	SLK	chr10	+	105785842	tu	2.13942	1.04946	3.24397	2.94472	2.49105	20.4077	14.5393	18.7146	25.8468	21.4199
749101	46265	SLK	chr10	+	105787339	tu	2.13942	7.03142	11.6401	2.76626	5.10072	6.86895	8.56304	5.55269	3.26688	1.58666
587507	46288	PDCD4	chr10	+	112658913	tu	53.9358	97.9151	92.9303	101.191	82.9163	6.7694	11.3282	5.55269	2.4982	6.64414
2433386	46288	PDCD4	chr10	+	112658498	tu	285.556	323.76	158.573	225.762	291.69	60.5264	132.549	54.7043	71.3909	65.1522
670466	46300	VTI1A	chr10	+	114575198	tu	6.19305	16.0568	12.2126	6.06792	15.4208	10.0545	4.90591	17.6863	11.338	10.115
1248172	46300	VTI1A	chr10	+	114578501	tu	65.0833	56.9859	42.7441	53.9866	64.7673	14.6338	9.72262	7.40358	8.07111	17.3541
883365	46357	TIAL1	chr10	-	121334201	tu	21.3942	32.0087	20.3225	30.875	18.1491	12.5433	21.4968	16.1439	10.4732	17.9491
528441	46357	TIAL1	chr10	-	121334907	tu	182.976	184.811	130.904	172.757	150.412	264.007	306.842	251.208	351.862	291.846
217279	46393	BUB3	chr10	+	124923408	tu-ce	48.8688	47.9606	90.7358	64.6055	79.0018	74.762	90.5364	137.069	125.198	77.8455
1123530	46393	BUB3	chr10	+	124923534	tu-ce	31.7534	5.98195	14.4071	16.1514	15.5394	122.745	126.127	129.151	147.586	82.8038
670530	46419	BCCIP	chr10	+	127542029	tu-me-ce	1.12601	1.04946	1.7174	3.74783	2.49105	30.7609	32.379	25.1928	23.3486	37.0882
4473871	46419	BCCIP	chr10	+	127525119	tu-me-ce	32.6542	44.0775	21.0858	20.0777	12.9297	33.3492	39.9609	27.7634	34.5905	51.1698
117403	46623	NUP98	chr11	-	3733062	tu-me-ce	68.1235	41.0341	47.9917	39.9769	99.642	39.3222	26.2243	17.892	37.0887	24.8907
117394	46623	NUP98	chr11	-	3697105	tu-me-ce	2.13942	1.99398	1.62199	3.74783	1.18621	3.3847	3.56794	9.66579	15.5657	6.54497
183280	46717	DNHD1	chr11	+	6542093	me-ce	3.15282	1.04946	1.62199	3.6586	3.79588	4.9775	0.891984	5.14138	4.9964	0.991662
119066	46717	DNHD1	chr11	+	6593251	me-ce	20.4934	12.0688	3.81644	4.10477	10.3201	0.9955	0.891984	1.02828	1.82561	2.57832
4469373	46782	IPO7	chr11	+	9469675	tu	7.20645	21.0942	6.86959	10.8866	10.3201	32.8515	20.694	20.5655	33.9179	17.1558
589491	46782	IPO7	chr11	+	9468295	tu	20.4934	7.03142	6.86959	8.1203	16.7256	24.2902	23.4592	23.9588	22.5799	34.3115
1174012	46799	RNF141	chr11	-	10536272	tu	10.2467	15.0073	17.3648	18.2037	23.2498	30.0641	28.9003	35.167	32.1883	32.0307
695927	46799	RNF141	chr11	-	10533478	tu	16.3271	11.0194	21.1812	20.8808	12.9297	15.3307	11.1498	8.12338	14.6049	11.5033
183469	46895	HTATIP2	chr11	+	20404979	tu	11.2601	27.0762	19.7501	6.06792	11.6249	31.4578	33.0926	34.5501	32.1883	21.3207
1153129	46895	HTATIP2	chr11	+	20405322	tu	14.3003	17.0013	30.2453	17.4899	12.9297	192.131	246.009	132.236	176.411	134.271
117654	46904	SVIP	chr11	-	22844457	tu	71.1637	95.9211	100.372	101.102	119.214	149.325	185.087	139.537	127.504	140.717
1233502	46904	SVIP	chr11	-	22844310	tu	79.3836	83.9572	71.9398	65.2301	60.8528	50.1732	50.1295	55.5269	61.8785	51.7648
1174049	46916	LIN7C	chr11	-	27518667	tu	1.12601	3.04345	4.10267	2.23085	1.18621	12.6428	8.29545	11.4139	17.007	17.2549
225985	46916	LIN7C	chr11	-	27515969	tu	9.23327	6.0869	6.965	8.29877	5.10072	3.5838	2.94355	2.87917	3.36296	4.56165
41722	47102	KIAA0652	chr11	+	46696067	tu	35.6945	33.0581	39.1185	24.7178	21.945	13.3397	7.67106	14.1902	8.93587	14.4783
41717	47102	KIAA0652	chr11	+	46694595	tu	52.9224	47.9606	43.6028	29.358	50.5327	45.0961	37.8201	30.437	32.1883	44.129
672058	47254	ZFP91	chr11	+	58388501	tu	3.15282	3.04345	11.6401	10.3512	1.18621	13.2401	26.4919	8.12338	5.66899	9.32163
752854	47254	ZFP91	chr11	+	58388432	tu	129.041	153.852	127.278	119.663	123.129	83.8211	135.849	88.3289	122.796	92.0263
42024	47419	RTN3	chr11	+	63526542	tu	29.614	16.0568	30.1499	20.0777	19.3353	60.6259	50.8431	54.8071	64.2806	54.6406
42046	47419	RTN3	chr11	+	63527359	tu	20.3808	32.0087	25.6655	26.7702	21.945	26.1816	33.8062	29.9228	31.4197	26.3782
2183015	47516	RNASEH2C	chr11	-	65485145	tu	9.23327	3.04345	12.2126	6.78179	15.4208	36.1366	12.3986	29.9228	26.6154	22.8082
437145	47516	RNASEH2C	chr11	-	65487157	tu	36.7079	17.0013	6.77418	1.42774	76.1549	374.408	21.9428	144.061	352.727	391.607
1152572	47520	CFL1	chr11	-	65622393	tu-ce	46.8419	43.0281	49.6137	34.712	40.094	39.9195	25.5107	42.4678	29.7862	35.6007
1113397	47520	CFL1	chr11	-	65622281	tu-ce	436.891	376.653	809.753	568.153	474.604	1084.5	1022.66	1186.73	833.246	970.937
302759	47531	EIF1AD	chr11	-	65764019	tu	24.4344	46.0715	21.0858	34.8013	12.9297	11.946	11.1498	15.527	10.5693	15.1724
4474029	47531	EIF1AD	chr11	-	65765898	tu	24.4344	9.96992	20.4179	18.8284	36.1795	43.7024	35.055	54.293	44.1989	51.1698
907352	47558	ZDHHC24	chr11	-	66306728	me	9.34587	5.03743	1.62199	2.14162	6.40555	40.915	6.86828	18.7146	15.2775	26.4774
1174110	47558	ZDHHC24	chr11	-	66288096	me	12.3861	1.99398	7.63288	8.92341	10.3201	3.5838	1.51637	3.59896	5.86116	3.07415
2183202	47564	RBM4	chr11	+	66408658	me-ce	27.5872	11.9639	25.6655	26.1456	24.5546	5.3757	14.0933	8.2262	8.16719	4.36331
42306	47564	RBM4	chr11	+	66413939	me-ce	30.5148	22.9833	35.3975	46.134	29.774	38.4263	51.5567	60.1541	52.27	46.8065
1113768	47628	SAPS3	chr11	+	68382063	tu-ce	23.421	17.0013	33.9663	26.8595	16.8442	37.2317	42.0124	40.4112	45.0637	29.849
1113769	47628	SAPS3	chr11	+	68382799	tu-ce	139.287	138.949	148.269	106.367	116.605	94.4729	43.2612	78.5603	54.5761	72.2922
227201	48142	SC5DL	chr11	+	121179345	tu-ce	57.9894	66.9559	76.5196	66.6578	25.8595	9.25815	37.4633	10.6941	22.5799	11.4041
637844	48142	SC5DL	chr11	+	121178744	tu-ce	21.3942	7.97593	16.6015	22.8439	27.1643	17.023	29.0787	23.3419	24.2133	20.7257
438524	48144	SORL1	chr11	+	121500652	tu	10.2467	11.0194	9.25486	5.44328	5.10072	2.88695	4.37072	1.54241	6.72592	1.58666
43066	48144	SORL1	chr11	+	121504392	tu	145.368	221.857	145.883	205.952	155.513	18.4167	24.262	10.6941	29.1136	8.62746
826920	48154	UBASH3B	chr11	+	122681874	tu	4.16623	1.04946	11.6401	4.81864	8.8966	30.0641	22.7456	35.167	30.5549	43.4348
557111	48154	UBASH3B	chr11	+	122683835	tu	9.23327	11.0194	14.4071	8.1203	23.1312	2.68785	12.7554	7.50641	5.76508	8.03247
2211644	48193	TBRG1	chr11	+	124502341	tu-me-ce	87.4909	66.9559	60.6814	68.621	77.697	26.0821	30.2383	39.0745	46.6971	49.0873
43102	48193	TBRG1	chr11	+	124494259	tu-me-ce	89.5177	69.9993	94.3614	110.472	64.7673	16.5253	12.4878	18.8174	20.1778	14.3791
753864	48248	FLI1	chr11	+	128681819	tu	14.3003	24.9773	40.7405	23.4686	11.6249	2.7874	4.37072	5.03855	0.960846	6.04914
1199959	48248	FLI1	chr11	+	128682312	tu	39.6355	43.0281	93.789	87.2709	66.0721	46.2907	68.772	37.6349	42.5655	63.1689
303610	48266	ZBTB44	chr11	-	130096575	tu-me-ce	52.9224	68.9499	59.3456	52.0235	19.4539	17.3217	11.1498	14.91	10.5693	7.23914
556568	48266	ZBTB44	chr11	-	130102928	tu-me-ce	6.30565	1.04946	2.38527	4.99711	2.49105	6.66985	11.239	4.1131	10.5693	12.3958
4431051	48308	WNK1	chr12	+	1020405	tu	36.7079	32.0087	30.1499	24.0932	7.71039	11.5478	9.90102	4.8329	3.26688	8.72663
123552	48308	WNK1	chr12	+	1018811	tu	18.3539	20.0448	36.1607	29.4472	24.5546	34.0461	35.8577	25.8097	33.8218	39.8648
366904	48317	FBXL14	chr12	-	1700547	tu	90.5311	59.9245	107.146	56.5744	117.91	28.0731	60.6549	37.7377	28.1528	33.419
1268627	48317	FBXL14	chr12	-	1700218	tu	7.31905	6.0869	3.91185	1.42774	3.79588	13.5388	10.5254	6.16965	1.63344	8.72663
1131181	48354	CCND2	chr12	+	4414522	tu	85.464	70.9438	70.4133	129.836	81.6115	131.804	109.625	164.01	154.024	146.369
1214527	48354	CCND2	chr12	+	4409382	tu	13.2869	5.98195	14.5025	6.78179	10.3201	136.583	85.7196	98.2003	105.885	91.3321
124012	48585	ATF7IP	chr12	+	14635509	tu-me-ce	21.5068	8.08088	12.2126	8.83417	2.60967	0.9955	1.60557	1.02828	0.960846	0.991662
46996	48585	ATF7IP	chr12	+	14651197	tu-me-ce	11.2601	24.0327	14.4071	20.1669	20.6401	20.5073	18.7317	15.4241	13.7401	10.71
126020	48592	WBP11	chr12	-	14939618	tu	4.16623	1.04946	4.00726	3.56936	5.10072	23.1951	13.9149	8.02055	17.007	12.1974
845635	48592	WBP11	chr12	-	14939415	tu	152.462	151.858	164.679	188.73	164.646	174.611	181.608	151.362	174.009	152.022
845114	48628	GOLT1B	chr12	+	21671331	tu	20.3808	20.9893	22.7078	10.7081	20.6401	1.49325	0.891984	10.5912	5.76508	8.92496
557341	48628	GOLT1B	chr12	+	21669136	tu	6.19305	18.0508	11.4493	12.2251	7.71039	45.6934	30.2383	29.1002	45.8324	46.2115
754435	48707	DNM1L	chr12	+	32896563	tu	2.13942	6.0869	3.14856	4.99711	1.18621	13.041	32.379	55.7325	48.2345	37.6832
399597	48707	DNM1L	chr12	+	32898481	tu	69.1369	55.9365	87.6827	82.6307	46.6182	135.089	172.064	101.388	157.194	115.231
1156042	48825	FMNL3	chr12	-	50034502	tu	7.20645	5.03743	3.14856	6.24638	8.8966	6.47075	0.891984	3.59896	4.22772	2.28082
126380	48825	FMNL3	chr12	-	50038724	tu	2.13942	1.04946	1.62199	5.08634	3.79588	6.66985	9.09823	12.2365	10.5693	10.9083
124295	48843	SMARCD1	chr12	+	50494433	tu	26.4612	42.0835	24.139	24.8071	10.3201	30.7609	35.8577	30.5398	25.7507	39.1707
124297	48843	SMARCD1	chr12	+	50494491	tu	37.7213	39.0401	25.5701	26.7702	28.4691	15.4302	11.1498	13.5732	3.26688	9.42079
885603	48917	EIF4B	chr12	+	53434112	tu	100.665	72.9378	77.9507	50.5957	59.5479	75.4589	126.305	80.4112	86.6683	80.0272
908161	48917	EIF4B	chr12	+	53435996	tu	338.366	367.628	480.776	545.756	271.05	225.779	333.602	232.185	227.624	202.795
927936	48922	SPRYD3	chr12	-	53458394	tu	12.3861	12.0688	5.34301	6.15715	3.79588	11.7469	2.85435	5.55269	3.26688	4.46248
440071	48922	SPRYD3	chr12	-	53458133	tu	5.17964	1.99398	1.62199	8.47724	6.40555	17.1226	20.0696	18.7146	17.007	12.1974
311020	48942	PCBP2	chr12	+	53873394	tu	204.258	231.827	217.728	210.503	264.526	108.609	84.3817	100.154	111.554	95.5963
1225471	48942	PCBP2	chr12	+	53873604	tu	553.658	497.551	510.639	459.288	469.385	302.931	427.349	293.881	334.182	332.802
1096108	48978	NCKAP1L	chr12	+	54936755	tu	16.4397	22.0388	8.39616	6.06792	9.01522	10.8509	4.90591	6.16965	3.26688	12.4949
124522	48978	NCKAP1L	chr12	+	54936894	tu	35.6945	39.0401	42.0762	33.3735	40.094	92.3824	86.4332	73.8302	58.6116	92.8196
1201338	49011	SARNP	chr12	-	56214767	sg	11.2601	10.0749	9.92274	11.6004	6.40555	17.2221	10.4362	10.6941	15.3735	20.1307
812363	49011	SARNP	chr12	-	56151056	sg	55.9626	76.9258	60.0135	72.5473	77.697	240.712	293.106	270.951	296.613	270.625
1155301	49029	PA2G4	chr12	+	56506937	tu	10.2467	14.0628	15.1703	8.83417	15.4208	181.679	265.811	251.311	206.005	180.185
311117	49029	PA2G4	chr12	+	56507692	tu	45.8285	62.9679	60.7768	69.9595	58.2431	315.872	270.539	314.961	307.759	300.97
967471	49186	CPSF6	chr12	+	69663722	tu	65.0833	103.897	91.4037	81.203	102.37	216.72	215.771	202.673	239.731	202.101
255854	49186	CPSF6	chr12	+	69668136	tu	21.3942	24.0327	37.6873	38.1922	14.2346	7.964	9.72262	17.5835	12.9714	13.6849
229129	49222	RTVP1	chr12	+	75895633	sg	21.3942	9.0254	31.6764	22.13	27.1643	1.5928	1.51637	1.64524	2.59428	1.68583
188026	49222	RTVP1	chr12	+	75892791	sg	11.2601	5.03743	12.2126	9.54804	7.71039	8.06355	8.38465	9.56296	7.30243	11.6025
2241637	49224	KRR1	chr12	-	75892797	tu	5.17964	6.0869	7.06041	2.14162	5.10072	14.0365	12.577	10.7969	10.5693	10.115
1215143	49224	KRR1	chr12	-	75893325	tu	63.0565	81.0187	101.994	39.9769	33.6885	19.6113	47.6319	23.239	31.4197	28.4607
968285	49294	UBE2N	chr12	-	93803131	tu	208.312	245.785	190.822	146.79	197.03	368.335	703.24	397.737	390.296	452.099
639440	49294	UBE2N	chr12	-	93802147	tu	36.7079	30.9592	32.3443	43.457	38.7892	30.0641	41.2988	44.4215	32.957	27.7665
697542	49318	METAP2	chr12	+	95908122	tu	63.0565	98.9645	74.993	82.5415	53.1424	410.445	454.644	442.467	473.601	396.268
1472114	49318	METAP2	chr12	+	95909599	tu	24.4344	11.9639	29.3866	39.5307	27.1643	43.1051	30.2383	47.095	30.5549	44.0298
1156321	49368	ARL1	chr12	-	101789105	tu	9.23327	1.04946	6.1063	17.7576	11.6249	53.3588	59.7629	57.3778	93.9707	64.4581
1156320	49368	ARL1	chr12	-	101786906	tu	11.2601	16.0568	23.4711	24.2717	11.6249	19.1136	20.7832	30.1285	14.5088	17.1558
945436	49380	C12orf48	chr12	+	102558648	tu-me-ce	1.12601	1.04946	0.954109	4.55094	1.18621	4.47975	1.51637	1.54241	2.59428	2.37999
638670	49380	C12orf48	chr12	+	102591297	tu-me-ce	3.15282	1.04946	1.7174	1.51698	1.18621	57.4403	42.6368	33.0076	55.4408	39.0715
493265	49421	C12orf23	chr12	+	107366438	tu	9.23327	19.1003	14.5025	8.83417	5.10072	3.48425	5.79789	4.21593	4.9964	2.97499
4474300	49421	C12orf23	chr12	+	107367812	tu	10.2467	7.03142	3.05315	10.3512	5.10072	19.8104	18.7317	22.1079	15.3735	10.0158
1156379	49475	PPP1CC	chr12	-	111157614	tu	47.7428	47.016	107.242	112.613	24.6732	248.477	282.848	243.393	311.795	238.891
1039867	49475	PPP1CC	chr12	-	111157713	tu	49.8822	53.9425	73.5618	53.9866	31.0788	113.786	97.4046	93.5731	107.519	91.3321
400207	49572	RNF10	chr12	+	121014695	tu	119.92	151.858	119.073	91.7326	82.9163	94.2738	115.958	83.0847	97.0454	84.9855
1030332	49572	RNF10	chr12	+	121015375	tu	92.5579	94.9766	69.65	67.9071	67.3769	15.8284	27.0271	17.3779	18.5443	13.5858
4456502	49600	RHOF	chr12	-	122217070	tu-me-ce	99.7643	51.004	28.5279	18.6499	62.1576	22.3987	4.19232	19.3316	14.5088	39.4682
928326	49600	RHOF	chr12	-	122218314	tu-me-ce	11.2601	10.0749	16.029	4.72941	18.0304	48.2817	39.1581	56.2467	48.2345	59.5989
125537	49608	MLXIP	chr12	+	122628358	tu	6.19305	6.0869	6.20171	4.194	3.79588	11.4482	5.6195	11.6195	3.26688	13.0899
48882	49608	MLXIP	chr12	+	122628965	tu	52.9224	51.004	48.0871	29.9826	29.774	8.7604	5.6195	10.8997	10.5693	8.72663
1208540	49751	MPHOSPH8	chr13	+	20246127	tu-me-ce	4.27883	1.04946	0.954109	0.892341	1.18621	5.7739	3.65713	2.26221	2.4982	1.58666
1382680	49751	MPHOSPH8	chr13	+	20224552	tu-me-ce	14.3003	23.0882	26.5242	16.1514	7.71039	0.9955	4.54912	2.26221	0.960846	2.37999
1258502	49771	MRP63	chr13	+	21751655	tu	7.20645	5.03743	18.3189	12.2251	10.3201	56.0466	52.8946	64.7814	36.1278	62.4747
928413	49771	MRP63	chr13	+	21751498	tu	26.4612	26.0267	27.7646	25.3425	115.063	82.2283	20.6048	47.6092	42.5655	77.3497
93625	49809	NUPL1	chr13	+	25916552	me-ce	14.3003	20.0448	21.1812	29.0011	7.71039	122.148	126.84	83.7016	97.0454	118.206
93619	49809	NUPL1	chr13	+	25910484	me-ce	9.23327	24.1377	8.39616	8.1203	1.30484	16.0275	17.4829	9.46014	5.66899	10.8091
812585	49826	POLR1D	chr13	+	28241553	tu-me	59.0028	28.9652	51.8081	36.6752	38.7892	69.5854	93.3907	62.005	88.3017	71.4989
1194018	49826	POLR1D	chr13	+	28197585	tu-me	82.3112	85.9512	112.394	84.5047	59.6665	65.8025	55.5706	77.9433	62.6472	73.6805
164618	49856	HSPH1	chr13	-	31710766	tu	54.9492	58.9799	42.7441	74.0643	32.3836	271.174	253.413	270.334	366.274	285.5
1239613	49856	HSPH1	chr13	-	31711103	tu	36.7079	13.0134	18.1281	26.8595	21.945	41.2137	22.7456	43.8045	41.0281	29.1549
1142886	49874	N4BP2L2	chr13	-	33091753	tu	59.0028	77.9752	104.189	79.8645	69.9866	41.1141	65.3824	37.6349	47.4658	43.3356
887697	49874	N4BP2L2	chr13	-	33091031	tu	67.1101	230.882	65.8335	123.054	72.5963	19.1136	27.0271	23.4447	6.43767	19.3374
367534	49878	PDS5B	chr13	+	33351952	tu	8.21986	8.08088	6.1063	11.6897	1.18621	5.973	0.891984	1.54241	1.72952	1.58666
163802	49878	PDS5B	chr13	+	33350044	tu	5.17964	7.03142	8.39616	11.6004	10.3201	19.2131	18.1073	10.6941	17.007	9.32163
367545	49907	UFM1	chr13	+	38937139	tu-me-ce	46.8419	43.9726	67.5509	49.3464	33.6885	33.3492	49.5943	17.275	28.1528	36.2948
1247748	49907	UFM1	chr13	+	38934996	tu-me-ce	2.13942	3.04345	7.72829	10.4404	5.10072	37.2317	39.9609	33.1105	38.626	31.2374
216147	49954	GTF2F2	chr13	+	45858145	tu-ce	10.2467	1.99398	6.20171	2.76626	17.9118	17.919	8.29545	8.02055	15.3735	18.0483
4464509	49954	GTF2F2	chr13	+	45858237	tu-ce	23.5336	15.0073	14.4071	18.8284	14.2346	98.1563	143.342	73.8302	105.117	94.8029
401914	49956	TPT1	chr13	-	45911317	tu	22835.8	20663.7	28383.5	37221.8	35090.8	5089.89	4688.09	7120.71	6993.81	5344.47
1221653	49956	TPT1	chr13	-	45910961	tu	4668.43	3641.12	5007.55	5287.12	5070.94	1576.27	2035.6	1720.1	1898.82	1465.78
10663	50007	TRIM13	chr13	+	50592601	tu	1.12601	1.04946	2.5761	0.892341	1.18621	6.27165	5.08431	2.15938	3.36296	4.46248
93968	50007	TRIM13	chr13	+	50587308	tu	25.4478	52.998	60.8722	32.035	45.3134	13.8374	20.7832	18.7146	17.7757	12.1974
794965	50076	KLF12	chr13	-	74260225	tu	30.5148	35.9966	29.2912	58.1806	22.0636	5.5748	3.56794	5.65552	4.9964	3.76832
1101249	50076	KLF12	chr13	-	74268423	tu	4.16623	1.04946	6.39253	2.85549	2.49105	4.87795	4.28152	5.65552	4.13164	2.28082
497180	50163	GPR183	chr13	-	99947228	tu	75.2174	62.9679	66.6922	161.067	69.9866	12.7424	8.38465	10.8997	8.93587	10.115
1259013	50163	GPR183	chr13	-	99946787	tu	189.057	94.8716	275.261	328.114	230.719	92.9797	81.6165	96.2466	98.6789	115.43
216301	50181	TPP2	chr13	+	103330810	tu	17.4531	5.98195	11.4493	13.5636	5.10072	39.2227	35.1442	43.0847	28.9215	26.9732
401635	50181	TPP2	chr13	+	103331517	tu	87.3782	142.937	95.888	85.7539	130.839	30.7609	51.7351	23.239	34.5905	27.7665
1228623	50335	HNRNPC	chr14	-	21679089	tu-ce	93.5713	113.972	123.557	130.371	93.355	466.889	464.188	477.942	505.693	478.18
698929	50335	HNRNPC	chr14	-	21677306	tu-ce	55.9626	76.9258	83.9616	92.5357	71.2914	69.685	66.542	52.1336	79.462	91.4313
151842	50477	MDP1	chr14	-	24681945	tu-ce	16.4397	16.0568	9.15945	8.1203	7.71039	2.1901	2.94355	2.26221	3.36296	3.07415
969284	50477	MDP1	chr14	-	24683156	tu-ce	9.23327	3.04345	12.9759	20.3454	12.9297	24.987	13.1122	20.6683	23.4446	25.7832
1219819	50494	KIAA0323	chr14	+	24907604	tu	13.2869	13.0134	9.82733	17.5791	27.0457	10.5523	12.4878	24.7814	17.007	23.0066
1106760	50494	KIAA0323	chr14	+	24910541	tu	41.6623	58.9799	51.7127	65.944	72.4777	17.2221	10.4362	12.7506	17.7757	17.2549
1166451	50541	FAM177A1	chr14	+	35550933	tu	23.421	29.0702	28.6233	23.4686	27.1643	30.0641	32.379	25.8097	36.2239	38.4765
594108	50541	FAM177A1	chr14	+	35550559	tu	79.4962	18.9953	26.3334	23.3793	33.6885	7.26715	18.1073	13.4704	13.7401	11.5033
699286	50578	PNN	chr14	+	39651322	tu	115.866	220.807	210.286	140.187	128.348	120.157	212.471	90.7967	190.824	147.758
594143	50578	PNN	chr14	+	39652150	tu	17.3405	16.0568	11.3539	24.2717	11.6249	56.0466	46.0264	63.4446	81.0954	58.1114
207712	50594	FKBP3	chr14	-	45585105	tu	27.4746	52.998	51.0449	57.3775	54.3286	133.098	170.012	115.167	202.931	141.411
342264	50594	FKBP3	chr14	-	45585248	tu	6.19305	10.0749	3.81644	10.9758	9.01522	50.1732	79.0298	47.5063	80.3267	56.7231
153272	50604	MGAT2	chr14	+	50090045	tu	13.3995	3.04345	5.34301	14.3667	11.6249	26.1816	47.5427	35.167	41.8929	22.7091
675276	50604	MGAT2	chr14	+	50089439	tu	23.5336	12.0688	18.1281	24.2717	11.6249	10.5523	14.5393	15.4241	22.676	12.1974
1238196	50612	ARF6	chr14	+	50361487	tu	339.379	327.643	392.616	379.78	368.201	276.45	203.462	321.747	135.479	278.459
760327	50612	ARF6	chr14	+	50363772	tu	191.084	178.829	205.038	104.315	186.71	354	868.881	329.974	528.85	377.923
889180	50645	STYX	chr14	+	53241687	tu	25.4478	48.0655	37.5919	51.4881	22.0636	27.6749	18.6425	25.3984	17.7757	13.5858
1219877	50645	STYX	chr14	+	53237927	tu	1.12601	2.09893	2.48068	2.23085	1.18621	5.47525	4.99511	3.49614	10.7615	1.58666
152159	50649	DDHD1	chr14	-	53512744	tu	5.17964	1.99398	7.06041	6.33562	1.18621	27.1771	25.6891	12.7506	8.07111	10.71
1138728	50649	DDHD1	chr14	-	53503470	tu	32.6542	41.9786	19.5592	31.4996	23.2498	19.2131	14.5393	24.1645	11.338	10.0158
929250	50679	MUDENG	chr14	+	57756791	tu	21.3942	29.0702	25.6655	24.1824	18.1491	21.7019	13.8257	19.9485	36.32	16.4616
344294	50679	MUDENG	chr14	+	57756236	tu	5.17964	1.04946	4.67514	4.194	8.8966	16.5253	21.586	12.7506	13.7401	11.5033
1246177	50696	KIAA0586	chr14	+	59014840	tu	4.27883	1.04946	3.33938	0.892341	1.18621	6.7694	10.6146	9.66579	4.13164	2.97499
1276670	50696	KIAA0586	chr14	+	59015539	tu	17.3405	17.0013	16.6969	13.4743	7.71039	7.66535	3.56794	3.49614	3.36296	5.25581
2364167	50741	ZBTB25	chr14	-	64953556	tu-me	19.3673	14.0628	37.1149	16.1514	10.3201	9.45725	12.0418	2.15938	6.53375	5.85081
4474579	50741	ZBTB25	chr14	-	64916048	tu-me	4.27883	1.04946	0.954109	2.23085	1.18621	6.86895	7.13587	5.55269	1.63344	5.94997
889365	50764	EIF2S1	chr14	+	67850573	tu	19.4799	23.0882	9.82733	9.45881	14.2346	131.804	124.699	147.455	153.159	158.468
675487	50764	EIF2S1	chr14	+	67853232	tu	18.3539	13.0134	16.6015	28.2872	16.8442	61.2232	53.6082	56.1438	49.7718	56.7231
699107	50782	ACTN1	chr14	-	69340842	tu	4.16623	7.03142	3.81644	6.87102	16.607	10.5523	14.5393	20.0514	25.8468	19.3374
152380	50782	ACTN1	chr14	-	69341032	tu	51.909	96.9706	90.7358	52.6481	29.774	76.9521	53.6082	58.0976	65.0493	45.319
342886	50799	COX16	chr14	-	70792779	tu	82.4238	45.9666	91.4991	59.9653	46.6182	158.484	176.791	139.537	182.849	109.579
1180012	50799	COX16	chr14	-	70792992	tu	45.8285	71.0488	42.7441	36.6752	46.6182	31.2587	59.8521	44.9356	29.6901	70.3089
1120429	50839	ZNF410	chr14	+	74398986	tu	15.3137	9.96992	24.2344	29.6257	12.9297	67.694	80.3677	70.0256	56.2095	55.2356
344747	50839	ZNF410	chr14	+	74398817	tu	61.0297	45.9666	83.2937	63.9808	54.4472	21.005	26.3135	20.0514	22.5799	13.5858
1120461	50966	TDP1	chr14	+	90509689	tu	5.17964	3.98797	4.67514	3.48013	8.8966	69.685	43.2612	68.6888	69.0848	63.7639
1411572	50966	TDP1	chr14	+	90511108	tu	29.614	22.0388	19.6547	13.3851	27.1643	19.7109	17.3045	27.3521	24.2133	20.7257
1346904	50982	CCDC88C	chr14	-	91737669	me	231.62	289.757	252.076	287.601	181.491	46.888	76.9782	44.9356	57.0743	41.154
888649	50982	CCDC88C	chr14	-	91844989	me	49.8822	13.9579	37.5919	47.3833	53.0238	21.8014	20.0696	14.0874	16.1422	13.5858
208238	50993	ATXN3	chr14	-	92530436	tu	1.12601	1.99398	5.53383	6.33562	6.40555	12.5433	22.924	18.0977	20.1778	12.8916
498129	50993	ATXN3	chr14	-	92524898	tu	4.16623	8.08088	10.1136	4.10477	5.10072	2.1901	3.65713	2.982	2.4982	3.07415
1120205	51064	ATG2B	chr14	-	96751086	tu	4.16623	9.0254	9.25486	3.48013	5.10072	9.3577	9.81182	8.12338	7.30243	16.6599
795410	51064	ATG2B	chr14	-	96747598	tu	14.3003	9.0254	34.9204	17.4899	7.71039	8.85995	6.33308	6.88945	7.39851	7.3383
209298	51066	C14orf129	chr14	+	96853560	tu	1.12601	6.0869	0.954109	2.23085	1.18621	16.4257	26.2243	21.2853	27.3841	22.1141
1180370	51066	C14orf129	chr14	+	96853624	tu	10.2467	7.03142	31.6764	19.453	45.1947	78.2463	65.9176	56.1438	41.7968	43.9306
1139319	51068	PAPOLA	chr14	+	97033450	me-ce	87.3782	111.873	202.08	190.158	101.065	295.863	304.791	290.694	281.336	224.711
403541	51068	PAPOLA	chr14	+	96999028	me-ce	105.732	81.9632	94.3614	87.0924	128.23	91.586	171.439	92.8533	117.127	90.5388
559418	51075	BCL11B	chr14	-	99635631	tu	287.583	417.582	323.061	406.372	248.986	18.4167	21.4076	23.9588	20.9464	27.8657
1219732	51075	BCL11B	chr14	-	99637753	tu	104.719	91.9331	69.7454	52.5589	62.1576	21.8014	27.7407	13.9845	12.8753	12.8916
80498	51085	YY1	chr14	+	100744817	tu	19.3673	20.0448	36.1607	30.0719	44.0085	71.5764	73.4103	87.0949	68.2201	62.3756
761029	51085	YY1	chr14	+	100744934	tu	31.5282	26.9713	36.924	33.4628	29.774	31.4578	23.4592	35.2699	23.3486	32.0307
154144	51161	PPP2R5C	chr14	+	102378960	tu-me-ce	99.6517	97.9151	161.722	116.986	97.1509	109.107	144.68	104.061	133.173	137.246
1238308	51161	PPP2R5C	chr14	+	102302901	tu-me-ce	104.719	128.979	67.3601	26.5917	164.528	13.937	11.1498	14.0874	11.338	17.2549
208370	51202	C14orf2	chr14	-	104378851	tu-ce	275.309	154.901	305.887	284.21	315.058	615.916	538.758	668.482	483.978	621.574
208366	51202	C14orf2	chr14	-	104378629	tu-ce	40.6489	51.004	41.9808	49.3464	75.0873	142.157	143.253	207.403	163.536	162.633
1256524	51433	NDNL2	chr15	-	29560355	tu	128.027	195.83	167.637	146.879	163.342	43.802	40.5853	29.82	34.5905	32.0307
909969	51433	NDNL2	chr15	-	29560578	tu	160.569	187.854	125.752	107.616	152.903	13.3397	15.3421	2.77634	12.9714	10.115
889799	51517	GOLGA8B	chr15	-	34817855	tu	32.5416	41.9786	56.2925	72.1011	27.1643	26.978	18.6425	20.6683	26.6154	21.4199
241639	51517	GOLGA8B	chr15	-	34817480	tu	123.974	146.925	201.412	152.858	59.6665	19.6113	33.0926	30.437	53.1348	38.3773
675940	51588	NDUFAF1	chr15	-	41679553	tu	1.12601	1.04946	3.24397	3.6586	2.49105	38.4263	52.1811	47.6092	73.1204	60.9872
499683	51588	NDUFAF1	chr15	-	41679620	tu	1.12601	1.99398	4.00726	5.80021	1.18621	11.946	6.95747	16.2468	8.93587	17.3541
889854	51608	KIAA0770	chr15	-	42450908	tu	52.9224	110.928	73.4664	83.1661	82.9163	22.3987	20.7832	21.3881	20.1778	21.4199
154633	51608	KIAA0770	chr15	-	42451066	tu	1.12601	4.09291	0.954109	1.51698	6.28693	7.06805	1.51637	2.15938	4.13164	6.7433
155873	51660	EIF3J	chr15	+	44854277	tu	19.3673	1.99398	19.7501	8.1203	32.265	88.4999	54.2326	80.514	70.6222	78.6388
210714	51660	EIF3J	chr15	+	44855001	tu	31.6408	12.0688	12.7851	20.7915	25.8595	40.6164	22.032	37.2236	28.1528	31.3365
560161	51699	COPS2	chr15	-	49419678	tu	42.6757	47.016	80.2406	101.191	90.6267	35.2407	35.055	44.4215	44.1989	33.419
1206972	51699	COPS2	chr15	-	49419546	tu	12.2735	13.0134	12.8805	20.3454	6.40555	34.6434	30.3274	37.8405	33.8218	41.2532
813711	51703	DTWD1	chr15	+	49935856	tu	6.19305	6.0869	2.38527	7.67413	3.79588	20.5073	16.6801	10.0771	12.9714	18.6433
1238544	51703	DTWD1	chr15	+	49937320	tu	11.3727	1.99398	5.43842	3.48013	1.18621	4.47975	2.94355	1.54241	0.960846	2.37999
346088	51708	GABPB1	chr15	-	50578080	me-ce	21.5068	3.04345	8.39616	19.0069	11.6249	37.9285	36.4821	29.1002	34.5905	46.9056
531790	51708	GABPB1	chr15	-	50569455	me-ce	26.4612	35.0521	35.3975	25.4317	12.9297	28.7699	28.2759	33.9331	24.1172	32.7249
1192411	51709	FLJ10038	chr15	-	50645964	tu	108.772	140.943	106.288	135.636	93.355	11.2491	15.2529	18.8174	11.338	15.8666
676039	51709	FLJ10038	chr15	-	50641801	tu	3.15282	8.08088	5.43842	6.96026	1.18621	2.88695	7.31427	1.02828	1.72952	5.35498
643253	51713	USP8	chr15	+	50791972	tu	16.3271	12.0688	17.4602	16.9545	3.91451	21.005	20.694	21.2853	26.6154	27.8657
890495	51713	USP8	chr15	+	50793279	tu	13.2869	10.0749	18.2235	18.9176	9.01522	10.1541	7.76026	6.16965	8.93587	8.03247
1106910	51782	ARPP19	chr15	-	52843403	tu	24.547	18.9953	15.0749	26.8595	20.6401	52.7615	48.7915	54.1901	65.914	44.724
4456846	51782	ARPP19	chr15	-	52839425	tu	111.813	122.892	145.215	161.514	98.4557	163.063	109.714	137.686	110.689	118.801
796122	51790	RAB27A	chr15	-	55497551	tu	19.4799	9.0254	22.0399	6.06792	9.01522	103.333	95.9775	114.036	117.896	111.066
81044	51790	RAB27A	chr15	-	55495802	tu	9.23327	15.0073	19.7501	8.74494	14.2346	23.6929	20.0696	22.0051	20.1778	10.71
930020	51943	RAB8B	chr15	+	63558248	tu	3.15282	1.04946	1.62199	6.51409	1.18621	11.4482	16.8585	6.78662	6.53375	4.36331
501020	51943	RAB8B	chr15	+	63559970	tu	114.853	148.919	166.206	128.319	97.2695	92.3824	100.883	101.491	77.8285	84.2913
4474818	51955	SNX1	chr15	+	64436430	tu	33.6677	45.022	18.0327	22.13	18.1491	15.3307	9.72262	10.7969	14.6049	7.23914
1238572	51955	SNX1	chr15	+	64430207	tu	8.21986	10.0749	26.6197	17.5791	6.40555	53.4583	51.5567	54.9099	33.7257	44.0298
890597	51989	RAB11A	chr15	+	66180419	tu-me-ce	9.23327	15.0073	33.2984	18.8284	11.6249	43.6029	59.7629	63.4446	56.2095	55.3348
82481	51989	RAB11A	chr15	+	66181794	tu-me-ce	42.7883	35.0521	26.3334	44.7955	12.9297	40.0191	37.1957	32.4935	15.2775	27.0724
761918	52010	DKFZp566A0646	chr15	-	67494005	tu	4.05363	12.0688	19.0822	9.45881	10.3201	121.152	42.5476	54.7043	28.9215	124.751
210054	52010	DKFZp566A0646	chr15	-	67493361	tu	6.19305	1.04946	13.93	10.3512	3.79588	7.3667	11.8634	8.84317	8.16719	13.0899
501099	52021	FEM1B	chr15	+	68586058	tu-me-ce	54.9492	53.9425	60.7768	74.6889	24.5546	14.6338	11.8634	10.7969	8.93587	10.8091
763104	52021	FEM1B	chr15	+	68588017	tu-me-ce	4.16623	1.04946	2.38527	5.62175	7.59177	12.6428	6.95747	8.12338	14.6049	15.1724
1207055	52024	ANP32A	chr15	-	69071244	tu	13.2869	30.0147	35.3975	46.2232	24.5546	116.274	158.327	148.175	105.885	131.594
1277158	52024	ANP32A	chr15	-	69070871	tu	40.6489	83.0127	68.9821	89.9479	67.3769	74.762	67.9692	95.0127	61.0137	104.125
210104	52060	HEXA	chr15	-	72637572	tu-me-ce	9.23327	8.08088	13.7392	8.83417	10.3201	1.5928	1.51637	1.02828	2.59428	2.47916
1167163	52060	HEXA	chr15	-	72636217	tu-me-ce	14.3003	5.98195	1.52658	0.892341	47.5672	23.0956	2.14076	12.6478	21.8112	30.8407
560699	52063	ARIH1	chr15	+	72876345	tu	55.0618	33.0581	21.0858	34.8013	15.5394	13.1406	3.56794	2.77634	5.76508	4.46248
2413767	52063	ARIH1	chr15	+	72875817	tu	3.04022	16.0568	16.7923	10.1727	15.4208	11.3487	14.6285	14.1902	7.30243	10.115
3055059	52112	CSK	chr15	+	75095238	tu	25.5604	15.0073	3.05315	2.05238	46.381	15.1316	1.42717	2.15938	1.63344	12.5941
242377	52112	CSK	chr15	+	75095522	tu	5.17964	3.04345	3.05315	2.05238	23.0125	37.4308	4.19232	14.6015	36.2239	51.3681
929764	52117	SCAMP2	chr15	-	75137200	tu-me-ce	32.6542	37.9906	35.3975	15.3483	29.774	118.962	78.227	126.581	77.8285	78.5397
1139608	52117	SCAMP2	chr15	-	75136072	tu-me-ce	87.4909	75.9813	12.0218	15.9729	119.096	96.3644	18.5533	59.4343	78.6933	97.8771
1167570	52172	IDH3A	chr15	+	78461950	tu	6.30565	1.04946	4.86596	0.892341	1.18621	46.5894	26.2243	17.892	29.0175	27.7665
711133	52172	IDH3A	chr15	+	78462884	tu	34.5685	45.9666	29.2912	40.78	33.6885	85.9116	73.4103	82.4677	71.3909	79.333
4470177	52234	RPS17	chr15	-	82821165	od	2539.37	2891.91	2476.2	3201.27	4150.09	3034.48	2136.84	2442.77	922.893	2949.2
4470178	52234	RPS17	chr15	-	83205511	od	4440.86	4913.7	3613.69	4041.77	6895.58	4123.86	2913.58	3184.36	1340.28	4104.19
348509	52252	FAM103A1	chr15	+	83659794	tu	14.3003	29.0702	30.1499	31.4996	11.6249	6.86895	5.7087	4.8329	8.26328	5.15664
348505	52252	FAM103A1	chr15	+	83659419	tu	1.12601	1.99398	2.38527	7.22796	1.18621	24.987	16.5909	18.6118	31.4197	26.3782
1277241	52254	BTBD1	chr15	-	83685941	tu	4.16623	3.04345	1.62199	2.94472	1.18621	16.0275	6.95747	6.78662	17.1031	8.62746
210246	52254	BTBD1	chr15	-	83685182	tu	6.19305	9.0254	12.308	7.49566	3.79588	4.1811	6.42228	3.49614	4.9964	4.46248
156539	52336	IQGAP1	chr15	+	91044782	tu	7.20645	9.0254	19.0822	9.45881	16.7256	70.3818	73.4995	43.5989	68.2201	55.3348
1107074	52336	IQGAP1	chr15	+	91045472	tu	24.4344	43.0281	75.0884	88.6987	32.3836	114.383	89.1092	129.151	107.519	95.4971
1207140	52459	TM2D3	chr15	-	102182053	tu-me	37.7213	41.0341	48.0871	47.3833	31.0788	74.1647	76.889	79.7942	62.6472	80.7213
210354	52459	TM2D3	chr15	-	102173454	tu-me	17.3405	17.0013	26.4288	18.1145	21.945	4.1811	2.14076	4.93572	4.9964	7.53663
763548	52655	HN1L	chr16	+	1751428	tu	1.12601	1.04946	0.954109	1.51698	3.67726	107.215	91.8743	108.072	150.853	129.511
201898	52655	HN1L	chr16	+	1752076	tu	2.13942	1.99398	4.00726	3.56936	3.79588	16.5253	15.9665	19.4344	21.8112	16.4616
146222	52832	USP7	chr16	-	8985955	tu	36.7079	35.0521	42.1716	20.7023	25.8595	6.7694	3.56794	9.76862	4.90031	7.3383
930662	52832	USP7	chr16	-	8987352	tu	69.2495	62.0234	18.0327	8.6557	50.4141	75.658	22.6564	68.7916	38.5299	51.0706
890956	52834	C16orf72	chr16	+	9211392	tu	2.13942	1.99398	13.4529	2.14162	1.18621	15.3307	15.3421	4.73007	16.2383	11.5033
763689	52834	C16orf72	chr16	+	9212933	tu	27.4746	28.9652	43.6028	39.4415	25.8595	24.2902	31.8438	10.6941	25.8468	19.2383
1191085	52862	GSPT1	chr16	-	11966529	tu	128.14	100.959	82.3396	96.462	104.98	125.333	139.149	129.049	141.917	153.509
1179064	52862	GSPT1	chr16	-	11961997	tu	40.7615	41.0341	56.3879	35.4259	23.2498	21.7019	15.8773	25.2956	27.3841	23.6016
532911	52900	C16orf63	chr16	-	15959575	tu	47.7428	102.008	68.9821	89.2341	46.6182	109.107	185.176	93.4703	143.55	93.3154
1205349	52900	C16orf63	chr16	-	15961126	tu	1.12601	1.04946	2.5761	1.60621	1.18621	11.8464	27.1163	10.6941	10.4732	20.1307
144880	52976	UQCRC2	chr16	+	21994676	tu	32.5416	28.9652	66.7877	68.7102	71.1728	89.1968	36.3929	111.568	57.7468	75.763
1218412	52976	UQCRC2	chr16	+	21994965	tu	30.5148	51.9485	36.7332	69.4241	40.094	101.342	123.451	113.316	80.2306	113.942
70410	53001	UBFD1	chr16	+	23582181	tu	3.15282	1.99398	2.38527	4.37247	1.18621	16.4257	18.6425	22.7249	25.8468	24.9899
813884	53001	UBFD1	chr16	+	23585712	tu	2.02682	17.1063	10.686	8.83417	7.71039	13.1406	13.2014	16.0411	23.4446	20.1307
444463	53009	PRKCB	chr16	+	24227329	tu-ce	43.8017	43.9726	84.057	59.3406	40.2126	62.4178	100.883	65.9125	67.4514	80.0272
700627	53009	PRKCB	chr16	+	24231929	tu-ce	34.5685	58.9799	62.3033	54.0758	27.1643	27.4758	37.1957	31.8765	33.0531	24.1966
1163345	53075	LAT	chr16	+	29001772	tu-me	115.979	130.973	42.6487	14.6344	181.372	323.836	68.5044	213.778	294.98	340.636
4425176	53075	LAT	chr16	+	29002106	tu-me	127.126	118.904	143.784	71.8334	66.0721	109.206	70.6451	123.187	113.956	123.859
1245389	53132	CD2BP2	chr16	-	30364150	tu	70.1503	54.992	65.2611	31.3212	95.8461	181.081	165.106	200.102	169.205	189.507
1079504	53132	CD2BP2	chr16	-	30362092	tu	39.7481	47.016	33.1076	16.6868	42.7037	50.2727	44.6884	57.5834	34.5905	42.6415
444633	53258	CYLD	chr16	+	50830797	tu-me-ce	101.679	114.916	156.474	196.761	155.513	55.3498	59.7629	52.8534	84.3623	64.5572
711261	53258	CYLD	chr16	+	50835844	tu-me-ce	108.772	171.902	133.194	188.819	111.504	19.014	22.8348	14.6015	27.3841	32.1299
238087	53290	NUDT21	chr16	-	56465589	tu	8.21986	1.04946	10.686	18.3822	14.1159	70.2823	99.5454	65.9125	68.9887	80.0272
1179134	53290	NUDT21	chr16	-	56463048	tu	110.799	115.966	97.4146	65.2301	60.8528	262.812	316.476	216.349	237.233	208.447
1106127	53291	OGFOD1	chr16	+	56510710	tu	1.12601	1.04946	0.954109	3.12319	1.18621	10.5523	22.8348	17.3779	24.2133	22.9074
202451	53291	OGFOD1	chr16	+	56511407	tu	36.5953	56.0414	36.0653	48.7218	37.603	118.265	116.582	113.933	101.85	108.29
72418	53351	KIAA1007	chr16	-	58553856	tu	19.3673	28.0207	34.6342	38.906	16.8442	48.3813	43.3504	41.748	22.4838	31.2374
445277	53351	KIAA1007	chr16	-	58554607	tu	15.3137	20.0448	25.6655	14.8129	25.8595	70.8796	92.6771	89.6656	89.0704	71.4989
764330	53478	CYB5B	chr16	+	69497713	tu	14.3003	18.0508	20.5134	8.74494	11.6249	71.4769	113.193	98.2003	95.5081	89.1505
145659	53478	CYB5B	chr16	+	69497072	tu	6.19305	5.03743	10.7814	5.44328	15.4208	15.928	8.29545	14.8072	17.7757	15.8666
829512	53484	WWP2	chr16	+	69944157	me-ce	27.5872	9.0254	15.8382	18.8284	23.2498	1.49325	2.22996	1.54241	7.59068	3.07415
444792	53484	WWP2	chr16	+	69975643	me-ce	10.2467	14.0628	11.3539	25.6994	19.3353	12.0455	4.90591	12.8534	8.16719	17.3541
444799	53496	DDX19B	chr16	+	70407288	tu-me	3.04022	13.0134	10.686	5.44328	14.1159	42.5078	18.5533	45.0385	29.7862	49.7815
202629	53496	DDX19B	chr16	+	70367725	tu-me	72.2897	41.0341	53.3347	27.3056	42.7037	63.8115	68.6828	67.969	56.2095	60.2931
145700	53507	SF3B3	chr16	+	70606047	tu	30.6274	37.0461	32.4397	10.0834	10.3201	50.2727	45.402	56.8636	40.1634	48.294
644007	53507	SF3B3	chr16	+	70606199	tu	7.20645	6.0869	7.72829	5.53251	3.79588	32.0551	37.1957	35.784	33.8218	24.8907
71181	53533	DHODH	chr16	+	72058408	tu	2.13942	3.04345	4.86596	0.892341	2.49105	39.82	24.0836	60.2569	54.6721	44.0298
237620	53533	DHODH	chr16	+	72059192	tu	1.12601	1.04946	1.7174	2.32009	1.18621	5.07705	2.94355	2.982	3.36296	1.58666
2264341	53549	PSMD7	chr16	+	74339678	tu	248.06	142.937	89.7817	107.616	137.364	127.225	142.539	165.244	149.988	182.466
532699	53549	PSMD7	chr16	+	74340187	tu	27.4746	34.0027	41.4083	20.7023	33.6885	138.474	94.6395	111.362	111.458	111.76
1179174	53585	MAF	chr16	-	79630378	tu-ce	18.4665	9.0254	22.8032	12.1358	2.60967	51.4673	82.4193	64.6785	70.7183	49.5831
1106259	53585	MAF	chr16	-	79628306	tu-ce	17.3405	18.0508	41.5038	21.4162	18.1491	9.3577	14.0041	9.46014	8.93587	12.9908
261773	53609	HSBP1	chr16	+	83845274	tu	8.21986	8.08088	6.86959	10.8866	11.5063	180.385	176.791	197.429	305.453	158.368
71322	53609	HSBP1	chr16	+	83846599	tu	20.3808	11.9639	42.267	23.4686	14.2346	34.6434	25.5107	45.1413	26.5193	44.129
1163696	53719	ZNF276	chr16	+	89804970	tu-ce	7.20645	7.03142	4.67514	2.76626	10.2014	2.88695	0.891984	6.47814	4.9964	3.07415
335809	53719	ZNF276	chr16	+	89807319	tu-ce	86.4774	53.9425	90.7358	47.9187	34.9933	9.05905	4.28152	6.37531	3.26688	2.28082
4470456	53753	FAM101B	chr17	-	289774	tu	49.8822	81.0187	64.4978	91.2864	58.2431	54.7525	63.2417	48.8431	48.2345	66.6397
1121769	53753	FAM101B	chr17	-	292348	tu	23.421	63.0728	36.0653	44.0816	25.8595	66.3998	72.7859	52.7505	49.7718	83.6963
1100800	53777	C17orf91	chr17	-	1614803	tu	19.3673	5.98195	27.1921	26.2348	16.8442	0.9955	2.31916	1.02828	3.45905	0.991662
597520	53777	C17orf91	chr17	-	1615012	tu	5.29224	1.04946	2.38527	4.37247	1.18621	6.7694	2.22996	1.02828	0.960846	0.991662
1221120	53796	TSR1	chr17	-	2226873	tu	26.5738	5.98195	15.9336	17.4899	16.7256	39.82	22.6564	49.0487	47.4658	49.7815
644542	53796	TSR1	chr17	-	2227279	tu	1.12601	5.03743	7.15582	4.28323	1.18621	120.854	84.2925	107.352	93.8747	138.039
1007583	53804	PAFAH1B1	chr17	+	2588900	tu	42.6757	60.9739	82.5305	65.944	40.2126	41.1141	39.8717	43.7017	48.2345	53.2523
91854	53804	PAFAH1B1	chr17	+	2585205	tu	132.193	126.88	131.763	134.922	106.285	140.266	181.608	157.943	159.597	154.104
911497	53893	RPAIN	chr17	+	5336196	tu	14.3003	39.9846	27.86	43.457	45.3134	95.6675	63.7768	74.55	93.8747	94.2079
505185	53893	RPAIN	chr17	+	5336031	tu	31.6408	26.0267	21.8491	22.13	29.774	37.3312	24.0836	37.8405	29.0175	36.2948
561455	53901	NLRP1	chr17	-	5404712	me	47.8554	43.0281	38.2598	48.0079	56.9383	6.07255	7.04667	4.8329	11.4341	12.3958
829891	53901	NLRP1	chr17	-	5417458	me	99.6517	117.96	119.836	48.5433	77.697	4.1811	10.793	2.77634	5.76508	2.28082
505226	53966	EIF4A1	chr17	+	7481950	tu	27.5872	5.98195	15.9336	11.422	19.3353	228.169	96.691	125.758	97.0454	88.4563
892707	53966	EIF4A1	chr17	+	7482318	tu	521.229	409.606	455.396	442.779	382.554	558.276	485.418	481.13	477.637	473.915
644592	54004	hPer	chr17	-	8047375	me-ce	208.424	107.885	34.4433	35.2475	183.982	0.9955	0.891984	2.57069	0.960846	0.991662
1006761	54004	hPer	chr17	-	8043791	me-ce	757.015	345.694	85.9653	79.686	722.167	32.2542	7.58186	15.3213	28.2489	28.5599
1445904	54051	SCO1	chr17	-	10584010	tu	19.4799	12.0688	3.81644	1.42774	11.5063	30.8605	9.00904	27.3521	24.982	32.1299
161306	54051	SCO1	chr17	-	10583654	tu	4.16623	5.98195	11.5447	8.20953	7.71039	69.5854	56.2842	77.2235	93.106	72.2922
4470639	54196	ALDH3A2	chr17	+	19580902	tu	1.12601	1.04946	12.4988	9.01264	3.79588	2.88695	1.51637	2.982	5.09248	1.58666
92188	54196	ALDH3A2	chr17	+	19579061	tu	7.20645	1.99398	17.651	10.9758	5.10072	28.7699	43.4396	23.239	33.8218	19.9324
370386	54244	USP22	chr17	-	20903059	tu	27.5872	7.97593	12.1172	14.8129	25.8595	38.2272	4.19232	11.311	26.6154	33.6174
269032	54244	USP22	chr17	-	20902911	tu	34.5685	60.9739	42.0762	46.0448	33.6885	24.987	12.3986	24.0616	20.9464	20.0316
92258	54289	TMEM199	chr17	+	26688502	tu	3.26542	1.04946	0.954109	0.892341	1.18621	15.1316	13.8257	22.1079	22.5799	22.2132
1247546	54289	TMEM199	chr17	+	26689265	tu	10.2467	46.0715	18.8914	22.8439	18.1491	17.919	6.95747	15.527	14.6049	12.1974
1006914	54342	SSH2	chr17	-	27952960	tu-me	69.2495	49.9545	33.7755	41.4046	33.6885	13.4392	9.81182	8.2262	5.66899	6.54497
892072	54342	SSH2	chr17	-	28000931	tu-me	3.15282	9.13035	3.14856	1.42774	8.8966	1.49325	4.99511	4.93572	7.39851	6.7433
1397926	54360	C17orf42	chr17	-	29226009	tu-ce	1.12601	1.99398	4.86596	3.6586	1.18621	37.2317	37.9093	32.4935	39.3947	35.5015
765875	54360	C17orf42	chr17	-	29226457	tu-ce	4.16623	1.04946	1.62199	4.37247	1.18621	1.5928	0.891984	3.08483	3.45905	0.991662
4432346	54368	EVI2B	chr17	-	29630798	tu	197.164	224.795	273.066	184.625	160.732	12.6428	11.8634	8.12338	9.70454	12.2966
765886	54368	EVI2B	chr17	-	29630904	tu	36.7079	30.9592	57.1512	40.0661	25.8595	6.07255	9.90102	4.8329	6.53375	5.15664
161618	54409	NLE1	chr17	-	33459082	tu	2.13942	4.09291	3.91185	2.14162	11.3877	24.1906	22.7456	44.5243	41.0281	36.2948
214796	54409	NLE1	chr17	-	33458362	tu	4.16623	14.0628	9.92274	8.83417	7.71039	17.3217	11.1498	13.4704	4.90031	15.8666
562030	54464	GGNBP2	chr17	+	34945871	tu-me-ce	87.4909	43.9726	92.9303	113.149	72.5963	26.8785	17.9289	30.5398	40.2594	22.8082
162869	54464	GGNBP2	chr17	+	34946271	tu-me-ce	29.5014	64.0174	53.3347	32.035	56.9383	33.9465	61.2793	37.0179	53.0387	32.6257
92640	54547	MSL1	chr17	+	38293035	tu-me-ce	28.488	77.0307	51.8081	42.6539	32.3836	43.0056	43.3504	52.2364	57.8429	43.3356
848855	54547	MSL1	chr17	+	38286555	tu-me-ce	29.5014	13.0134	39.2139	34.1766	24.5546	15.4302	6.95747	10.1799	4.03555	15.9658
269403	54560	SMARCE1	chr17	-	38784976	tu	43.8017	37.9906	51.1403	22.0408	33.6885	66.3998	65.9176	69.9227	84.2662	91.4313
370495	54560	SMARCE1	chr17	-	38783969	tu	114.853	112.922	149.032	137.599	103.675	135.786	139.149	164.01	82.6328	114.636
2366520	54623	EIF1	chr17	+	39847897	tu	2934.6	2646.23	2210.1	2445.64	2836.24	280.233	325.306	270.951	310.161	333.496
2506281	54623	EIF1	chr17	+	39847255	tu	2473.39	1512.38	2055.44	2780.8	1971.25	855.632	989.834	891.721	934.999	902.512
6612	54647	STAT3	chr17	-	40466890	tu	36.7079	24.9773	30.1499	26.0563	29.774	9.955	12.4878	16.8637	18.6404	10.115
1141463	54647	STAT3	chr17	-	40467572	tu	15.4263	7.03142	13.7392	8.83417	10.3201	25.5843	20.694	31.2596	37.0887	23.5024
9038	54656	MLX	chr17	+	40724718	tu	13.2869	32.1136	13.6438	7.40643	11.6249	7.26715	20.248	15.527	7.30243	11.5033
1064079	54656	MLX	chr17	+	40723842	tu	8.21986	13.1183	7.63288	6.15715	7.71039	43.1051	31.6654	52.9562	32.957	44.0298
371198	54678	PSME3	chr17	+	40995251	tu	10.2467	9.0254	16.7923	9.45881	16.7256	58.7345	41.2097	58.2004	45.8324	51.7648
948323	54678	PSME3	chr17	+	40993738	tu	3.15282	3.04345	7.91911	1.42774	5.10072	81.3323	62.4389	117.429	67.4514	72.193
370553	54731	UBTF	chr17	-	42283970	tu	84.5632	47.016	7.53746	9.36958	47.923	89.1968	23.37	73.933	72.2556	92.1254
1063449	54731	UBTF	chr17	-	42282409	tu	26.5738	22.9833	29.482	13.3851	23.2498	21.1046	17.3045	25.3984	13.7401	20.0316
93058	54986	RAD51C	chr17	+	56772694	me-ce	4.05363	1.04946	18.9868	19.0069	20.6401	49.0781	24.0836	39.1773	36.2239	28.4607
447199	54986	RAD51C	chr17	+	56811690	me-ce	9.34587	3.98797	7.06041	2.14162	2.49105	134.392	146.642	117.223	158.828	157.773
272085	55048	MAP3K3	chr17	+	61773666	tu	22.4076	22.0388	15.8382	6.06792	37.4844	10.8509	4.19232	7.50641	8.16719	10.2141
911752	55048	MAP3K3	chr17	+	61772679	tu	66.2093	43.9726	46.5605	29.358	58.2431	4.1811	9.45503	2.15938	1.72952	1.58666
1108538	55052	DDX42	chr17	+	61896599	tu	98.6383	168.859	119.836	86.4678	66.0721	82.726	50.8431	38.2519	64.2806	68.8214
93178	55052	DDX42	chr17	+	61896678	tu	67.2227	58.0354	43.5074	37.2998	34.9933	79.9386	106.324	93.5731	115.59	92.7204
1122177	55095	PSMD12	chr17	-	65336615	tu	10.2467	5.98195	7.63288	12.3143	9.01522	107.215	146.107	88.9458	107.519	84.8863
678136	55095	PSMD12	chr17	-	65336896	tu	38.7347	39.0401	36.1607	23.3793	21.945	56.6439	63.866	56.1438	79.558	51.7648
1122638	55097	NOL11	chr17	+	65740258	tu	49.8822	51.004	65.2611	63.3562	28.4691	76.1557	70.0207	81.7479	86.6683	87.8613
9794	55097	NOL11	chr17	+	65740321	tu	28.488	39.0401	27.0967	34.8013	9.01522	78.0472	71.3587	75.8867	73.0243	83.5971
7529	55139	FAM104A	chr17	-	71203500	tu	87.3782	148.919	158.001	136.26	136.059	82.6265	83.7573	87.0949	77.8285	59.4997
1169041	55139	FAM104A	chr17	-	71205254	tu	3.15282	4.09291	0.954109	0.892341	1.18621	15.928	18.1073	12.0308	9.70454	19.4366
1310863	55186	HN1	chr17	-	73132080	tu-ce	7.20645	1.04946	3.05315	1.42774	33.214	174.212	7.58186	35.5783	119.529	254.857
270328	55186	HN1	chr17	-	73131344	tu-ce	35.6945	17.0013	45.9881	27.3949	23.2498	78.1467	48.0779	70.6425	63.4158	55.3348
766731	55195	GRB2	chr17	-	73314159	tu	452.205	588.435	171.263	71.0303	388.959	516.864	223.888	355.681	557.002	454.975
91515	55195	GRB2	chr17	-	73316084	tu	16.3271	11.0194	18.2235	13.4743	14.2346	61.3228	31.5762	44.9356	37.7612	68.2264
766757	55224	SRP68	chr17	-	74035190	tu	47.8554	39.9846	40.5496	32.035	45.3134	75.9566	66.4528	151.465	260.774	111.76
1208268	55224	SRP68	chr17	-	74035667	tu	149.534	129.924	40.4542	63.8024	104.98	34.0461	32.379	27.8663	41.8929	36.2948
270421	55259	SFRS2	chr17	-	74730204	tu-ce	1962.52	1767.09	1820.82	1672.78	899.98	1088.98	882.35	1291.31	1007.93	940.592
91623	55259	SFRS2	chr17	-	74730921	tu-ce	61.0297	39.0401	46.5605	53.9866	49.2279	286.107	339.043	336.04	302.186	274.095
1193650	55295	KIAA1453	chr17	-	76792964	tu	28.6006	11.0194	12.7851	40.2446	34.8747	11.2491	12.4878	17.4807	15.3735	23.0066
1122239	55295	KIAA1453	chr17	-	76791731	tu	380.14	219.863	38.9277	25.9671	379.826	41.1141	15.1637	53.676	42.6616	51.8639
562285	55424	THOC1	chr18	-	214245	tu	13.2869	20.0448	11.3539	20.8808	19.3353	5.47525	3.56794	10.4884	5.76508	5.85081
849072	55424	THOC1	chr18	-	214520	tu	44.8151	79.0247	38.2598	45.3309	36.2981	90.3914	65.204	76.5037	109.921	92.0263
769092	55485	VAPA	chr18	+	9954814	tu	71.1637	83.9572	86.9194	89.2341	72.5963	133.895	127.554	104.061	132.308	101.844
702487	55485	VAPA	chr18	+	9956723	tu	28.488	43.0281	39.8818	48.0972	16.8442	23.7924	17.3045	14.0874	16.1422	16.4616
351357	55547	C18orf1	chr18	+	13646732	tu	1.12601	1.04946	7.8237	6.24638	10.2014	11.2491	10.4362	14.8072	15.3735	13.6849
351361	55547	C18orf1	chr18	+	13652503	tu	12.2735	17.0013	23.4711	20.1669	16.8442	7.06805	0.891984	2.87917	6.62984	3.07415
371747	55573	SNRPD1	chr18	+	19209204	tu	266.188	224.795	193.016	220.497	237.243	817.505	779.059	884.523	831.708	825.559
1278105	55573	SNRPD1	chr18	+	19210199	tu	17.4531	14.0628	8.39616	9.45881	9.01522	93.6765	80.2785	106.118	92.2412	89.2496
1246677	55640	ZNF24	chr18	-	32915190	tu	64.0699	43.9726	75.7563	75.9382	54.4472	21.005	27.6515	16.0411	15.2775	24.9899
506682	55640	ZNF24	chr18	-	32912187	tu	5.17964	19.1003	6.1063	15.616	7.71039	17.3217	9.00904	11.4139	18.6404	8.62746
1140301	55693	IER3IP1	chr18	-	44682400	tu	31.6408	20.9893	39.2139	20.7023	34.8747	66.9971	69.3071	72.5963	74.6577	92.8196
599534	55693	IER3IP1	chr18	-	44681415	tu	14.3003	7.97593	45.3202	42.9216	10.3201	161.072	150.121	185.707	125.871	150.634
646163	55703	C18orf32	chr18	-	47008031	tu	80.397	57.9305	50.1862	86.557	89.4405	39.82	41.2988	35.784	33.8218	40.559
4457430	55703	C18orf32	chr18	-	47014852	tu	32.5416	22.0388	55.4338	55.9498	168.324	30.5618	34.9658	129.974	156.522	101.943
158341	55720	ELAC1	chr18	+	48514491	tu	1.12601	10.0749	2.38527	7.04949	1.18621	2.88695	0.891984	1.54241	6.82201	2.37999
212860	55720	ELAC1	chr18	+	48513651	tu	1.12601	4.09291	1.62199	3.6586	1.18621	8.66085	9.09823	12.1337	12.9714	14.4783
507294	55722	SMAD4	chr18	+	48606453	tu	18.4665	5.98195	12.8805	17.5791	11.6249	1.49325	1.51637	2.982	3.36296	4.66081
408859	55722	SMAD4	chr18	+	48606150	tu	11.2601	28.0207	21.9445	22.13	18.1491	28.7699	28.2759	33.2133	30.651	25.5849
1064808	55793	SERPINB8	chr18	+	61654632	tu	10.3593	3.98797	10.0181	5.53251	2.49105	23.6929	7.58186	19.9485	28.2489	33.6174
599991	55793	SERPINB8	chr18	+	61656607	tu	17.4531	11.0194	12.2126	7.49566	1.30484	2.7874	5.08431	2.15938	6.72592	2.28082
1168574	55841	NFATC1	chr18	+	77228000	me-ce	4.16623	3.04345	7.06041	6.33562	1.18621	23.7924	12.4878	12.0308	25.8468	17.9491
1009101	55841	NFATC1	chr18	+	77289323	me-ce	21.3942	22.9833	19.6547	3.39089	37.4844	17.1226	12.4878	23.4447	22.676	14.2799
1116982	55883	PTBP1	chr19	+	812319	tu	173.856	130.868	143.689	148.842	136.059	473.46	399.163	504.266	375.018	407.573
534970	55883	PTBP1	chr19	+	812219	tu	197.164	132.862	131.763	110.293	114.114	236.232	163.055	250.694	172.376	224.116
1217021	55918	DAZAP1	chr19	+	1435297	tu-ce	107.759	115.966	60.6814	71.2088	47.923	81.3323	108.465	48.8431	55.3447	84.2913
448987	55918	DAZAP1	chr19	+	1435681	tu-ce	101.791	109.984	38.2598	22.6655	57.0569	131.207	114.442	153.419	150.757	134.37
233425	55934	TCF3	chr19	-	1610965	tu-me-ce	25.4478	33.0581	54.9567	27.3949	14.2346	66.9971	107.841	69.9227	56.9782	50.2773
1134276	55934	TCF3	chr19	-	1609292	tu-me-ce	52.9224	45.022	33.0122	39.3522	29.774	13.3397	5.6195	9.46014	10.5693	13.7841
508872	55961	OAZ1	chr19	+	2273249	tu	34.5685	7.97593	4.57973	4.01553	157.648	427.667	15.0745	75.0641	93.7786	157.674
799892	55961	OAZ1	chr19	+	2273488	tu	154.488	145.876	268.582	239.147	250.172	376.199	508.788	314.961	311.795	345.495
849505	56044	DPP9	chr19	-	4675240	me-ce	117.105	49.01	27.7646	36.6752	36.2981	43.1051	33.717	36.401	25.7507	51.9631
195914	56044	DPP9	chr19	-	4694339	me-ce	16.5523	1.99398	4.67514	4.81864	6.40555	15.928	4.90591	22.9305	7.30243	15.8666
324570	56096	DENND1C	chr19	-	6467218	tu	39.7481	39.9846	58.5823	55.4144	20.7587	30.0641	47.5427	44.4215	43.4302	30.5432
912195	56096	DENND1C	chr19	-	6467459	tu	70.4881	16.0568	9.06404	12.7605	20.6401	9.45725	6.33308	4.8329	10.6654	5.85081
646580	56149	ELAVL1	chr19	-	8028313	tu	16.4397	10.0749	10.686	7.49566	9.01522	8.7604	9.81182	8.2262	7.30243	6.54497
135889	56149	ELAVL1	chr19	-	8027161	tu	13.2869	5.98195	34.9204	18.2037	2.60967	126.03	94.5503	146.838	164.401	122.371
894642	56240	ILF3	chr19	+	10796439	tu-me-ce	141.314	150.913	107.814	122.965	134.754	120.854	91.1607	153.522	160.461	106.802
1203569	56240	ILF3	chr19	+	10800523	tu-me-ce	38.7347	43.0281	35.302	26.0563	56.9383	93.6765	78.227	78.4574	80.2306	85.6796
1488587	56402	DKFZp586B1222	chr19	-	15464336	tu	61.0297	83.0127	69.7454	66.5686	49.2279	27.5753	27.6515	29.9228	19.313	24.9899
324794	56402	DKFZp586B1222	chr19	-	15465428	tu	14.3003	18.0508	26.4288	24.1824	10.3201	16.4257	13.1122	23.9588	29.8823	31.4357
703316	56459	RAB8A	chr19	+	16244350	tu	36.7079	18.0508	30.1499	23.3793	37.4844	170.728	170.637	177.069	175.643	176.02
4475411	56459	RAB8A	chr19	+	16244437	tu	129.153	124.886	89.8771	105.742	85.526	254.35	165.731	253.264	264.521	265.766
912594	56467	KLF2	chr19	+	16438657	tu	54.0484	28.0207	25.5701	23.3793	49.1092	0.9955	0.891984	1.02828	0.960846	0.991662
3010055	56467	KLF2	chr19	+	16438345	tu	523.256	603.442	323.061	290.725	281.37	0.9955	0.891984	1.02828	0.960846	0.991662
601153	56701	ZNF507	chr19	+	32874161	tu	14.3003	3.98797	12.9759	12.9389	7.71039	6.27165	4.28152	6.37531	0.960846	5.94997
563178	56701	ZNF507	chr19	+	32877757	tu	1.12601	6.0869	6.965	6.96026	8.8966	15.3307	13.9149	13.4704	14.6049	7.9333
137841	56727	LSM14A	chr19	+	34718997	tu	76.2308	52.998	85.4882	66.5686	88.1357	72.2733	92.6771	63.9587	72.2556	75.0688
326653	56727	LSM14A	chr19	+	34720192	tu	106.746	82.9077	152.753	149.646	95.9647	49.5759	54.3218	38.3547	41.7968	44.724
326661	56729	GPI	chr19	+	34890960	tu	21.3942	20.9893	24.9023	17.4006	27.1643	22.1996	19.2668	49.8714	36.9926	34.9065
1160323	56729	GPI	chr19	+	34891244	tu	61.0297	51.004	25.4747	25.3425	84.1026	216.72	144.501	240.102	226.856	244.544
2474936	56911	PSMD8	chr19	+	38874459	tu	94.5847	72.9378	51.7127	20.6131	116.605	305.618	193.828	261.079	257.315	328.637
449486	56911	PSMD8	chr19	+	38874118	tu	65.0833	30.9592	75.0884	19.2746	89.3219	345.737	232.183	430.745	308.528	331.414
858876	57011	HNRNPUL1	chr19	+	41813265	tu	158.542	121.948	98.8457	115.023	110.199	38.4263	62.6173	53.5732	41.0281	43.3356
138145	57011	HNRNPUL1	chr19	+	41813588	tu	30.6274	26.0267	21.0858	18.7392	16.8442	33.4488	17.2153	36.6066	24.2133	20.6266
234576	57089	ZNF576	chr19	+	44103560	tu	1.12601	2.09893	0.954109	3.74783	2.49105	12.3442	0.891984	4.8329	3.26688	9.61913
138238	57089	ZNF576	chr19	+	44104153	tu	51.0082	48.0655	18.0327	28.7334	10.3201	25.1861	10.347	14.0874	14.5088	20.1307
648011	57117	ZNF226	chr19	+	44679402	tu-ce	14.3003	10.0749	13.7392	14.9021	7.71039	2.88695	7.31427	1.54241	2.4982	3.07415
449596	57117	ZNF226	chr19	+	44681835	tu-ce	1.12601	1.04946	3.24397	3.74783	1.18621	6.07255	6.33308	7.60924	5.76508	8.8258
138318	57204	CALM3	chr19	+	47112560	tu	140.301	157.84	216.297	160.086	184.1	580.974	457.32	634.343	501.658	485.915
327058	57204	CALM3	chr19	+	47114041	tu	174.869	115.966	120.504	125.017	97.2695	166.348	115.869	141.594	101.85	161.244
449892	57803	NSFL1C	chr20	-	1422813	tu	12.2735	9.0254	25.0931	13.4743	14.2346	6.66985	8.38465	13.5732	11.4341	9.42079
1255497	57803	NSFL1C	chr20	-	1424147	tu	13.3995	8.08088	5.34301	9.54804	10.3201	67.694	14.4501	92.5448	84.3623	63.0697
648556	57945	SNX5	chr20	-	17922241	tu	12.2735	25.0822	34.0617	16.776	14.2346	129.913	115.155	98.0975	121.931	126.635
203963	57945	SNX5	chr20	-	17922846	tu	24.547	24.0327	18.8914	18.1145	21.945	65.8025	62.5281	56.7608	57.8429	75.8622
74331	58071	ASXL1	chr20	+	31027121	tu	26.4612	35.9966	53.4301	45.4201	27.1643	47.5849	41.2097	50.2827	53.0387	46.8065
148430	58071	ASXL1	chr20	+	31025162	tu	25.4478	20.0448	30.1499	38.1922	25.8595	8.66085	10.5254	7.50641	10.5693	10.115
204940	58166	C20orf24	chr20	+	35240958	tu-ce	93.5713	111.978	127.278	147.682	80.3067	321.746	223.264	303.136	256.45	351.247
1205691	58166	C20orf24	chr20	+	35240810	tu-ce	7.20645	8.08088	13.7392	9.54804	15.4208	64.3093	61.7253	114.036	106.75	106.901
1275128	58226	SFRS6	chr20	+	42090204	tu-ce	148.521	54.992	37.4965	53.2727	64.7673	127.225	26.0459	62.1078	51.4053	43.2365
815897	58226	SFRS6	chr20	+	42092243	tu-ce	452.092	451.585	420.953	533.709	427.867	166.248	94.5503	186.324	165.169	158.368
601778	58235	C20orf111	chr20	-	42825549	tu	105.732	149.864	209.522	208.629	165.951	22.996	23.4592	21.2853	14.5088	30.0474
1106308	58235	C20orf111	chr20	-	42825138	tu	35.6945	35.0521	28.5279	47.4725	21.945	10.6518	12.577	14.1902	8.93587	16.5608
913039	58342	PREX1	chr20	-	47240793	tu	47.8554	30.0147	41.3129	33.9982	55.6334	6.27165	2.85435	4.21593	4.13164	5.25581
1137525	58342	PREX1	chr20	-	47241550	tu	7.20645	3.04345	4.67514	6.24638	10.2014	2.88695	6.51148	1.54241	2.4982	5.35498
205140	58345	CSE1L	chr20	+	47713421	tu	1.12601	1.04946	0.954109	1.51698	3.67726	47.6844	27.4731	49.6657	44.1989	47.5998
712557	58345	CSE1L	chr20	+	47713129	tu	276.435	301.721	142.926	195.958	104.98	424.68	475.16	477.223	555.369	479.568
205152	58347	DDX27	chr20	+	47860608	tu	168.789	108.934	111.535	122.965	160.732	226.476	221.301	199.383	216.479	212.017
1205729	58347	DDX27	chr20	+	47860495	tu	11.2601	8.08088	14.5979	4.10477	6.40555	41.1141	39.1581	46.9922	44.9676	56.1281
1164406	58363	TMEM189	chr20	-	48740310	tu	8.21986	3.98797	15.2658	10.1727	14.1159	24.3897	15.1637	20.0514	20.1778	22.9074
1237494	58363	TMEM189	chr20	-	48740715	tu	14.3003	15.0073	7.63288	10.7973	19.3353	7.46625	6.33308	11.6195	9.03195	5.85081
649143	58416	RAB22A	chr20	+	56935722	tu	39.7481	47.016	34.5388	45.4201	37.4844	24.2902	33.1818	19.9485	21.7151	22.8082
1218986	58416	RAB22A	chr20	+	56935925	tu	3.15282	5.03743	0.954109	4.99711	3.79588	14.7334	11.1498	9.46014	12.9714	7.9333
1139988	58666	SOD1	chr21	+	33040989	tu	344.446	318.723	323.825	338.554	469.385	405.865	510.75	506.117	488.782	595.493
896138	58666	SOD1	chr21	+	33041201	tu	118.906	115.966	116.02	127.605	142.583	249.074	343.86	235.475	293.346	269.931
159268	58994	C22orf29	chr22	-	19833668	tu	33.6677	39.0401	22.6124	22.13	12.9297	14.7334	6.24389	10.1799	13.8362	10.115
650141	58994	C22orf29	chr22	-	19837759	tu	3.15282	5.03743	0.954109	3.6586	1.18621	16.6248	12.577	14.91	6.53375	10.115
859256	59005	RANBP1	chr22	+	20114878	tu-ce	28.488	26.0267	35.3975	34.1766	19.4539	109.903	80.9029	70.5397	64.9532	131.693
1246808	59005	RANBP1	chr22	+	20114705	tu-ce	26.5738	24.9773	15.0749	29.5365	15.5394	295.265	197.931	300.565	250.108	281.235
1193094	59055	UBE2L3	chr22	+	21976165	tu-me-ce	25.4478	24.0327	37.6873	18.1145	28.4691	57.3408	48.7023	48.2261	102.811	63.0697
158693	59055	UBE2L3	chr22	+	21977778	tu-me-ce	6.30565	1.04946	7.91911	1.42774	1.18621	64.5084	43.9748	72.6991	44.9676	58.1114
265662	59192	EWSR1	chr22	+	29696509	tu	43.8017	58.0354	54.7659	51.3988	36.2981	33.847	79.7434	45.5526	49.0031	58.9047
681813	59192	EWSR1	chr22	+	29696325	tu	347.486	358.707	284.229	203.811	359.186	735.276	545.626	564.523	629.835	698.527
974731	59224	SEC14L2	chr22	+	30825043	me	219.459	225.845	135.388	140.811	270.931	129.415	48.7023	99.5371	61.0137	128.222
412204	59224	SEC14L2	chr22	+	30818418	me	20.4934	14.0628	9.06404	12.7605	24.5546	12.4437	20.0696	27.455	23.4446	17.8499
86566	59300	MYH9	chr22	-	36677685	tu	602.414	407.612	477.055	440.727	404.617	253.753	300.688	206.478	234.831	212.712
1107523	59300	MYH9	chr22	-	36677326	tu	234.66	202.862	382.98	464.82	147.802	227.173	175.364	269.82	191.593	171.756
243625	59369	SH3BP1	chr22	+	38052047	tu-me-ce	15.3137	9.0254	16.6969	11.5112	16.7256	15.2311	2.14076	18.2005	21.1386	12.1974
451486	59369	SH3BP1	chr22	+	38062940	tu-me-ce	3.15282	5.03743	7.8237	3.48013	3.79588	37.9285	17.2153	43.8045	30.5549	37.6832
243838	59444	ST13	chr22	-	41222501	tu	141.314	129.924	114.589	89.7695	151.598	70.2823	90.6256	64.6785	75.4264	73.6805
801730	59444	ST13	chr22	-	41220607	tu	33.555	39.9846	35.302	43.457	40.094	71.5764	110.517	77.8405	72.2556	77.9447
243847	59464	POLR3H	chr22	-	41921822	tu	14.3003	21.0942	6.1063	4.72941	9.01522	13.5388	3.47874	12.3393	5.66899	8.72663
704866	59464	POLR3H	chr22	-	41924838	tu	5.17964	6.0869	2.38527	2.14162	1.18621	23.4938	19.2668	39.1773	38.626	41.3523
86791	59470	NHP2L1	chr22	-	42069939	tu	100.665	125.936	102.567	89.0556	152.903	227.77	183.57	326.272	294.98	270.625
1038130	59470	NHP2L1	chr22	-	42070815	tu	152.462	132.862	159.432	114.933	167.256	507.108	356.704	669.819	542.494	519.829
1140998	59481	CENPM	chr22	-	42334738	me-ce	1.12601	1.04946	1.7174	0.892341	1.18621	42.2092	5.5303	13.2648	9.70454	42.2448
775864	59481	CENPM	chr22	-	42340926	me-ce	7.43166	1.04946	0.954109	0.892341	1.18621	2.9865	1.51637	2.982	1.72952	3.86748
