# Supplementary material for: RAX2: a genome-wide detection method of condition-associated transcription variation
Source: Nucleic Acids Res. 2015 May 7;43(15):e96. doi: 10.1093/nar/gkv411 (PMC4551904; doi:10.1093/nar/gkv411)
Supplement: SUPPLEMENTARY DATA [file supp_gkv411_nar-00147-met-n-2015-File012.xlsx]

## Sheet: Supplemental Table_S8
Supplemental Table S8: This is data containing genes with only three tags that were detected to be associated with stimulation. Predicted transcription unit structure is derived from a comparison of the tags observed to gene structure using UCSC Gene Definitions. chr is chromosome id, strand is DNA strand, pos is poly(A) position . anno is annotation of poly(A) sites: TU = tandem UTR. ME = mutual…
tagid	geneid	name	chr	strand	pos	anno	ST1.R	ST3.R	ST4.R	ST5.R	ST2.R	ST1.S	ST2.S	ST3.S	ST4.S	ST5.S
513821	30587	CDC42	chr1	+	22418906	tu	28.488	35.0521	39.1185	40.0661	32.3836	50.2727	57.087	43.5989	41.0281	48.9881
352412	30587	CDC42	chr1	+	22418112	tu	19.3673	16.0568	35.3975	38.906	15.5394	42.4083	30.9518	42.365	46.601	53.2523
452436	30587	CDC42	chr1	+	22419437	tu	200.204	206.85	301.403	361.933	258.001	233.644	219.963	175.629	196.397	196.547
3121143	30811	RBBP4	chr1	+	33151810	tu	4.16623	1.99398	13.1667	6.24638	3.79588	9.7559	5.7087	1.02828	5.76508	2.97499
713275	30811	RBBP4	chr1	+	33146105	tu	26.5738	14.0628	10.5906	13.4743	5.10072	14.5343	17.3045	23.4447	17.007	12.8916
1102914	30811	RBBP4	chr1	+	33146252	tu	5.17964	9.0254	25.2839	9.54804	2.60967	59.9291	79.6542	77.9433	67.4514	49.5831
861739	31226	SERBP1	chr1	-	67876719	tu	34.5685	32.9532	63.8299	45.4201	38.7892	240.712	211.668	303.958	274.129	226.099
683600	31226	SERBP1	chr1	-	67873949	tu	15.3137	15.0073	7.63288	7.40643	14.1159	17.919	17.3937	12.7506	15.3735	11.5033
4466404	31226	SERBP1	chr1	-	67878772	tu	42.7883	32.0087	21.7537	9.99421	71.0542	40.1186	15.1637	29.9228	17.6796	24.2957
1419351	31467	PRPF38B	chr1	+	109242988	tu	23.421	20.0448	29.3866	26.7702	31.0788	26.8785	28.2759	33.9331	20.9464	24.1966
111476	31467	PRPF38B	chr1	+	109244424	tu	16.3271	13.0134	12.1172	19.6315	12.9297	21.1046	15.2529	19.3316	26.6154	17.1558
860275	31467	PRPF38B	chr1	+	109242702	tu	72.1771	112.922	79.4773	67.1932	64.7673	19.7109	18.6425	19.3316	25.8468	16.4616
253110	32701	NSL1	chr1	-	212911090	tu	23.421	18.0508	36.924	32.8381	10.3201	101.441	87.1468	84.4214	84.2662	98.3729
2990579	32701	NSL1	chr1	-	212899498	tu	4.16623	1.04946	2.38527	4.99711	3.79588	1.69235	0.891984	1.64524	1.82561	0.991662
4426869	32701	NSL1	chr1	-	212910309	tu	2.02682	7.03142	10.0181	13.1174	1.18621	11.8464	1.42717	6.37531	4.13164	1.58666
297340	32954	C1orf71	chr1	+	246831892	tu-me-ce	1.12601	1.04946	0.954109	4.55094	1.18621	3.68335	2.22996	2.26221	1.72952	3.86748
1112515	32954	C1orf71	chr1	+	246831641	tu-me-ce	39.6355	45.9666	67.6464	51.3988	28.4691	21.1046	31.2194	12.6478	21.8112	10.0158
376646	32954	C1orf71	chr1	+	246811548	tu-me-ce	71.2763	32.9532	66.0244	58.716	27.1643	2.7874	5.08431	6.47814	2.4982	2.28082
1227110	33247	PPP1CB	chr2	+	29024518	tu	98.6383	132.967	70.4133	72.4581	92.0502	60.7255	68.772	38.3547	36.9926	35.5015
613321	33247	PPP1CB	chr2	+	29025806	tu	64.0699	76.9258	67.4555	126.534	49.2279	40.0191	27.5623	31.2596	26.6154	24.1966
1189855	33247	PPP1CB	chr2	+	29023878	tu	129.153	60.9739	77.8553	138.402	81.6115	132.501	139.149	121.131	126.736	129.412
65256	33787	MRPL30	chr2	+	99814085	tu-me-ce	7.20645	11.0194	6.1063	6.87102	7.71039	10.6518	13.2906	15.527	6.53375	13.6849
65252	33787	MRPL30	chr2	+	99813901	tu-me-ce	19.3673	22.9833	31.6764	21.5054	15.5394	50.87	42.6368	67.4549	42.5655	59.5989
65244	33787	MRPL30	chr2	+	99812235	tu-me-ce	7.20645	8.08088	6.965	6.15715	7.71039	63.8115	86.5224	56.1438	80.3267	42.5423
1254500	33947	DDX18	chr2	+	118588619	tu	2.13942	1.04946	7.25123	2.85549	1.18621	21.7019	33.1818	16.6581	23.3486	19.2383
1105614	33947	DDX18	chr2	+	118588436	tu	10.3593	1.99398	6.965	4.81864	10.2014	41.2137	30.9518	44.4215	39.3947	35.5015
140296	33947	DDX18	chr2	+	118589953	tu	86.3648	110.928	109.341	102.441	73.9011	170.728	163.144	141.491	161.134	154.898
1236515	33980	TSN	chr2	+	122523250	tu	21.3942	30.0147	33.203	23.4686	25.8595	22.5978	14.5393	12.7506	8.93587	15.7674
140344	33980	TSN	chr2	+	122525423	tu	40.7615	24.9773	54.8613	40.6907	38.7892	12.5433	25.5999	24.0616	16.1422	20.0316
198985	33980	TSN	chr2	+	122524873	tu	29.5014	20.9893	46.7514	27.3949	19.4539	87.8031	81.6165	110.128	99.5436	80.7213
4466725	34236	GORASP2	chr2	+	171823451	tu	9.23327	7.03142	7.72829	7.5849	6.40555	20.4077	12.4878	14.7043	25.8468	18.6433
1178120	34236	GORASP2	chr2	+	171823638	tu	27.4746	22.9833	32.3443	34.1766	21.945	52.861	42.6368	50.8996	45.8324	53.2523
1204252	34236	GORASP2	chr2	+	171823100	tu	107.759	112.922	85.3928	63.1777	94.5412	64.5084	48.0779	58.8174	48.2345	61.6814
1178137	34294	HNRNPA3	chr2	+	178085261	tu-me-ce	11.2601	18.0508	18.8914	27.5733	28.4691	36.5348	54.3218	42.9819	52.27	39.7657
720674	34294	HNRNPA3	chr2	+	178088070	tu-me-ce	8.21986	37.0461	23.3757	26.8595	5.21934	7.46625	9.18743	8.32903	6.53375	2.28082
1217637	34294	HNRNPA3	chr2	+	178088577	tu-me-ce	56.976	62.0234	39.7864	62.7315	25.8595	28.0731	42.726	27.1465	36.2239	28.4607
3453415	34381	STK17B	chr2	-	197000737	tu	5.17964	5.03743	6.20171	7.5849	11.5063	2.09055	9.99022	2.77634	1.63344	11.8999
655919	34381	STK17B	chr2	-	196998301	tu	16.3271	15.0073	18.9868	12.1358	11.6249	10.6518	21.586	14.1902	14.6049	2.18166
866112	34381	STK17B	chr2	-	196998436	tu	118.906	114.916	145.979	98.4252	103.675	17.3217	16.6801	13.4704	2.4982	17.2549
727943	36019	SR140	chr3	+	142776489	tu	40.7615	47.9606	36.0653	40.6907	50.5327	38.5258	50.9323	37.7377	28.1528	35.5015
20215	36019	SR140	chr3	+	142779032	tu	9.23327	24.0327	15.8382	23.4686	37.4844	5.3757	8.47385	9.56296	4.90031	11.7016
465702	36019	SR140	chr3	+	142775679	tu	41.7749	41.0341	48.8504	48.0972	38.7892	98.1563	120.685	98.8173	130.002	108.984
918567	36344	CCDC50	chr3	+	191116219	tu	11.3727	8.08088	10.0181	6.87102	2.60967	2.1901	3.65713	3.70179	3.36296	2.28082
868955	36344	CCDC50	chr3	+	191116454	tu	2.02682	7.03142	8.49157	13.1174	2.60967	0.9955	0.891984	1.02828	2.69037	0.991662
618451	36344	CCDC50	chr3	+	191109949	tu	6.19305	1.99398	9.35027	4.81864	7.71039	31.5573	20.0696	20.6683	16.1422	22.9074
1183166	36374	PPP1R2	chr3	-	195241302	tu	38.7347	43.9726	36.8286	53.4512	16.8442	14.5343	25.0647	15.4241	14.6049	6.44581
99916	36374	PPP1R2	chr3	-	195241224	tu	84.338	77.9752	120.599	115.112	92.0502	37.829	57.1762	29.1002	44.1989	29.1549
900639	36374	PPP1R2	chr3	-	195243046	tu	172.73	194.886	222.975	140.811	136.177	285.41	432.88	213.059	354.264	264.972
1095789	36557	GRPEL1	chr4	-	7062540	tu-ce	9.23327	1.04946	6.1063	10.2619	14.1159	47.5849	42.6368	50.8996	53.0387	39.7657
122228	36557	GRPEL1	chr4	-	7062250	tu-ce	7.20645	1.04946	7.06041	1.42774	8.8966	37.829	28.1867	39.6914	58.7077	39.0715
122217	36557	GRPEL1	chr4	-	7061787	tu-ce	65.0833	35.9966	56.2925	59.3406	44.0085	86.5089	81.6165	97.5834	70.6222	95.5963
2392556	37889	TAF9	chr5	-	68647627	tu-me	9.34587	1.04946	4.67514	4.194	6.40555	41.811	31.6654	46.9922	52.27	41.154
258508	37889	TAF9	chr5	-	68647555	tu-me	11.2601	30.0147	23.3757	39.5307	27.1643	161.669	180.894	200.102	221.283	159.757
194879	37889	TAF9	chr5	-	68660569	tu-me	110.799	110.928	148.269	174.899	89.4405	381.476	276.693	362.364	278.069	311.58
990057	40151	BCLAF1	chr6	-	136579434	tu	32.5416	41.9786	33.1076	44.1709	18.1491	6.7694	12.6662	8.946	5.66899	5.15664
1270221	40151	BCLAF1	chr6	-	136581859	tu	13.2869	29.0702	3.05315	11.5112	7.71039	13.8374	26.3135	22.0051	24.982	18.5441
3215292	40151	BCLAF1	chr6	-	136578000	tu	41.7749	26.9713	48.0871	50.0603	33.6885	7.1676	3.65713	4.31876	1.72952	1.58666
131636	40311	EZR	chr6	-	159186778	tu	588.227	384.629	464.27	569.492	492.753	337.873	381.412	416.246	381.456	319.315
1253367	40311	EZR	chr6	-	159187163	tu	92.5579	45.9666	69.7454	63.2669	76.3922	68.9881	76.889	83.1875	74.6577	67.3339
990166	40311	EZR	chr6	-	159187573	tu	327.218	126.88	83.7708	89.6802	364.286	75.5584	17.1261	48.8431	95.6042	84.3905
664144	40410	PDCD2	chr6	-	170886448	tu-me-ce	9.23327	3.98797	23.5665	24.3609	6.40555	61.1237	41.2097	84.5243	96.3729	72.9864
1133303	40410	PDCD2	chr6	-	170886210	tu-me-ce	35.6945	17.0013	38.3552	35.4259	49.1092	146.139	185.711	126.375	167.572	130.106
522579	40410	PDCD2	chr6	-	170890832	tu-me-ce	71.1637	76.9258	75.7563	62.5531	60.8528	101.541	69.3071	62.005	91.4725	76.4572
627809	40423	COX19	chr7	-	1008626	tu	13.3995	7.03142	1.62199	2.05238	12.8111	14.6338	3.47874	16.8637	14.6049	18.7424
1367531	40423	COX19	chr7	-	1008998	tu	8.21986	5.03743	7.8237	2.14162	5.10072	10.6518	17.3937	10.7969	12.9714	14.3791
1184442	40423	COX19	chr7	-	1008525	tu	23.421	33.0581	24.8068	22.7547	38.7892	5.3757	5.6195	4.8329	6.53375	12.4949
1126644	41389	NAMPT	chr7	-	105889022	tu	11.2601	10.0749	15.2658	9.45881	11.6249	43.0056	66.0068	38.9716	45.8324	61.7806
4659655	41389	NAMPT	chr7	-	105891013	tu	15.3137	12.0688	8.39616	7.40643	18.0304	328.814	408.083	335.938	453.615	401.227
1197117	41389	NAMPT	chr7	-	105890466	tu	43.8017	18.9953	34.5388	46.134	45.3134	118.265	161.181	84.3186	68.9887	117.512
875927	41446	CAPZA2	chr7	+	116558786	tu	23.421	20.9893	36.924	30.7858	21.945	29.5663	19.9804	26.6323	27.3841	14.9741
786936	41446	CAPZA2	chr7	+	116559315	tu	57.9894	62.9679	71.272	37.2998	34.9933	39.82	71.5371	41.6452	32.1883	40.4598
429571	41446	CAPZA2	chr7	+	116558697	tu	20.3808	22.0388	23.3757	34.1766	31.0788	106.618	95.9775	124.524	111.554	87.7621
993978	43367	HNRNPK	chr9	-	86582998	tu-ce	53.9358	58.9799	106.479	63.8916	49.2279	74.9611	54.9462	46.2724	36.1278	60.9872
149564	43367	HNRNPK	chr9	-	86583087	tu-ce	202.231	212.832	252.839	188.016	185.405	124.039	154.938	127.095	146.721	153.509
205805	43367	HNRNPK	chr9	-	86583829	tu-ce	68.1235	81.9632	131.095	107.17	59.6665	388.046	154.759	312.493	157.867	250.196
2150519	45016	RBMX	chrX	-	135956023	tu-me-ce	85.464	99.9091	71.1766	79.8645	44.0085	68.3908	65.204	49.4601	63.4158	67.3339
1093956	45016	RBMX	chrX	-	135951348	tu-me-ce	203.245	263.731	182.521	219.873	225.618	183.67	213.095	221.079	229.258	203.588
292152	45016	RBMX	chrX	-	135955616	tu-me-ce	90.5311	85.9512	95.888	127.694	121.824	172.022	137.009	219.126	266.154	184.548
396268	45534	RAB18	chr10	+	27828098	tu	35.6945	18.9953	33.1076	29.4472	27.1643	17.1226	18.7317	12.6478	12.9714	26.5766
748056	45534	RAB18	chr10	+	27828760	tu	34.5685	45.022	49.6137	53.362	37.603	25.0866	11.7742	12.6478	23.4446	21.5191
1248026	45534	RAB18	chr10	+	27827445	tu	13.2869	21.0942	18.2235	14.1882	6.40555	60.6259	45.3128	49.5629	57.0743	57.4173
1123792	45814	SPOCK2	chr10	-	73820523	tu	388.248	200.868	160.1	111.543	197.03	54.3543	21.3184	33.8303	33.8218	31.3365
4423781	45814	SPOCK2	chr10	-	73818792	tu	873.782	372.665	621.411	139.384	404.617	72.2733	41.9232	60.7711	89.1665	45.319
1144046	45814	SPOCK2	chr10	-	73822150	tu	1394.79	1072.87	830.552	339.714	706.746	295.863	240.39	437.428	285.371	178.003
528498	46616	ZNF195	chr11	-	3379617	tu	4.16623	9.13035	2.38527	1.42774	1.18621	16.7244	5.6195	18.3033	9.70454	7.9333
301791	46616	ZNF195	chr11	-	3379800	tu	1.12601	1.04946	1.7174	3.03396	1.18621	8.7604	4.19232	6.78662	12.2988	10.2141
3436816	46616	ZNF195	chr11	-	3380325	tu	15.3137	9.0254	29.5774	16.8652	11.6249	4.9775	5.08431	1.54241	1.72952	4.56165
119229	46845	C11orf58	chr11	+	16776891	tu	42.7883	66.9559	48.755	52.0235	53.1424	68.2913	94.7287	92.3391	93.8747	87.7621
226613	46845	C11orf58	chr11	+	16779656	tu	23.421	37.0461	29.3866	27.4841	19.4539	11.3487	8.38465	13.5732	8.93587	11.6025
303975	46845	C11orf58	chr11	+	16779885	tu	28.488	37.9906	36.0653	40.1553	23.2498	4.1811	5.7087	4.93572	4.9964	2.97499
488929	46953	CD59	chr11	-	33731534	tu	12.2735	1.99398	44.8431	10.7973	11.6249	33.3492	17.2153	29.203	53.9995	34.1132
4660272	46953	CD59	chr11	-	33730223	tu	4.16623	1.99398	7.8237	3.48013	7.59177	16.4257	14.5393	20.0514	29.1136	20.0316
488918	46953	CD59	chr11	-	33730394	tu	183.877	193.836	305.983	203.275	138.787	127.922	133.619	119.794	194.86	130.8
557039	48022	RBM7	chr11	+	114279576	tu	8.33246	4.09291	2.38527	4.90787	2.49105	11.4482	9.81182	9.56296	7.30243	3.66915
438440	48022	RBM7	chr11	+	114279634	tu	6.19305	3.98797	6.965	6.24638	3.79588	15.1316	38.0877	25.2956	10.4732	22.1141
4418983	48022	RBM7	chr11	+	114278674	tu	67.1101	64.0174	48.755	56.6636	34.9933	4.1811	2.85435	7.81489	2.4982	4.46248
539249	48640	ETNK1	chr12	+	22838644	tu-me	3.15282	6.0869	1.62199	4.28323	1.18621	17.8194	27.1163	11.4139	13.7401	10.0158
697222	48640	ETNK1	chr12	+	22843594	tu-me	7.20645	7.03142	15.3612	8.83417	5.10072	32.7519	25.5107	31.8765	37.8573	32.0307
557343	48640	ETNK1	chr12	+	22797346	tu-me	19.3673	39.9846	29.3866	27.4841	20.6401	10.0545	13.2906	15.0128	7.30243	3.66915
187553	48826	TMBIM6	chr12	+	50158508	tu	106.746	45.022	118.405	77.8121	66.0721	59.2322	92.0527	66.6323	67.4514	55.9298
47314	48826	TMBIM6	chr12	+	50158714	tu	224.526	175.89	348.632	249.766	138.787	215.526	214.522	121.028	134.711	195.159
1058393	48826	TMBIM6	chr12	+	50156793	tu	23.421	7.03142	51.3311	32.8381	20.6401	162.366	152.172	168.534	155.561	156.286
887038	49521	RBM19	chr12	-	114259866	tu-me-ce	6.19305	21.0942	5.34301	2.76626	5.10072	22.4983	4.81671	14.0874	20.1778	27.9649
495563	49521	RBM19	chr12	-	114260495	tu-me-ce	5.17964	1.99398	2.38527	1.42774	6.28693	8.5613	10.4362	20.257	11.338	19.4366
887036	49521	RBM19	chr12	-	114254544	tu-me-ce	12.2735	37.0461	20.3225	26.7702	33.5698	14.2356	11.239	4.8329	2.4982	8.03247
4474443	49769	SAP18	chr13	+	21721554	tu	404.35	373.61	353.688	298.756	233.447	357.384	445.814	354.344	407.975	337.661
968526	49769	SAP18	chr13	+	21721723	tu	149.421	109.879	194.638	182.751	125.739	262.016	278.031	362.981	456.882	310.886
1446637	49769	SAP18	chr13	+	21721498	tu	685.739	853.11	708.712	571.455	464.284	155.198	156.276	165.244	142.686	159.063
698670	49848	HMG1L10	chr13	-	31033983	tu-ce	100.665	123.942	167.732	143.578	84.2212	301.636	250.647	282.159	277.3	299.581
1088522	49848	HMG1L10	chr13	-	31035024	tu-ce	103.705	96.9706	164.011	116.361	117.91	345.04	435.556	437.84	306.894	431.671
592837	49848	HMG1L10	chr13	-	31032903	tu-ce	121.947	218.813	205.801	174.72	106.285	85.2148	57.6222	77.8405	83.4975	77.2505
164107	50035	CKAP2	chr13	+	53050768	tu-me-ce	3.15282	8.08088	10.7814	7.5849	5.10072	26.8785	35.9469	18.6118	23.3486	19.2383
94015	50035	CKAP2	chr13	+	53049306	tu-me-ce	10.2467	5.03743	8.39616	7.49566	11.5063	26.8785	21.3184	28.5861	42.6616	29.9482
1349591	50035	CKAP2	chr13	+	53039957	tu-me-ce	21.3942	3.98797	28.7187	24.1824	15.5394	1.49325	10.793	5.65552	2.4982	2.28082
80059	50747	CHURC1	chr14	+	65402077	tu	9.34587	3.98797	1.62199	7.67413	3.79588	0.9955	0.891984	1.02828	0.960846	2.57832
675446	50747	CHURC1	chr14	+	65401711	tu	52.9224	1.04946	90.3542	1.42774	47.923	22.1996	43.4396	1.02828	88.6861	2.18166
969989	50747	CHURC1	chr14	+	65399020	tu	69.1369	103.897	51.6173	147.682	177.576	147.334	156.9	207.3	94.6433	248.213
1139276	50971	CALM1	chr14	+	90871955	tu	472.361	493.563	480.776	489.181	499.277	331.402	301.312	332.75	352.63	392.797
1276825	50971	CALM1	chr14	+	90871440	tu	89.5177	70.9438	125.084	129.746	69.9866	120.157	135.046	157.429	169.205	111.066
1219996	50971	CALM1	chr14	+	90874599	tu	1122.52	795.18	693.733	835.498	552.42	192.729	204.799	183.547	232.525	243.156
403706	51305	NIPA2	chr15	-	23005140	tu	7.31905	1.04946	7.06041	2.14162	3.79588	18.3172	14.4501	20.5655	58.8999	32.0307
847132	51305	NIPA2	chr15	-	23005789	tu	1.12601	11.0194	6.1063	3.39089	17.9118	43.1051	35.7686	39.6914	33.7257	51.1698
1276919	51305	NIPA2	chr15	-	23005337	tu	108.772	133.912	74.1343	79.1506	82.9163	145.443	163.144	160	161.999	172.549
1166926	51538	RASGRP1	chr15	-	38781501	tu	1.12601	1.04946	0.954109	2.32009	1.18621	4.1811	2.85435	8.63751	0.960846	3.07415
1206928	51538	RASGRP1	chr15	-	38782406	tu	1.12601	1.04946	0.954109	0.892341	1.18621	3.48425	5.08431	4.31876	4.13164	2.28082
345735	51538	RASGRP1	chr15	-	38780304	tu	148.408	205.8	192.253	223.264	164.646	63.0151	107.038	70.5397	128.465	61.5822
4474868	52876	BFAR	chr16	+	14762742	tu-me-ce	5.17964	1.04946	3.91185	6.42485	2.49105	11.3487	11.1498	9.46014	16.2383	12.9908
70306	52876	BFAR	chr16	+	14763091	tu-me-ce	7.20645	10.0749	11.3539	25.8779	3.91451	17.023	44.2424	19.9485	17.6796	22.1141
910528	52876	BFAR	chr16	+	14744447	tu-me-ce	38.6221	39.9846	44.2707	59.4299	38.7892	24.2902	22.7456	22.6221	28.2489	22.1141
847797	52984	POLR3E	chr16	+	22345523	tu	6.19305	3.04345	8.58698	3.48013	2.49105	21.1046	18.6425	16.0411	23.4446	21.4199
237307	52984	POLR3E	chr16	+	22345341	tu	14.3003	13.0134	17.4602	18.2037	10.3201	72.9701	54.2326	52.7505	68.2201	73.7797
930321	52984	POLR3E	chr16	+	22345764	tu	47.8554	58.9799	47.9917	67.3717	29.774	27.5753	19.9804	22.6221	32.2844	19.9324
70473	53073	NFATC2IP	chr16	+	28978252	tu	7.20645	1.04946	6.29712	4.90787	3.79588	2.9865	2.22996	1.54241	3.36296	2.37999
70472	53073	NFATC2IP	chr16	+	28977765	tu	9.23327	14.0628	13.7392	14.2774	7.71039	4.08155	9.18743	5.44986	12.2988	7.3383
677083	53073	NFATC2IP	chr16	+	28976005	tu	3.04022	18.0508	12.2126	13.5636	9.01522	50.87	48.0779	56.8636	45.8324	53.2523
336490	53318	FAM192A	chr16	-	57187629	tu	7.20645	14.0628	12.1172	18.293	20.6401	27.5753	20.0696	20.6683	17.7757	30.7415
701092	53318	FAM192A	chr16	-	57188050	tu	8.21986	27.0762	24.2344	11.422	10.3201	32.0551	29.6139	44.4215	44.295	30.5432
72329	53318	FAM192A	chr16	-	57187444	tu	150.435	180.823	164.679	138.937	64.7673	91.0882	68.5936	73.2132	58.6116	102.042
1274748	53638	COX4NB	chr16	-	85813004	tu	11.2601	5.98195	7.63288	18.3822	16.7256	66.4994	53.6082	60.7711	55.4408	60.2931
147231	53638	COX4NB	chr16	-	85812925	tu	1.12601	1.04946	1.7174	3.03396	2.49105	24.987	24.8863	17.9948	18.5443	29.254
1245452	53638	COX4NB	chr16	-	85812237	tu	38.7347	47.016	42.0762	42.0292	47.923	59.8295	76.889	95.6296	88.3017	81.4155
1163691	53707	RPL13	chr16	+	89629660	tu	3351.11	2906.91	1188.44	1276.58	1822.14	556.285	536.796	485.757	512.035	597.576
1255311	53707	RPL13	chr16	+	89629858	tu	8652.14	22617.6	7875.12	8346.06	6563.68	2346.79	2640.54	4334.9	2211.96	2058.1
1033771	53707	RPL13	chr16	+	89629481	tu	17764.2	13214.8	10301	9860.63	17127	5104.82	4425.4	5559.89	4428.64	4715.45
3204880	55210	H3F3B	chr17	-	73774318	tu	486.661	409.606	468.849	518.45	479.823	665.79	677.729	629.613	628.97	704.179
1221306	55210	H3F3B	chr17	-	73774096	tu	356.607	301.721	367.905	534.423	395.484	615.319	468.916	579.022	649.916	636.35
561824	55210	H3F3B	chr17	-	73773523	tu	1241.31	991.01	1112.3	1388.84	1417.41	976.287	879.585	862.826	1104.88	1044.42
534085	55542	PTPN2	chr18	-	12793253	tu-me-ce	4.27883	1.04946	1.62199	2.23085	2.49105	6.66985	13.2906	16.9665	4.90031	11.6025
408332	55542	PTPN2	chr18	-	12794038	tu-me-ce	1.12601	1.04946	4.96137	0.892341	1.18621	14.6338	18.1073	4.73007	14.6049	12.1974
562317	55542	PTPN2	chr18	-	12785482	tu-me-ce	60.0162	39.9846	56.2925	52.0235	68.6818	28.0731	28.9003	39.7943	38.626	47.0048
1192985	55623	RNF138	chr18	+	29709266	tu	33.555	28.9652	41.3129	33.3735	47.923	2.9865	1.51637	2.982	2.59428	3.17332
408802	55623	RNF138	chr18	+	29711524	tu	206.285	191.842	166.11	197.921	252.782	41.811	55.0354	35.0642	27.288	57.5164
769305	55623	RNF138	chr18	+	29710684	tu	47.8554	47.016	72.7985	66.6578	64.7673	55.4493	43.2612	48.9459	46.601	48.9881
949796	58828	TRAPPC10	chr21	+	45479580	tu-me	3.15282	1.99398	5.62925	2.14162	1.18621	6.86895	2.85435	9.04883	4.90031	6.64414
157003	58828	TRAPPC10	chr21	+	45525778	tu-me	2.13942	3.98797	7.8237	4.90787	7.71039	8.06355	14.0041	8.84317	4.90031	13.7841
1238688	58828	TRAPPC10	chr21	+	45524612	tu-me	41.7749	45.022	43.6028	38.0137	40.094	9.955	12.4878	12.7506	19.5052	10.115
896332	58906	PRMT2	chr21	+	48080040	me-ce	74.3166	49.9545	75.7563	51.9342	50.5327	17.1226	20.7832	14.7043	20.1778	23.6016
349438	58906	PRMT2	chr21	+	48081186	me-ce	37.7213	32.0087	43.6028	38.1029	16.8442	14.6338	9.72262	12.1337	12.9714	15.1724
1207454	58906	PRMT2	chr21	+	48084845	me-ce	362.8	282.726	210.954	211.217	142.583	34.7429	13.1122	25.9125	21.7151	54.2439
1239126	59220	SF3A1	chr22	-	30727967	tu	22.5202	17.0013	12.1172	14.1882	2.60967	23.7924	21.4968	18.7146	12.8753	16.4616
86483	59220	SF3A1	chr22	-	30730165	tu	15.3137	15.0073	27.1921	19.453	21.945	36.0371	26.1351	37.2236	34.5905	27.7665
1121567	59220	SF3A1	chr22	-	30729704	tu	90.5311	95.9211	118.405	93.785	47.923	39.82	30.9518	50.3855	31.3236	36.989
