# Supplementary material for: RAX2: a genome-wide detection method of condition-associated transcription variation
Source: Nucleic Acids Res. 2015 May 7;43(15):e96. doi: 10.1093/nar/gkv411 (PMC4551904; doi:10.1093/nar/gkv411)
Supplement: SUPPLEMENTARY DATA [file supp_gkv411_nar-00147-met-n-2015-File013.zip]

Archive with 8 entries (8 files):
- chisqNormalization.R
- MultiChisquare2.R
- MultiChisquare_simulat.R
- newt_tagflt_nosg_06182012.csv
- RankingChisquare.R
- RAX2 User Guideline.docx
- simulatX2.R
- subdata.R
