# Supplementary material for: RAX2: a genome-wide detection method of condition-associated transcription variation
Source: Nucleic Acids Res. 2015 May 7;43(15):e96. doi: 10.1093/nar/gkv411 (PMC4551904; doi:10.1093/nar/gkv411)
Supplement: SUPPLEMENTARY DATA [file supp_gkv411_nar-00147-met-n-2015-File013.zip › chisqNormalization.R]

rm()
chisqnormal<-function(yy,K=20){
# this program is used to normalize data for estimation of null X2	
	# row number =m,
	# column number =cn
	# replicate number =r
	xxa<-yy
m<-length(xxa)
sm<-0;ln<-0; sn<-0
if(m>2){
xdata<-sort(xxa)

va<-rep(0,(m-1))


if(var(xdata)>0){ 	
   for(i in 1:(m-1)){
   	if(i==1){
	   va[i]<-var(xdata[2:m])
	  }else if(i==(m-1)){
	  va[i]<-var(xdata[1:(m-1)])	
	  	}else{
	  	va[i]<-var(xdata[1:i])+var(xdata[(i+1):m])
	  		}
	  	}
	}

s<-which(va==min(va))
s<-s[1]
s1<-s+1
	sd<-c(10420,22214,35342,45632) # seed
nbnum<-matrix(0,nrow=100,ncol=K)
Ln<-rep(0,100)
Sn<-rep(0,100)
if(s==m-1){
	sm<-mean(xdata[1:s])
	}else if(s==1){
	sm<-mean(xdata[2:m])		
		}else{		
	if(var(xdata[1:s])>var(xdata[s1:m])){
	sm<-mean(xdata[1:s])
	}else{
	sm<-mean(xdata[s1:m])	
		}			
	}
   }else{ # if m=2
       sm<-mean(xxa)
			}		

		if(sm>=10){
	#		set.seed(sd)
	for(i in 1:100){
		nbnum[i,]<-	rnbinom(K,mu=sm,size=sm)
		Ln[i]<-max(nbnum[i,])	
		Sn[i]<-min(nbnum[i,])
		}
		ln<-mean(Ln)
		sn<-mean(Sn)
		}

#		if((xxa[i,1]<=xxa[i,2])&(xxa[i,1]<=xxa[i,3])){
#			sa[i]<-1;
#			}
if(sm>0){
	for(i in 1:m){		
		while((xxa[i]<sn)||(xxa[i]>ln)){
	#	set.seed(sd)	
		xxa[i]<-rnbinom(1,mu=sm,size=sm)
		
		    }		
    	}
	}
	
#print(cbind(sb,SN))

return(xxa)
}
