# Supplementary material for: RAX2: a genome-wide detection method of condition-associated transcription variation
Source: Nucleic Acids Res. 2015 May 7;43(15):e96. doi: 10.1093/nar/gkv411 (PMC4551904; doi:10.1093/nar/gkv411)
Supplement: SUPPLEMENTARY DATA [file supp_gkv411_nar-00147-met-n-2015-File013.zip › MultiChisquare2.R]

rm()
mX2<-function(xx,r1,r2,a,K,ns){

# xx is data where there are m poly(A) sites (rows), gene_n genes, two cases(condition), 
#r replicates. The data are chosen with multichisquares 	
#m is number of rows
#n is number of columns
# r is number of replicates
# k is a value for adjusting X2n
#This R function is used to get chisqures between 2-class and one poly(A) site  
#against all the other sites in a gene in r replicates
# This function is another version of MultiChisquare.R
#data<-matrix(0,nrow=m,ncol=n-3)
c<-2
m<-length(xx[,1])	
n<-length(xx[1,])	

MultX2_Data <- function(data, r){
  data <- data[with(data, order(geneid)), ]
  # count genes
  g_counts <- table(data$gene)
  # get starts and stop indexes for each gene
  stops <- cumsum(g_counts)
  starts <- c(1, 1+stops)
  starts <- starts[1:(length(starts)-1)]
  
  stops <- rep(stops, g_counts)
  starts <- rep(starts, g_counts)
  
  ss <-cbind(starts, stops)
  
  range_sum <- function(x, y){sum(y[x[1]:x[2]])}
  
  replicate_gene_sums <- matrix(nrow = nrow(data), ncol = r)
  cn<-length(data[1,])
  dn<-cn-r
  for(i in 1:(r)){
    replicate_gene_sums[, i] <- apply(ss, 1, range_sum, "y"=data[,dn+i])
  }
  
  not_replicate_counts <- replicate_gene_sums - data[dn + 1:(r)] #sum-data of each of tags of the gene
  
 # data<-cbind(data, not_replicate_counts, replicate_gene_sums)
 return(not_replicate_counts)
 #return(replicate_gene_sums)
 }

chisq<-function(x1,x2,r1,r2){

y11<-rep(0,r1)
 y12<-rep(0,r1)
 y21<-rep(0,r2)	
 y22<-rep(0,r2)

 y1_<-rep(0,r1)
 y2_<-rep(0,r1)
 y_1<-rep(0,r2)	
 y_2<-rep(0,r2) 	

  	for(k in 1:r1){  	     
   	y11[k]<-x1[1,k] # x1[1:r1] =y11[1:r1] poly(A) site1 in control
   	y21[k]<-x2[1,k] # x2[1:r1] =y21[1:r1] poly(A) site2 in control
   	}
   	
   	for(k in 1:r2){
   	y12[k]<-x1[1,r1+k] # x1[r1+1:n]=y12 poly(A) site in treatment 
    y22[k]<-x2[1,r1+k] # x2[r1+1:n]=y22 ploy(A) site in treatment
     	}	
  # data are adjusted by standarf error   	
 #if(var(y11)>1){	
 #Y11<-mean(y11)/(var(y11)/r1)^0.5
 #}else{
 Y11<-mean(y11)	
 #}
 #if(var(y12)>1){
 #Y12<-mean(y12)/(var(y12)/r2)^0.5
 #}else{
 Y12<-mean(y12)
 #}	
 #if(var(y21)>1){
 #Y21<-mean(y21)/(var(y21)/r1)^0.5
 #}else{
 Y21<-mean(y21)	
 #	}
 #if(var(y22)>1){
 #Y22<-mean(y22)/(var(y22)/r2)^0.5 
 #}else{
 Y22<-mean(y22)
 #}
 	
 # noise variance: varn
 #varn<-(var(y11)+var(y12)+var(y21)+var(y22))/4 
 #meany<-(Y11+Y12+Y21+Y22)/4
 #cv<-(sqrt(var(y11))/Y11+sqrt(var(y12))/Y12+sqrt(var(y21))/Y21+sqrt(var(y22))/Y22)/4
 
 Y1_<-Y11+Y12
 Y2_<-Y21+Y22
 Y_1<-Y11+Y21
 Y_2<-Y12+Y22
 SY<-Y_1+Y_2
 

 	
  	w11<-chisqnormal(y11) # simulation data from x1[1:r1] in control
  	w12<-chisqnormal(y12) # simulation data from x1[r1+1:n] in treatment
    w21<-chisqnormal(y21) # simulation data from x2[1:r1] in control
    w22<-chisqnormal(y22) # simulation data from x2[r1+1:n] in treatment           
#sy<-rep(0,r) 	
     SC<-matrix(0,nrow=r1,ncol=r1)
     ST<-matrix(0,nrow=r2,ncol=r2)
     
     C1_<-matrix(0,nrow=r1,ncol=r1)
     C2_<-matrix(0,nrow=r1,ncol=r1)
     C_1<-matrix(0,nrow=r1,ncol=r1)
     C_2<-matrix(0,nrow=r1,ncol=r1)
    
     T1_<-matrix(0,nrow=r2,ncol=r2)
     T2_<-matrix(0,nrow=r2,ncol=r2)
     T_1<-matrix(0,nrow=r2,ncol=r2)
     T_2<-matrix(0,nrow=r2,ncol=r2)         
          
          
 
  	 	C11<-w11
  	 	C12<-w11
  	 	C21<-w21
  	 	C22<-w21
  	 	
  	 	T11<-w12
  	 	T12<-w12
  	 	T21<-w22
  	 	T22<-w22
 for(i in 1:(r1-1)){
 	for(j in (i+1):r1){  	 	
  	 	SC[i,j]<-C11[i]+C12[j]+C21[i]+C22[j]
      }
 }

for(i in 1:(r2-1)){
  	 for(j in (i+1):r2){
  	 	 	 	ST[i,j]<-T11[i]+T12[j]+T21[i]+T22[j]
  	 	}
  	}

for(i in 1:(r1-1)){
	for(j in (i+1):r1){
		C1_[i,j]<-C11[i]+C12[j] # column1 (i) +column2(j) in row1
		C2_[i,j]<-C21[i]+C22[j] # column1(i) +column2(j) in row2
		C_1[i,i]<-C11[i]+C21[i] # row 1 +row2 in column1
		C_2[j,j]<-C12[j]+C22[j] # row1 +row2 in column 2
		}
	}

for(i in 1:(r2-1)){
	for(j in (i+1):r2){
		T1_[i,j]<-T11[i]+T12[j]
		T2_[i,j]<-T21[i]+T22[j]
		T_1[i,i]<-T11[i]+T21[i]
		T_2[j,j]<-T12[j]+T22[j]
		}
	}
 		
 		
 	for(i in 1:(r1-1)){
 		for(j in (i+1):r1){
 		    if(SC[i,j]==0){
 			   SC[i,j]<-1
 			   }	
             }
 		}
 		
 	 	for(i in 1:(r2-1)){
 		for(j in (i+1):r2){
 		    if(ST[i,j]==0){
 			   ST[i,j]<-1
 			   }	
             }
 		}	
 		
 		

 CX2n1<-0
 CX2n2<-0
 CX2n3<-0
 CX2n4<-0
 	
 TX2n1<-0
 TX2n2<-0
 TX2n3<-0
 TX2n4<-0
 
 if(SY>0){
 for(i in 1:(r1-1)){
 	for(j in (i+1):r1){
 		 #   print(sy[i])
 			if((SC[i,j]>1)&(C1_[i,j]*C_1[i,i]/SC[i,j]>1)){
            CX2n1<-CX2n1+(C11[i]-C1_[i,j]*C_1[i,i]/SC[i,j])^2/(C1_[i,j]*C_1[i,i]/SC[i,j])                                  
                 }else{
            CX2n1<-CX2n1+0                     	
                 	}
            if((SC[i,j]>1)&(C1_[i,j]*C_2[j,j]/SC[i,j]>1)){           
            CX2n2<-CX2n2+(C12[j]-C1_[i,j]*C_2[j,j]/SC[i,j])^2/(C1_[i,j]*C_2[j,j]/SC[i,j])
                 }else{
            CX2n2<-CX2n2+0     	
                 	}
           if((SC[i,j]>1)&(C2_[i,j]*C_1[i,i]/SC[i,j]>1)){
            CX2n3<-CX2n3+(C21[j]-C2_[i,j]*C_1[i,i]/SC[i,j])^2/(C2_[i,j]*C_1[i,i]/SC[i,j])
                 }else{
            CX2n3<-CX2n3+0     	
                 	
                 	}
           if((SC[i,j]>1)&(C2_[i,j]*C_2[j,j]/SC[i,j]>1)){
 		    CX2n4<-CX2n4+(C22[j]-C2_[i,j]*C_2[j,j]/SC[i,j])^2/(C2_[i,j]*C_2[j,j]/SC[i,j])
                  }else{
            CX2n4<-CX2n4+0      	
                  	}
  		    }
     }
 
 for(i in 1:(r2-1)){
 	for(j in (i+1):r2){
 		 #   print(sy[i])
 			if((T1_[i,j]*T_1[i,i]/ST[i,j]>1)&(ST[i,j]>1)){
            TX2n1<-TX2n1+(T11[i]-T1_[i,j]*T_1[i,i]/ST[i,j])^2/(T1_[i,j]*T_1[i,i]/ST[i,j])                                  
                 }else{
                 	
             TX2n1<-TX2n1+0    	
                 	}
            if((T1_[i,j]*T_2[j,j]/ST[i,j]>1)&(ST[i,j]>1)){           
            TX2n2<-TX2n2+(T12[j]-T1_[i,j]*T_2[j,j]/ST[i,j])^2/(T1_[i,j]*T_2[j,j]/ST[i,j])
                 }else{
            TX2n2<-TX2n2+0     	
                 	}
            if((T2_[i,j]*T_1[i,i]/ST[i,j]>1)&(ST[i,j]>1)){
            TX2n3<-TX2n3+(T21[i]-T2_[i,j]*T_1[i,i]/ST[i,j])^2/(T2_[i,j]*T_1[i,i]/ST[i,j])
                 }else{
             TX2n3<-TX2n3+0    	
                 	
                 	}
            if((T2_[i,j]*T_2[j,j]/ST[i,j]>1)&(ST[i,j]>1)){
 		    TX2n4<-TX2n4+(T22[j]-T2_[i,j]*T_2[j,j]/ST[i,j])^2/(T2_[i,j]*T_2[j,j]/ST[i,j])
                  }else{
             TX2n4<-TX2n4+0     	
                  	}
  		    }
     }
	
	}
	
	
 X2n<- (CX2n1+CX2n2+CX2n3+CX2n4)/(r1*(r1-1))+(TX2n1+TX2n2+TX2n3+TX2n4)/(r2*(r2-1))	
 
 
 X2t1<-0
 X2t2<-0
 X2t3<-0
 X2t4<-0
   
   	if(SY>1&Y1_*Y_1>1){   		
  	 X2t1<-(Y11-Y1_*Y_1/SY)^2/(Y1_*Y_1/SY)
       }
      if(Y1_*Y_2>1&SY>1){
      X2t2<-(Y12-Y1_*Y_2/SY)^2/(Y1_*Y_2/SY)        
 	       }
      if(Y2_*Y_1>1&SY>1){
      X2t3<-(Y21-Y2_*Y_1/SY)^2/(Y2_*Y_1/SY)
              }
      if(Y2_*Y_2>1&SY>1){
      X2t4<-(Y22-Y2_*Y_2/SY)^2/(Y2_*Y_2/SY)       
              }
     
        
   X2t<-(X2t1+X2t2+X2t3+X2t4)
  # if (varn>1){
 #  	X2t<-X2t/(varn)^0.5
  # 	X2n<-X2n/(varn)^0.5
#   }
     
#   if (varn>0){    
#    X2t<-X2t/(varn)^0.5 
#    X2n<-X2n/(varn)^0.5 
#  }
    return(cbind(X2t,X2n)) 
}    
    
    
 r=r1+r2   
 
 row2<-MultX2_Data(xx,r)  

x<-xx[with(xx,order(geneid)),]

row1 <- x[,(n-r+1):n] # retrieve data of gene expression


genes <- x$geneid # retrieve gene names

# construct a function to repeat sn time for the following process
RepX2<-function(row1,row2,r1,r2,m){
X2<-matrix(0,nrow=m, ncol=2)


 for(i in 1:m){
 	
   X2[i,]<-chisq(row1[i,],row2[i,],r1,r2)
 	
 	}
 return(X2)
 }
 
X2t1<-matrix(0,nrow=m,ncol=ns)
X2n1<-matrix(0,nrow=m,ncol=ns)
for(i in 1:ns){
	X2<-RepX2(row1=row1,row2=row2,r1=r1,r2=r2,m=m)
	X2t1[,i]<-X2[,1]
	X2n1[,i]<-X2[,2]
	
} 
 
 for(i in 1:ns){
#X2t1[,i]<-sort(X2t1[,i])	
X2n1[,i]<-sort(X2n1[,i])	
} 
 
 
# X2<-cbind(X2,z)	
X2t<-X2t1[,1] # all columns are the same at each row
#X2t<-apply(X2t1,1,mean)
X2n<-apply(X2n1,1,mean)

q<-rep(0,m)
for(i in 1:m){
	q[i]<-runif(1)
}
q<-sort(q)

for(i in 1:m){
X2n[i]<-X2n[i]*q[i]^a/K
}


X2n[m]<-0

X2<-cbind(X2t,X2n)

 # X2t[a]<-0
 #print(X2t) 
 # return(X2n)
plot(X2n,X2t, xlab="estimated null chi-square", ylab="treatment chi-square", pch=19, col="blue")


#print(mX2)
#colnames(mX2)<-c("X2t","X2n")

return(X2)

}
  
