# Supplementary material for: RAX2: a genome-wide detection method of condition-associated transcription variation
Source: Nucleic Acids Res. 2015 May 7;43(15):e96. doi: 10.1093/nar/gkv411 (PMC4551904; doi:10.1093/nar/gkv411)
Supplement: SUPPLEMENTARY DATA [file supp_gkv411_nar-00147-met-n-2015-File013.zip › MultiChisquare_simulat.R]

rm()
smmX2<-function(xx,dn,r1,r2,p,a,K,ns){
#This R function is used to determine a(or thita value) and K by using simulated data
# xx is data where there are m poly(A) sites (rows), gene_n genes, two cases(condition), 
# dn is number of delta. The data are chosen with multichisquares 	
# m is number of rows
# n is number of columns
# ns: number of simulations
# r is number of replicates
# p is proportion of poly(A) sites with association effects
# This function is another version of MultiChisquare.R
#data<-matrix(0,nrow=m,ncol=n-3)
m<-length(xx[,1])	
n<-length(xx[1,])	

MultX2_Data <- function(data, r1, r2,n){
	
  data <- data[with(data, order(geneid)), ]
  # count genes
  g_counts <- table(data$geneid)
  # get starts and stop indexes for each gene
  stops <- cumsum(g_counts)
  starts <- c(1, 1+stops)
  starts <- starts[1:(length(starts)-1)]
  
  stops <- rep(stops, g_counts)
  starts <- rep(starts, g_counts)
  
  ss <-cbind(starts, stops)
  
  range_sum <- function(x, y){sum(y[x[1]:x[2]])}
  
  replicate_gene_sums <- matrix(nrow = nrow(data), ncol = (r1+r2))
  cm=n-r1-r2
  for(i in 1:(r1+r2)){
    replicate_gene_sums[, i] <- apply(ss, 1, range_sum, "y"=data[,cm+i])
  }
  
  not_replicate_counts <- replicate_gene_sums - data[cm + 1:(r1+r2)]
  
 # data<-cbind(data, not_replicate_counts, replicate_gene_sums)
 return(not_replicate_counts)
 }

  
row2<-MultX2_Data(xx,r1,r2,n)  

x<-xx[with(xx,order(geneid)),]

row1 <- x[,(n-r1-r2+1):n] # retrieve data of gene expression


sm1<-apply(row1,1,sum)
sm2<-apply(row2,1,sum)


f<-matrix(0,nrow=m,ncol=4) # effect matrix

# z is markers: 1 is for association effect, 0 is not effective
z<-rep(0,m)
for(i in 1: m){
	if(runif(1)<p){
		z[i]<-1
		for(j in 1:4){
		f[i,j]<-runif(1)*runif(1)
		}
	}
}

simX2n<-function(row1,row2,r1,r2,f,m){
X2<-matrix(0,nrow=m, ncol=2)

#print(cbind(f,z))

#row1<-cbind(row1,row2)
#row2<-cbind(row1,row2)
#r1<-r1*2
#r2<-r2*2

 for(i in 1:m){
 #	print(f[i,])

   X2[i,]<-simulatX2(row1[i,],row2[i,],r1,r2,f[i,])
  
 	}

return(X2)
}

#X2<-matrix(0,nrow=m,ncol=2)
X2t1<-matrix(0,nrow=m,ncol=ns)
X2n1<-matrix(0,nrow=m,ncol=ns)
for(i in 1:ns){

	X2<-simX2n(row1=row1,row2=row2,r1=r1,r2=r2,f=f,m=m)
	
	X2t1[,i]<-X2[,1]
	X2n1[,i]<-X2[,2]
	
} 

for(i in 1:ns){
X2t1[,i]<-sort(X2t1[,i])	
X2n1[,i]<-sort(X2n1[,i])	
} 

 
# X2<-cbind(X2,z)	

X2t<-apply(X2t1,1,mean)
X2n<-apply(X2n1,1,mean)

q<-rep(0,m)
for(i in 1:m){
	q[i]<-runif(1)
}
q<-sort(q)

for(i in 1:m){
X2n[i]<-X2n[i]*q[i]^a/K
}

#if(X2n[m-1]>X2t[m]){
#X2n[m-1]<-X2t[m-1]
#}

if(X2n[m]>X2t[m]){
X2n[m]<-X2t[m]
}


position<-max(X2t)
plot(X2n,X2t,pch=19,col="blue",ylab="true chi-square",xlab="estimated null chi-square")
points(X2n,X2n,pch=19,col="red")
legend(0,position,c("Observed","Expected"),cex=0.8,col=c("blue","red"), pch=19)


maxX2n<-max(X2n)

#create a set of 200 thresholds with largest value=maX2n
#dn<-200

delt<-runif(dn, min=0, max=1)*maxX2n
delt<-sort(delt)# create a set of deltas for thresholds


pn<-rep(0,dn) # number of positives found
fn<-rep(0,dn) # number of false positives
fdr<-rep(0,dn)
df<-matrix(m,nrow=m,ncol=dn)
rpn<-rep(0,dn) # real positive number  
tfdr<-rep(0,dn)
for(i in 1:dn){
	for(j in 1:m){
		if(X2t[j]-X2n[j]>delt[i]){
			pn[i]<-pn[i]+1
			rpn[i]<-rpn[i]+z[j]
			df[j,i]<-X2n[j]
			}
		}
	}

	
md<-apply(df,2,min)	


for(i in 1:dn){
	for(j in 1:m){
		if(df[j,i]>0){
		if(X2n[j]-(md[i])>delt[i]){
	     fn[i]<-fn[i]+1*((X2n[j]*j)/(m*max(X2n)))^((r1+r2)/(2*X2n[m]))^2
	     }
       }
	}	
}	

#print(fn)
for(i in 1:dn){
	if(fn[i]>pn[i]){
		fn[i]<-pn[i]
		}
	}	
	for(i in 1:dn){
		if(pn[i]>0){
		fdr[i]<-(fn[i])/pn[i]
		tfdr[i]<-(pn[i]-rpn[i])/pn[i]
		}
		}


print(cbind(delt,fdr,tfdr,rpn,pn))


efdrn<-0
tfdrn<-0
for(i in 1:dn){
	if(fdr[i]>0){
		efdrn<-efdrn+1
		}
if(tfdr[i]>0){
		tfdrn<-tfdrn+1
		}		
	}
fdrn<-max(efdrn,tfdrn)
	

	eFDR<-fdr
	tFDR<-tfdr


#print(cbind(delt,eFDR,tFDR))

positionx=mean(delt)
positiony=max(tFDR)

#plot(delt,tFDR,main="C3: P=30%,x>0,r=6",xlab="threshold", ylab="FDR",type="l", col="blue")#
#lines(delt,eFDR,type="l",col="red")#
#legend(positionx,positiony,c("True FDR","Estimated FDR"),cex=0.8,col=c("blue","red"),lty=1:1)


#X2<-cbind(X2,z)


#return(X2)

}
  
