# Supplementary material for: RAX2: a genome-wide detection method of condition-associated transcription variation
Source: Nucleic Acids Res. 2015 May 7;43(15):e96. doi: 10.1093/nar/gkv411 (PMC4551904; doi:10.1093/nar/gkv411)
Supplement: SUPPLEMENTARY DATA [file supp_gkv411_nar-00147-met-n-2015-File013.zip › RankingChisquare.R]

rm()
rankX2<-function(yy,mX2,dn,r1,r2,alpha, file1,file2,file3){
#mX2<-multX2(x,m,nr)
#dn is number of delta levels
#X2t<-mX2[,1]
x<-yy[with(yy,order(geneid)),]

r=r1+r2 # columns of data
m<-length(mX2[,1]) #number of rows
nc<-length(x[1,]) #number of columns
X2t<-mX2[,1]

colnames(mX2)<-c("X2t","X2n")
#print(mX2)
mX2<-mX2[order(mX2[,2]),] #order mX2 by null Chisquare
#print(mX2)
X2n<-mX2[,2] #null Chisquare sett

#print(X2n)


sq<-t(t(seq(m:1))) #sequence number for choosing gene and Poly(A) sites
colnames(sq)<-"order number"

x<-cbind(x,X2t)

x<-x[order(x[,(nc+1)]),] # order the whole data x by X2t

XX<-x[,1:(nc-r)] # gene list, pol(A) list
XXA<-x[,(nc-r+1):(nc-r2)] # data of condition A
XXB<-x[,(nc-r2+1):nc] # data of condition B

fold<-(apply(XXB,1,mean))/(apply(XXA,1,mean))

p_value<-rep(1,m)

for(i in 1:m){
p_value[i]<-1-pchisq(X2t[i],1)
}

p_value<-sort(p_value,decreasing=TRUE)
BH<-function(alpha,m){
	a<-rep(0.5,m)
	for(i in 1:m){
	a[i]<-alpha*(m+1-i)/m
	}
	return(a)
	}

BH_FDR<-BH(alpha,m)

xx<-x[,1:nc]

X2t<-x$X2t
#print(X2m)
XX<-cbind(XX,X2t,X2n,fold,p_value,BH_FDR,m+1-sq)

write.csv(XX,file1)
write.csv(xx,file2)


position<-max(X2t)
#print(XX)
plot(X2n,X2t,pch=19,col="blue",ylab="treatment chi-square",xlab="estimated null chi-square")
points(X2n,X2n,pch=19,col="red")
#g_range<-range(0)
legend(0,position,c("Observed","Expected"),cex=0.8,col=c("blue","red"), pch=19)

maxX2n<-max(X2n)

#create a set of 200 thresholds with largest value=maX2n
#dn<-200


delt<-runif(dn, min=0, max=1)*maxX2n

delt<-sort(delt)# create a set of deltas for thresholds


X2t<-sort(X2t)
X2n<-sort(X2n)

pn<-matrix(0,nrow=dn,ncol=1) # number of positives found
fn<-matrix(0,nrow=dn,ncol=1) # number of false positives
fdr<-matrix(0,nrow=dn,ncol=1)
df<-matrix(m,nrow=m,ncol=dn)

for(i in 1:dn){
	for(j in 1:m){
		if(X2t[j]-X2n[j]>delt[i]){
			pn[i]<-pn[i]+1
			df[j,i]<-X2n[j]
			}
		}
	}
	
md<-apply(df,2,min)	

for(i in 1:dn){
	for(j in 1:m){
		if(df[j,i]>0){
		if(X2n[j]-md[i]>delt[i]){
	     fn[i]<-fn[i]+1*((j*X2n[j])/(m*max(X2n)))^((r1+r2)/(2*X2n[m]))^2
	         }
       }
	}	
}	

#print(fn)
for(i in 1:dn){
	if(fn[i]>pn[i]){
		fn[i]<-pn[i]
		}
	}	
	for(i in 1:dn){
		fdr[i]<-fn[i]/pn[i]
		}
		
	result<-cbind(delt,pn,fn,fdr)
	colnames(result)<-c("Delta","number of findings","false positive number","FDR")
	write.csv(result,file3)
}		
