# Supplementary material for: RAX2: a genome-wide detection method of condition-associated transcription variation
Source: Nucleic Acids Res. 2015 May 7;43(15):e96. doi: 10.1093/nar/gkv411 (PMC4551904; doi:10.1093/nar/gkv411)
Supplement: SUPPLEMENTARY DATA [file supp_gkv411_nar-00147-met-n-2015-File013.zip › simulatX2.R]

simulatX2<-function(x1,x2,r1,r2,b){
# This function is working for simulating transcriptomic data where two isoforms within gene are given by 
# the real data.
# x1 and x2 are two countsets for conditions 1 and 2.
# r1 and r2 are replicate numbers in conditions 1 and 2 respectively.
# b is a set for proportion of isoforms associated with conditions, for example b=(0.1,0.4,0.2, 0.6)

# simulatX2 return two countsets

 ww11<-rep(0,r1)
 ww12<-rep(0,r2)
 ww21<-rep(0,r1)	
 ww22<-rep(0,r2)

  	    for(k in 1:r1){
  	     
   	ww11[k]<-x1[1,k]
   	ww21[k]<-x2[1,k]
   	 	}
   for(k in 1:r2){	 	
   	ww12[k]<-x1[1,r1+k]
    ww22[k]<-x2[1,r1+k]
     	}	
  	

#sw<-rep(0,r) 	

 		
 #		sw[k]<-w11[k]+w12[k]+w21[k]+w22[k]

 #W11<-mean(w11)
 #W12<-mean(w12)
 #W21<-mean(w21)
 #W22<-mean(w22) 
 
 W11<-abs(rnorm(1,50,100))
 W12<-abs(rnorm(1,50,100))
 W21<-abs(rnorm(1,50,100))
 W22<-abs(rnorm(1,50,100))
  
 
 W1_<-W11+W12
 W2_<-W21+W22
 W_1<-W11+W21
 W_2<-W12+W22
 SW<-W_1+W_2
 if(SW==0){
 	SW=1}
 
 
 
  	     
  # 	y11[k]<-abs(rnorm(1,W11,V11)-W11)+(W1_*W_1/SW)#*b[1]
  # 	y12[k]<-abs(rnorm(1,W11,V11)-W11)+(W1_*W_2/SW)#*b[2]
  # 	y21[k]<-abs(rnorm(1,W11,V11)-W11)+(W2_*W_1/SW)#*b[3]
  #     y22[k]<-abs(rnorm(1,W11,V11)-W11)+(W2_*W_2/SW)#*b[4]
 # if(runif(1)<0.5){
        y11<-(chisqnormal(ww12))+(W1_*W_1/SW)*b[1]
    	y12<-(chisqnormal(ww12))+(W1_*W_2/SW)*b[2]
     	y21<-(chisqnormal(ww22))+(W2_*W_1/SW)*b[3]
        y22<-(chisqnormal(ww22))+(W2_*W_2/SW)*b[4]
 #       } else{
        	
#        y11<-(chisqnormal(ww12))+(W1_*W_1/SW)*b[1]
#    	y12<-(chisqnormal(ww12))+(W1_*W_2/SW)*b[2]
#     	y21<-(chisqnormal(ww22))+(W2_*W_1/SW)*b[3]
#        y22<-(chisqnormal(ww22))+(W2_*W_2/SW)*b[4]
     	
        	
#        	}
        
#     y11<-ww11
#     y12<-ww12
#     y21<-ww21
#     y22<-ww22
# if(var(y11)>1){	
# Y11<-mean(y11)/(var(y11)/r1)^0.5
# }else{
 Y11<-mean(y11)	
 #}
# if(var(y12)>1){
# Y12<-mean(y12)/(var(y12)/r2)^0.5
# }else{
 Y12<-mean(y12)
# }	
# if(var(y21)>1){
# Y21<-mean(y21)/(var(y21)/r1)^0.5
# }else{
 Y21<-mean(y21)	
# 	}
# if(var(y22)>1){
# Y22<-mean(y22)/(var(y22)/r2)^0.5 
# }else{
 Y22<-mean(y22)
# }
 	
    
    
 Y11<-mean(y11)
 Y12<-mean(y12)
 Y21<-mean(y21)
 Y22<-mean(y22) 
 
 Y1_<-Y11+Y12
 Y2_<-Y21+Y22
 Y_1<-Y11+Y21
 Y_2<-Y12+Y22
 SY<-Y_1+Y_2
 

 	
  	w11<-y11#chisqnormal(y11) # simulation data from x1[1:r1] in control
  	w12<-y12#chisqnormal(y12) # simulation data from x1[r1+1:n] in treatment
    w21<-y21#chisqnormal(y21) # simulation data from x2[1:r1] in control
    w22<-y22#chisqnormal(y22) # simulation data from x2[r1+1:n] in treatment   
            
#sy<-rep(0,r) 	

     SC<-matrix(0,nrow=r1,ncol=r1)
     ST<-matrix(0,nrow=r2,ncol=r2)
     
     C1_<-matrix(0,nrow=r1,ncol=r1)
     C2_<-matrix(0,nrow=r1,ncol=r1)
     C_1<-matrix(0,nrow=r1,ncol=r1)
     C_2<-matrix(0,nrow=r1,ncol=r1)
    
     T1_<-matrix(0,nrow=r2,ncol=r2)
     T2_<-matrix(0,nrow=r2,ncol=r2)
     T_1<-matrix(0,nrow=r2,ncol=r2)
     T_2<-matrix(0,nrow=r2,ncol=r2)         
          
          
 
  	 	C11<-w11
  	 	C12<-w11
  	 	C21<-w21
  	 	C22<-w21
  	 	
  	 	T11<-w12
  	 	T12<-w12
  	 	T21<-w22
  	 	T22<-w22
  	 	
 for(i in 1:(r1-1)){
 	for(j in (i+1):r1){  	 	
  	 	SC[i,j]<-C11[i]+C12[j]+C21[i]+C22[j]
      }
 }

for(i in 1:(r2-1)){
  	 for(j in (i+1):r2){
  	 	
  	 	 	 	ST[i,j]<-T11[i]+T12[j]+T21[i]+T22[j]
  	 	}
  	}

for(i in 1:(r1-1)){
	for(j in (i+1):r1){
		C1_[i,j]<-C11[i]+C12[j] # column1 (i) +column2(j) in row1
		C2_[i,j]<-C21[i]+C22[j] # column1(i) +column2(j) in row2
		C_1[i,i]<-C11[i]+C21[i] # row 1 +row2 in column1
		C_2[j,j]<-C12[j]+C22[j] # row1 +row2 in column 2
		}
	}

for(i in 1:(r2-1)){
	for(j in (i+1):r2){
		T1_[i,j]<-T11[i]+T12[j]
		T2_[i,j]<-T21[i]+T22[j]
		T_1[i,i]<-T11[i]+T21[i]
		T_2[j,j]<-T12[j]+T22[j]
		}
	}
 		
 		
 	for(i in 1:(r1-1)){
 		for(j in (i+1):r1){
 		    if(SC[i,j]==0){
 			   SC[i,j]<-1
 			   }	
             }
 		}
 		
 	 	for(i in 1:(r2-1)){
 		for(j in (i+1):r2){
 		    if(ST[i,j]==0){
 			   ST[i,j]<-1
 			   }	
             }
 		}	
 		
 		

 CX2n1<-0
 CX2n2<-0
 CX2n3<-0
 CX2n4<-0
 	
 TX2n1<-0
 TX2n2<-0
 TX2n3<-0
 TX2n4<-0
 
 if(SY>0){
 for(i in 1:(r1-1)){
 	for(j in (i+1):r1){
 		
 			if((SC[i,j]>1)&(C1_[i,j]*C_1[i,i]/SC[i,j]>1)){
            CX2n1<-CX2n1+(C11[i]-C1_[i,j]*C_1[i,i]/SC[i,j])^2/(C1_[i,j]*C_1[i,i]/SC[i,j])                                  
                 }else{
            CX2n1<-CX2n1+0                     	
                 	}
            if((SC[i,j]>1)&(C1_[i,j]*C_2[j,j]/SC[i,j]>1)){           
            CX2n2<-CX2n2+(C12[j]-C1_[i,j]*C_2[j,j]/SC[i,j])^2/(C1_[i,j]*C_2[j,j]/SC[i,j])
                 }else{
            CX2n2<-CX2n2+0     	
                 	}
           if((SC[i,j]>1)&(C2_[i,j]*C_1[i,i]/SC[i,j]>1)){
            CX2n3<-CX2n3+(C21[j]-C2_[i,j]*C_1[i,i]/SC[i,j])^2/(C2_[i,j]*C_1[i,i]/SC[i,j])
                 }else{
            CX2n3<-CX2n3+0     	
                 	
                 	}
           if((SC[i,j]>1)&(C2_[i,j]*C_2[j,j]/SC[i,j]>1)){
 		    CX2n4<-CX2n4+(C22[j]-C2_[i,j]*C_2[j,j]/SC[i,j])^2/(C2_[i,j]*C_2[j,j]/SC[i,j])
                  }else{
            CX2n4<-CX2n4+0      	
                  	}
  		    }
     }
 
 for(i in 1:(r2-1)){
 	for(j in (i+1):r2){
 		 
 			if((T1_[i,j]*T_1[i,i]/ST[i,j]>1)&(ST[i,j]>1)){
            TX2n1<-TX2n1+(T11[i]-T1_[i,j]*T_1[i,i]/ST[i,j])^2/(T1_[i,j]*T_1[i,i]/ST[i,j])                                  
                 }else{
                 	
             TX2n1<-TX2n1+0    	
                 	}
            if((T1_[i,j]*T_2[j,j]/ST[i,j]>1)&(ST[i,j]>1)){           
            TX2n2<-TX2n2+(T12[j]-T1_[i,j]*T_2[j,j]/ST[i,j])^2/(T1_[i,j]*T_2[j,j]/ST[i,j])
                 }else{
            TX2n2<-TX2n2+0     	
                 	}
            if((T2_[i,j]*T_1[i,i]/ST[i,j]>1)&(ST[i,j]>1)){
            TX2n3<-TX2n3+(T21[i]-T2_[i,j]*T_1[i,i]/ST[i,j])^2/(T2_[i,j]*T_1[i,i]/ST[i,j])
                 }else{
             TX2n3<-TX2n3+0    	
                 	
                 	}
            if((T2_[i,j]*T_2[j,j]/ST[i,j]>1)&(ST[i,j]>1)){
 		    TX2n4<-TX2n4+(T22[j]-T2_[i,j]*T_2[j,j]/ST[i,j])^2/(T2_[i,j]*T_2[j,j]/ST[i,j])
                  }else{
             TX2n4<-TX2n4+0     	
                  	}
  		    }
     }
	
	}
	
	
 X2n<-(CX2n1+CX2n2+CX2n3+CX2n4)/(r1*(r1-1))+(TX2n1+TX2n2+TX2n3+TX2n4)/(r2*(r2-1))	
 
 X2t1<-0
 X2t2<-0
 X2t3<-0
 X2t4<-0
   
   	if(SY>1&Y1_*Y_1>1){   		
  	 X2t1<-(Y11-Y1_*Y_1/SY)^2/(Y1_*Y_1/SY)
       }
      if(Y1_*Y_2>1&SY>1){
      X2t2<-(Y12-Y1_*Y_2/SY)^2/(Y1_*Y_2/SY)        
 	       }
      if(Y2_*Y_1>1&SY>1){
      X2t3<-(Y21-Y2_*Y_1/SY)^2/(Y2_*Y_1/SY)
              }
      if(Y2_*Y_2>1&SY>1){
      X2t4<-(Y22-Y2_*Y_2/SY)^2/(Y2_*Y_2/SY)       
              }
              
   X2t<-X2t1+X2t2+X2t3+X2t4

    
    
    
   
       
     X2<-cbind(X2t,X2n)

    return(X2) 
     
    }
