# Supplementary material for: RAX2: a genome-wide detection method of condition-associated transcription variation
Source: Nucleic Acids Res. 2015 May 7;43(15):e96. doi: 10.1093/nar/gkv411 (PMC4551904; doi:10.1093/nar/gkv411)
Supplement: SUPPLEMENTARY DATA [file supp_gkv411_nar-00147-met-n-2015-File013.zip › subdata.R]

subdata<-function(xx,file){
#this R function is used to remove genes with single poly(A) site
#xx is data, m is number of rows in the data
m<-length(xx[,1])
data<-xx[with(xx,order(geneid)),]	
gm<-table(data$geneid)
gn<-length(gm)


gg<-rep(0,m)
a<-0
for(i in 1:gn){
	for(j in 1:gm[i]){
		a<-a+1
		gg[a]<-gm[i]
		}
	}
data<-cbind(data,gg)	
x<-subset(data,gg==2)

write.csv(x,file)	
	
	}
